# Supplementary material for: Developmental programmes drive cellular plasticity, disease progression and therapy resistance in lung adenocarcinoma
Source: Mol Oncol. 2026 May 27:10.1002/1878-0261.70263. Online ahead of print. doi: 10.1002/1878-0261.70263 (PMC13398952; doi:10.1002/1878-0261.70263)
Supplement: Supplementary file 1 — File 1. R Markdown HTML reports. [file MOL2-9999-0-s006.zip]

Archive with 7 entries (7 files):
- Bienkowska_etal_MolOnc_Fig1.html
- Bienkowska_etal_MolOnc_Fig2.html
- Bienkowska_etal_MolOnc_Fig3.html
- Bienkowska_etal_MolOnc_Fig4.html
- Bienkowska_etal_MolOnc_Fig5.html
- Bienkowska_etal_MolOnc_Fig6.html
- Bienkowska_etal_MolOnc_Fig7.html
