# Supplementary material for: Developmental programmes drive cellular plasticity, disease progression and therapy resistance in lung adenocarcinoma
Source: Mol Oncol. 2026 May 27:10.1002/1878-0261.70263. Online ahead of print. doi: 10.1002/1878-0261.70263 (PMC13398952; doi:10.1002/1878-0261.70263)
Supplement: Supplementary file 4 — Table S2. IHC antibodies. [file MOL2-9999-0-s003.xlsx]

## Sheet: Sheet1
Antibody Panel	Target	Clone	Supplier	Product code	Dilution	Ag retrieval pH	RRID
All	CD31	JC70A	Agilent/Dako	IR61061-2	5x (RTU)	High	AB_3099707
Epithelial	KRT17 (CK17)	E3	Agilent/Dako	M7046	40x	High	AB_2133155
Epithelial	S100A9 (Calgranulin B)	B-5	Santa Cruz	sc-376772	500x	Low	AB_3099706
Epithelial	HOPX	E-1	Santa Cruz	sc-398703	500x	High	AB_2687966
Epithelial	SFTPD	Polyclonal	Atlas	HPA044582	2500x	Low	AB_2679004
Epithelial	MKI67 (Ki-67)	MIB-1	Agilent/Dako	IR626	RTU	Low	AB_2890068
Epithelial	SOX9	CL0639	Atlas	AMAb90795	1000x	Low	AB_2665670
Epithelial & Fibroblast	Pan-CK	AE1/AE3	Agilent/Dako	IR05361-2	5x (RTU)	High	AB_2868599
Fibroblast	ACTA2 (αSMA)	1A4	Agilent/Dako	IR61161-2	1x (RTU)	High	AB_3099704
Fibroblast	POSTN	Polyclonal	SIGMA/Merck	HPA012306	50x	Low	AB_1854827
Fibroblast	CD34	QBEnd 10	Agilent/Dako	M716501-2	50x	Low	AB_2750581
Fibroblast	AOC3 (Vap 1)	#393112	R&D Systems	MAB3957	500x	Low	AB_2058040
Fibroblast	MCAM	Polyclonal	SIGMA	HPA008848	500x	Low	AB_1078445
Fibroblast & Macrophage	CD45	2B11+PD7/26	Agilent/Dako	GA751	RTU	High	AB_3099705
Macrophage	FABP4	Polyclonal	R&D Systems	AF3150	40x	High	AB_2278261
Macrophage	SPP1 (Osteopontin)	Polyclonal	SIGMA/Merck	HPA027541	200X	Low	AB_10601446
Macrophage	CD163	10D6	Leica	CD163-L-CE	250x	High	AB_2920861
Abbreviations: RTU - Ready to use; Ag - Antigen
