# Supplementary material for: Developmental programmes drive cellular plasticity, disease progression and therapy resistance in lung adenocarcinoma
Source: Mol Oncol. 2026 May 27:10.1002/1878-0261.70263. Online ahead of print. doi: 10.1002/1878-0261.70263 (PMC13398952; doi:10.1002/1878-0261.70263)
Supplement: Supplementary file 5 — Table S3. qPCR primers. [file MOL2-9999-0-s005.xlsx]

## Sheet: primer sequences and conc
Target gene	Forward sequence	Reverse Sequence	Final concentration [μM]	Additional info
RPS14	CTGCGAGTGCTGTCAGAGG	TCACCGCCCTACACATCAAACT	0.2	Housekeeping control
SFTPD	AACAAAAAGAAACCTGCCATGC	CACTGGGCATTGTTCTGTGG	0.8
ABCA3	AGATGTAGCGGACGAGAGGA	GCTGCTCGTACACCTTGGAG	0.8
HOPX	CCTCCGCTTAACCAAGCTGT	GGGAAATGCTAGCCACACCA	0.4
NAPSA	GTCCAGGAGATGCCACTTCTTC	TCGCTCAGGATTCCATCTACCC	0.8	Origene sequence
MKI67	AGAAAGGGAAAGGAGAAGCAGG	CACATTGTCCTCAGCCTTCTTTG	0.8
TOP2A	GAATCGGTACTGGGTGGTCC	TTGTAACTTGGAAGCATTGGCA	0.8
CDC20	AATGCGCCAGAGGGTTATCAG	TTTCGGATTTCAGGCGCATC	0.4
S100A2	GAAAGTGGATGAGGAGGGGC	TGAGTGCCAGGAAAACAGCA	0.2
S100A9	TCCTCGGCTTTGACAGAGTG	TGCCCCAGCTTCACAGAGTA	0.4
SOX2	GCTACAGCATGATGCAGGACCA	TCTGCGAGCTGGTCATGGAGTT	0.8	Origene sequence
SOX9	AGGAAGCTCGCGGACCAGTAC	GGTGGTCCTTCTTGTGCTGCAC	0.8	Origene sequence
KRT6A	TTGGACAAGTCAACATCTCTGTGGT	GGAACTGAAGCCACCTCCAAC	0.4
KRT17	TCCCAGATCCAGGGGCTGAT	CTTTCTTGTACTGAGTCAGGTGGG	0.2
