# Supplementary material for: Developmental programmes drive cellular plasticity, disease progression and therapy resistance in lung adenocarcinoma
Source: Mol Oncol. 2026 May 27:10.1002/1878-0261.70263. Online ahead of print. doi: 10.1002/1878-0261.70263 (PMC13398952; doi:10.1002/1878-0261.70263)
Supplement: Supplementary file 6 — Table S4. Source data. [file MOL2-9999-0-s004.xlsx]

## Sheet: Figure_1B
TargetID	E19.E14.Log2.	Developmental_DEGs	Gene.Rank
MDK	-5.2028	BM	1
HBB-Y	-5.0238	BM	2
MCM5	-4.9488	BM	3
COL2A1	-4.82176	BM	4
2810417H13RIK	-4.6611	BM	5
PBK	-4.59569	BM	6
HIST1H2AG	-4.50655	BM	7
BIRC5	-4.50124	BM	8
LOC634449	-4.44643	BM	9
SCL0002507.1_236	-4.35798	BM	10
UHRF1	-4.35707	BM	11
HIST2H2AB	-4.32605	BM	12
HIST1H2AN	-4.2421	BM	13
CLDN6	-4.2421	BM	14
HIST1H2AK	-4.12947	BM	15
IGFBP2	-4.12148	BM	16
CCNB1	-4.02081	BM	17
H19	-4.01748	BM	18
HIST1H2AH	-4.00741	BM	19
CENPA	-3.98996	BM	20
CDCA8	-3.96993	BM	21
SCARA3	-3.96829	BM	22
FXYD6	-3.90389	BM	23
NMRAL1	-3.8263	BM	24
FIGNL1	-3.79004	BM	25
CDCA3	-3.78646	BM	26
GPX2	-3.76839	BM	27
LOC100046207	-3.74314	BM	28
AURKB	-3.71538	BM	29
LOC640739	-3.70358	BM	30
CDCA7	-3.69848	BM	31
MCM2	-3.69217	BM	32
MCM3	-3.68263	BM	33
FMOD	-3.67635	BM	34
KIF22	-3.64508	BM	35
DCTD	-3.61068	BM	36
AURKA	-3.60171	BM	37
MIA1	-3.57774	BM	38
PLK1	-3.57184	BM	39
CHAF1A	-3.55815	BM	40
CKB	-3.55722	BM	41
MNS1	-3.54765	BM	42
KIF2C	-3.53515	BM	43
BUB1B	-3.51373	BM	44
NCAPH	-3.49804	BM	45
CFI	-3.48374	BM	46
LMNB1	-3.48084	BM	47
LOC100045677	-3.4804	BM	48
IGSF9	-3.47326	BM	49
4833427B12RIK	-3.47	BM	50
TEAD2	-3.43713	BM	51
TOP2A	-3.41244	BM	52
FEN1	-3.41131	BM	53
PLEKHG3	-3.39277	BM	54
CDC2A	-3.38321	BM	55
MCM10	-3.375	BM	56
MAD2L1	-3.35022	BM	57
CDC20	-3.3361	BM	58
LIN7A	-3.31689	BM	59
CAPN6	-3.31436	BM	60
KIF23	-3.2973	BM	61
MCM6	-3.2948	BM	62
SCL0002540.1_6	-3.26595	BM	63
WASF1	-3.25213	BM	64
BRRN1	-3.24882	Not_DE	65
FBLN1	-3.24553	BM	66
2010317E24RIK	-3.24543	BM	67
GINS2	-3.2428	BM	68
FSCN1	-3.22441	BM	69
KIF11	-3.20042	BM	70
GM1673	-3.19711	BM	71
PHGDH	-3.18569	BM	72
CCND1	-3.17061	BM	73
MTHFD2	-3.16132	BM	74
CDC7	-3.15695	BM	75
CDCA2	-3.14915	BM	76
HIST1H2AD	-3.12346	BM	77
MCM4	-3.12193	BM	78
3830430K15RIK	-3.11694	BM	79
DNAHC11	-3.11134	Not_DE	80
SRM	-3.0961	BM	81
UCHL1	-3.05078	BM	82
CDT1	-3.04903	BM	83
MKI67	-3.04558	BM	84
TYMS-PS	-3.03468	BM	85
CHAF1B	-3.01548	BM	86
SBK	-3.01305	Not_DE	87
CLSPN	-3.01155	BM	88
TPST1	-2.99495	BM	89
NCAPD2	-2.99321	BM	90
RANBP1	-2.97074	BM	91
2810046M22RIK	-2.96302	BM	92
NUP210	-2.95504	BM	93
MEX3A	-2.95162	BM	94
CAD	-2.9444	BM	95
SOX11	-2.93253	BM	96
INCENP	-2.90803	BM	97
LOC100047856	-2.89371	BM	98
RRP15	-2.88665	BM	99
NOLA1	-2.88156	Not_DE	100
LOC234081	-2.8732	Not_DE	101
H2AFX	-2.86859	Not_DE	102
1110038B12RIK	-2.8666	Not_DE	103
LOC386405	-2.86461	Not_DE	104
E130016E03RIK	-2.86082	Not_DE	105
SKP2	-2.85636	Not_DE	106
6720469N11RIK	-2.85399	Not_DE	107
CHTF18	-2.85296	Not_DE	108
RBP1	-2.8445	Not_DE	109
LOC100047808	-2.84342	Not_DE	110
2610510J17RIK	-2.83865	Not_DE	111
LOC100046741	-2.82221	Not_DE	112
GINS1	-2.82016	Not_DE	113
CENPN	-2.81545	Not_DE	114
6330403K07RIK	-2.81522	Not_DE	115
IGFBP5	-2.81144	Not_DE	116
NME4	-2.8061	Not_DE	117
RRP12	-2.80466	Not_DE	118
LOC675899	-2.77335	Not_DE	119
DDAH1	-2.7572	Not_DE	120
HIST1H2AI	-2.75071	Not_DE	121
BZW2	-2.73672	Not_DE	122
PPA1	-2.73265	Not_DE	123
FBLIM1	-2.73055	Not_DE	124
SGOL2	-2.72955	Not_DE	125
HN1L	-2.72502	Not_DE	126
ENSMUSG00000068790	-2.71572	Not_DE	127
TMEM132A	-2.7112	Not_DE	128
HRMT1L2	-2.71064	Not_DE	129
TNFRSF19	-2.70995	Not_DE	130
MCM7	-2.70873	Not_DE	131
LOC666036	-2.69971	Not_DE	132
TUBB2B	-2.68787	Not_DE	133
MFAP2	-2.68662	Not_DE	134
PEG3	-2.6794	Not_DE	135
ANKRD1	-2.67397	Not_DE	136
PRC1	-2.67139	Not_DE	137
KIF4	-2.6624	Not_DE	138
LOC100046120	-2.65452	Not_DE	139
NASP	-2.64756	Not_DE	140
CDCA5	-2.62721	Not_DE	141
BLM	-2.62501	Not_DE	142
A830080H07RIK	-2.6115	Not_DE	143
HSP105	-2.6067	Not_DE	144
GRWD1	-2.60455	Not_DE	145
RHOBTB3	-2.60403	Not_DE	146
NOL5A	-2.6031	Not_DE	147
PFN2	-2.60106	Not_DE	148
LOC667005	-2.59429	Not_DE	149
2610002D18RIK	-2.59238	Not_DE	150
CCDC99	-2.58835	Not_DE	151
HIRIP3	-2.58778	Not_DE	152
PRELP	-2.58686	Not_DE	153
TMEM54	-2.57349	Not_DE	154
KNTC1	-2.57191	Not_DE	155
LOC666403	-2.57043	Not_DE	156
2610036L11RIK	-2.56208	Not_DE	157
TROAP	-2.5611	Not_DE	158
LSM3	-2.55655	Not_DE	159
TYMS	-2.55333	Not_DE	160
ADAMTS18	-2.54795	Not_DE	161
41161	-2.54422	Not_DE	162
H2AFZ	-2.54233	Not_DE	163
CENPP	-2.53712	Not_DE	164
RRM1	-2.52579	Not_DE	165
CKAP2	-2.51581	Not_DE	166
ODC1	-2.51355	Not_DE	167
FUBP1	-2.50776	Not_DE	168
WNT7B	-2.50487	Not_DE	169
LOC100044948	-2.50411	Not_DE	170
LOC100041569	-2.49599	Not_DE	171
TCEAL5	-2.47537	Not_DE	172
PRMT3	-2.47385	Not_DE	173
LOC269515	-2.46868	Not_DE	174
AW146242	-2.46576	Not_DE	175
NUP43	-2.4645	Not_DE	176
CTXN1	-2.45298	Not_DE	177
TK1	-2.45147	Not_DE	178
41163	-2.44988	Not_DE	179
TIAM1	-2.43448	Not_DE	180
AI448196	-2.43233	Not_DE	181
LOC100045967	-2.42723	Not_DE	182
NDN	-2.4259	Not_DE	183
6720458F09RIK	-2.42214	Not_DE	184
SNRPD1	-2.41743	Not_DE	185
DNMT1	-2.41673	Not_DE	186
ESCO2	-2.41588	Not_DE	187
DPYSL5	-2.41187	Not_DE	188
FOXM1	-2.40993	Not_DE	189
LMNB2	-2.40163	Not_DE	190
RAD54L	-2.4005	Not_DE	191
PARP1	-2.40011	Not_DE	192
SFRS7	-2.39926	Not_DE	193
ALDH18A1	-2.39865	Not_DE	194
POLD1	-2.39595	Not_DE	195
LAMA1	-2.38298	Not_DE	196
ZCCHC18	-2.38291	Not_DE	197
HIST1H2AO	-2.3819	Not_DE	198
ARMCX2	-2.3813	Not_DE	199
3000004C01RIK	-2.37983	Not_DE	200
COL18A1	-2.3759	Not_DE	201
APITD1	-2.36903	Not_DE	202
LOC100042405	-2.36139	Not_DE	203
HMGA1	-2.35917	Not_DE	204
TUBB5	-2.35132	Not_DE	205
CCDC80	-2.34465	Not_DE	206
BOK	-2.34319	Not_DE	207
TUBB4	-2.34028	Not_DE	208
LOC100044829	-2.33224	Not_DE	209
CDK4	-2.33099	Not_DE	210
2410015N17RIK	-2.3303	Not_DE	211
ANLN	-2.32629	Not_DE	212
SPC25	-2.32542	Not_DE	213
PDLIM7	-2.32507	Not_DE	214
SSRP1	-2.32396	Not_DE	215
NME1	-2.32272	Not_DE	216
ETV4	-2.3163	Not_DE	217
HMGB2	-2.31512	Not_DE	218
D430019H16RIK	-2.30876	Not_DE	219
GNL3	-2.30819	Not_DE	220
ENC1	-2.30064	Not_DE	221
WDHD1	-2.29697	Not_DE	222
PKIA	-2.2965	Not_DE	223
TFDP1	-2.28788	Not_DE	224
MLP	-2.2841	Not_DE	225
4CYTL1	-2.28043	Not_DE	226
CDH3	-2.27875	Not_DE	227
NUP205	-2.27738	Not_DE	228
ZFP41	-2.27439	Not_DE	229
TIPIN	-2.27307	Not_DE	230
GSTM5	-2.26831	Not_DE	231
NRM	-2.26364	Not_DE	232
CDCA4	-2.26226	Not_DE	233
LSM2	-2.26051	Not_DE	234
MICAL1	-2.25988	Not_DE	235
PTN	-2.25968	Not_DE	236
LOC100047827	-2.25904	Not_DE	237
SLC1A4	-2.25465	Not_DE	238
EZH2	-2.24225	Not_DE	239
A930004K21RIK	-2.23167	Not_DE	240
KIF20B	-2.22374	Not_DE	241
LIG1	-2.22205	Not_DE	242
H1FX	-2.2182	Not_DE	243
SPSB4	-2.21052	Not_DE	244
UNG	-2.20367	Not_DE	245
ZFP518B	-2.19964	Not_DE	246
VARS	-2.19907	Not_DE	247
CDC45L	-2.19757	Not_DE	248
TUBA1A	-2.19254	Not_DE	249
HAT1	-2.184	Not_DE	250
KIF15	-2.18043	Not_DE	251
POLA2	-2.17799	Not_DE	252
POLD2	-2.17726	Not_DE	253
METRN	-2.17377	Not_DE	254
CENPM	-2.17368	Not_DE	255
IQGAP3	-2.17213	Not_DE	256
2810417K24RIK	-2.16705	Not_DE	257
LOC382092	-2.16201	Not_DE	258
ARHGDIG	-2.16143	Not_DE	259
LOC100043796	-2.15995	Not_DE	260
PTHLH	-2.15991	Not_DE	261
METTL1	-2.15897	Not_DE	262
SH3BGRL2	-2.15866	Not_DE	263
3110018K01RIK	-2.1548	Not_DE	264
EG667190	-2.15336	Not_DE	265
LOC641366	-2.15022	Not_DE	266
2600011E07RIK	-2.14898	Not_DE	267
LOC237877	-2.14874	Not_DE	268
C1QBP	-2.14195	Not_DE	269
GPC1	-2.13943	Not_DE	270
MARCKSL1	-2.13919	Not_DE	271
HMGN3	-2.13442	Not_DE	272
PCBP4	-2.13259	Not_DE	273
SF3A3	-2.13256	Not_DE	274
NOL5	-2.13159	Not_DE	275
MRTO4	-2.12988	Not_DE	276
MND1	-2.1265	Not_DE	277
PRKAR2B	-2.12643	Not_DE	278
OIP5	-2.12597	Not_DE	279
STMN1	-2.1242	Not_DE	280
RCL1	-2.12253	Not_DE	281
MYBBP1A	-2.12021	Not_DE	282
THOC4	-2.11722	Not_DE	283
RANGAP1	-2.1172	Not_DE	284
SH3PXD2B	-2.11227	Not_DE	285
LOC268569	-2.10599	Not_DE	286
HBA-X	-2.10364	Not_DE	287
LOC100042970	-2.10363	Not_DE	288
CXCR4	-2.09908	Not_DE	289
PPRC1	-2.09887	Not_DE	290
LOC329750	-2.09759	Not_DE	291
GTSE1	-2.09732	Not_DE	292
GRB10	-2.08999	Not_DE	293
GART	-2.08838	Not_DE	294
1500009L16RIK	-2.08064	Not_DE	295
SALL2	-2.08061	Not_DE	296
IPO5	-2.08014	Not_DE	297
HIST1H3C	-2.07751	Not_DE	298
MSH6	-2.076	Not_DE	299
RUVBL1	-2.06917	Not_DE	300
NUP85	-2.0674	Not_DE	301
NUSAP1	-2.06516	Not_DE	302
NUP62	-2.06243	Not_DE	303
4930427A07RIK	-2.06211	Not_DE	304
HIST1H2AF	-2.05761	Not_DE	305
NOC2L	-2.05543	Not_DE	306
PDAP1	-2.0531	Not_DE	307
COL5A1	-2.05193	Not_DE	308
SDC3	-2.05075	Not_DE	309
2810025M15RIK	-2.04	Not_DE	310
PSMC3IP	-2.0373	Not_DE	311
CBX2	-2.02601	Not_DE	312
SPAG5	-2.02031	Not_DE	313
LOC100047155	-2.0185	Not_DE	314
PMF1	-2.01219	Not_DE	315
RRM2	-2.00902	Not_DE	316
DDX11	-2.00566	Not_DE	317
PA2G4	-2.0044	Not_DE	318
DENND2A	-2.00337	Not_DE	319
2500002A22RIK	-2.00321	Not_DE	320
HIST2H2AC	-2.00273	Not_DE	321
EG434907	-2.0005	Not_DE	322
APEX1	-1.99831	Not_DE	323
LOC632667	-1.99822	Not_DE	324
D630003M21RIK	-1.99542	Not_DE	325
QRSL1	-1.99316	Not_DE	326
LOC219049	-1.98893	Not_DE	327
DTYMK	-1.98243	Not_DE	328
DENND1C	-1.98215	Not_DE	329
PPIL1	-1.97235	Not_DE	330
ENO1	-1.97204	Not_DE	331
F630043A04RIK	-1.97095	Not_DE	332
MYH10	-1.96895	Not_DE	333
ATIC	-1.96358	Not_DE	334
CENPL	-1.9635	Not_DE	335
2310007D09RIK	-1.96095	Not_DE	336
KCTD15	-1.95736	Not_DE	337
TMEM166	-1.95566	Not_DE	338
TEX9	-1.95278	Not_DE	339
NUP107	-1.94946	Not_DE	340
TIMELESS	-1.94722	Not_DE	341
ERH	-1.9472	Not_DE	342
LOC677205	-1.94429	Not_DE	343
PPIH	-1.94194	Not_DE	344
HIST1H3E	-1.94054	Not_DE	345
THBS1	-1.93673	Not_DE	346
RAD51AP1	-1.93458	Not_DE	347
D030026A21RIK	-1.9342	Not_DE	348
TUBG1	-1.9316	Not_DE	349
IGFBP4	-1.9312	Not_DE	350
LOC100042777	-1.9305	Not_DE	351
RAD51	-1.92861	Not_DE	352
LOC383897	-1.92856	Not_DE	353
EFTUD2	-1.92749	Not_DE	354
BCL11B	-1.92666	Not_DE	355
LOC219106	-1.92214	Not_DE	356
2410002F23RIK	-1.9212	Not_DE	357
G3BP1	-1.91813	Not_DE	358
FMNL2	-1.91715	Not_DE	359
D130017D19RIK	-1.91557	Not_DE	360
POLR1E	-1.91556	Not_DE	361
AAAS	-1.91553	Not_DE	362
CCDC86	-1.91375	Not_DE	363
MTBP	-1.91236	Not_DE	364
CCT6A	-1.91074	Not_DE	365
ASNS	-1.91047	Not_DE	366
PPP1R14B	-1.90944	Not_DE	367
PRMT5	-1.90881	Not_DE	368
LOXL1	-1.90769	Not_DE	369
UCK2	-1.90297	Not_DE	370
TRIM28	-1.9013	Not_DE	371
CDKN3	-1.90126	Not_DE	372
2700029M09RIK	-1.90072	Not_DE	373
GLI3	-1.89757	Not_DE	374
LDOC1L	-1.89563	Not_DE	375
PHF6	-1.89403	Not_DE	376
PDXP	-1.8895	Not_DE	377
PTGIS	-1.88922	Not_DE	378
AU020206	-1.88862	Not_DE	379
EXOSC2	-1.88848	Not_DE	380
LOC100045228	-1.8881	Not_DE	381
SMARCC1	-1.88476	Not_DE	382
ESPL1	-1.88459	Not_DE	383
GTPBP4	-1.88089	Not_DE	384
2610029G23RIK	-1.87887	Not_DE	385
VIM	-1.87838	Not_DE	386
2610207P08RIK	-1.87724	Not_DE	387
RNU65	-1.87031	Not_DE	388
TMEM48	-1.86404	Not_DE	389
CENPI	-1.86365	Not_DE	390
ODZ4	-1.86359	Not_DE	391
RFC1	-1.86146	Not_DE	392
BC048355	-1.85945	Not_DE	393
NOTCH3	-1.85816	Not_DE	394
P2RY5	-1.85338	Not_DE	395
C79407	-1.85217	Not_DE	396
RANGRF	-1.84594	Not_DE	397
1110001A07RIK	-1.84565	Not_DE	398
TRO	-1.8455	Not_DE	399
SULF2	-1.84083	Not_DE	400
E130306D19RIK	-1.84014	Not_DE	401
HMGN2	-1.83992	Not_DE	402
ZRANB3	-1.8374	Not_DE	403
CDC25A	-1.83043	Not_DE	404
COL27A1	-1.82935	Not_DE	405
PAK3	-1.82773	Not_DE	406
HIST1H3D	-1.82578	Not_DE	407
THOP1	-1.8248	Not_DE	408
BC055324	-1.81511	Not_DE	409
SPIN2	-1.81288	Not_DE	410
BC085271	-1.81203	Not_DE	411
AU014645	-1.81161	Not_DE	412
2610039C10RIK	-1.81138	Not_DE	413
XAB1	-1.81125	Not_DE	414
CCND2	-1.80958	Not_DE	415
6720463M24RIK	-1.80712	Not_DE	416
GAS2L3	-1.8039	Not_DE	417
EG667728	-1.80236	Not_DE	418
NUP133	-1.80228	Not_DE	419
SNRPA	-1.80002	Not_DE	420
WDR75	-1.79977	Not_DE	421
6430706D22RIK	-1.79946	Not_DE	422
CD3EAP	-1.79887	Not_DE	423
SMN1	-1.7975	Not_DE	424
LOC671878	-1.79436	Not_DE	425
RPA2	-1.79107	Not_DE	426
NDE1	-1.79022	Not_DE	427
SCL0001118.1_0	-1.78983	Not_DE	428
EG632248	-1.78969	Not_DE	429
CSE1L	-1.78941	Not_DE	430
NOLA2	-1.78654	Not_DE	431
2010204K13RIK	-1.78644	Not_DE	432
CPE	-1.77993	Not_DE	433
HIST1H2BK	-1.77895	Not_DE	434
1190028F09	-1.77422	Not_DE	435
VWA2	-1.77225	Not_DE	436
NCL	-1.76947	Not_DE	437
HSPD1	-1.76849	Not_DE	438
NDC80	-1.76715	Not_DE	439
EGFP	-1.76705	Not_DE	440
EG432879	-1.76344	Not_DE	441
MBD3	-1.76016	Not_DE	442
MYL9	-1.75963	Not_DE	443
F730047E07RIK	-1.75822	Not_DE	444
LOC380927	-1.75789	Not_DE	445
LOC238943	-1.75726	Not_DE	446
TPX2	-1.7572	Not_DE	447
TCF19	-1.75537	Not_DE	448
HIST1H3A	-1.7537	Not_DE	449
TSPAN3	-1.75029	Not_DE	450
UCHL3	-1.74796	Not_DE	451
CCNE1	-1.74682	Not_DE	452
LOC100047012	-1.74672	Not_DE	453
5730588I11RIK	-1.74084	Not_DE	454
AI481316	-1.73974	Not_DE	455
GSG2	-1.73947	Not_DE	456
D2ERTD750E	-1.73847	Not_DE	457
RCC1	-1.73767	Not_DE	458
DCAKD	-1.73504	Not_DE	459
POLD3	-1.73486	Not_DE	460
FBXO21	-1.73304	Not_DE	461
LOC382707	-1.73256	Not_DE	462
4931433E08RIK	-1.72883	Not_DE	463
STIP1	-1.72767	Not_DE	464
NUTF2	-1.72664	Not_DE	465
HSPE1	-1.72576	Not_DE	466
RNASEH2B	-1.72512	Not_DE	467
KAT2A	-1.72244	Not_DE	468
RPS27A	-1.72193	Not_DE	469
LSM4	-1.71843	Not_DE	470
TMEM118	-1.71679	Not_DE	471
LOC100045981	-1.7159	Not_DE	472
RPA1	-1.71568	Not_DE	473
GNG10	-1.71402	Not_DE	474
MYBL2	-1.71322	Not_DE	475
B4GALNT4	-1.71272	Not_DE	476
LGI2	-1.71131	Not_DE	477
SNORA65	-1.70922	Not_DE	478
LOC100044779	-1.70904	Not_DE	479
SLC2A3	-1.7025	Not_DE	480
CCT3	-1.70013	Not_DE	481
SLC39A6	-1.70007	Not_DE	482
RNF144A	-1.69794	Not_DE	483
SMYD2	-1.69742	Not_DE	484
BMP7	-1.69579	Not_DE	485
HN1	-1.69437	Not_DE	486
AHCY	-1.69255	Not_DE	487
CDC25C	-1.69247	Not_DE	488
PPAN	-1.69202	Not_DE	489
LMCD1	-1.69158	Not_DE	490
PARD6G	-1.69111	Not_DE	491
NAP1L1	-1.68945	Not_DE	492
IMPDH2	-1.68917	Not_DE	493
CBX3	-1.68741	Not_DE	494
LOC382691	-1.68711	Not_DE	495
PNO1	-1.68526	Not_DE	496
C530008M17RIK	-1.68436	Not_DE	497
TRP53	-1.68404	Not_DE	498
ORC6L	-1.68369	Not_DE	499
HIST1H2BM	-1.68282	Not_DE	500
NAT11	-1.68224	Not_DE	501
TSPAN6	-1.68088	Not_DE	502
NUAK1	-1.68086	Not_DE	503
RFC4	-1.68061	Not_DE	504
XRCC6	-1.67458	Not_DE	505
CLNS1A	-1.67313	Not_DE	506
B3GNT5	-1.6726	Not_DE	507
PRPF19	-1.67224	Not_DE	508
GPRASP2	-1.67118	Not_DE	509
1500010J02RIK	-1.67096	Not_DE	510
EML1	-1.66504	Not_DE	511
TCOF1	-1.66456	Not_DE	512
TIMM8A1	-1.66454	Not_DE	513
PALM	-1.66325	Not_DE	514
DEPDC1B	-1.66281	Not_DE	515
SLC40A1	-1.66037	Not_DE	516
NPHP4	-1.65898	Not_DE	517
4930524J08RIK	-1.6572	Not_DE	518
BC004701	-1.65683	Not_DE	519
5133400G04RIK	-1.65554	Not_DE	520
NIPSNAP1	-1.65531	Not_DE	521
LOC633016	-1.65477	Not_DE	522
ELL3	-1.65296	Not_DE	523
ELAVL2	-1.65282	Not_DE	524
PSIP1	-1.65225	Not_DE	525
ASF1B	-1.64975	Not_DE	526
SNRPD3	-1.64671	Not_DE	527
RFC2	-1.64232	Not_DE	528
UMPS	-1.64106	Not_DE	529
ETAA1	-1.63504	Not_DE	530
LUZP1	-1.63457	Not_DE	531
GTF2H3	-1.63415	Not_DE	532
LOC331102	-1.6308	Not_DE	533
2700094K13RIK	-1.63058	Not_DE	534
ME2	-1.62925	Not_DE	535
CCNE2	-1.62679	Not_DE	536
KHDRBS1	-1.62582	Not_DE	537
THUMPD1	-1.62512	Not_DE	538
5730449L18RIK	-1.62233	Not_DE	539
1110007M04RIK	-1.62073	Not_DE	540
LOC100047082	-1.62021	Not_DE	541
HYAL2	-1.61958	Not_DE	542
USP1	-1.61836	Not_DE	543
LCK	-1.61679	Not_DE	544
RFC3	-1.61537	Not_DE	545
ILF2	-1.6151	Not_DE	546
POLR2H	-1.61438	Not_DE	547
SMARCAD1	-1.61212	Not_DE	548
FANCD2	-1.61169	Not_DE	549
RFC5	-1.61133	Not_DE	550
ATAD3A	-1.60708	Not_DE	551
TSEN2	-1.60681	Not_DE	552
DBF4	-1.60593	Not_DE	553
CBX5	-1.60484	Not_DE	554
LOC100041500	-1.60374	Not_DE	555
RARS	-1.60307	Not_DE	556
ANP32E	-1.6025	Not_DE	557
UBE2CBP	-1.60223	Not_DE	558
MRPS22	-1.60136	Not_DE	559
THOC5	-1.60046	Not_DE	560
RAD51C	-1.59946	Not_DE	561
MRE11A	-1.59521	Not_DE	562
AQP4	-1.59445	Not_DE	563
NUDC	-1.5944	Not_DE	564
6230416J20RIK	-1.59425	Not_DE	565
FOXK2	-1.59353	Not_DE	566
RPP30	-1.59267	Not_DE	567
1500004F05RIK	-1.59181	Not_DE	568
CIRH1A	-1.59025	Not_DE	569
PSME3	-1.58856	Not_DE	570
PYCRL	-1.58766	Not_DE	571
ISYNA1	-1.58579	Not_DE	572
GEMIN6	-1.58543	Not_DE	573
LOC100046898	-1.5839	Not_DE	574
SRPK1	-1.583	Not_DE	575
PIF1	-1.58197	Not_DE	576
LOC638892	-1.58099	Not_DE	577
NOC4L	-1.57746	Not_DE	578
MIF	-1.57606	Not_DE	579
HIST1H2BJ	-1.5759	Not_DE	580
SOX4	-1.57493	Not_DE	581
2610524H06RIK	-1.57492	Not_DE	582
SSSCA1	-1.57247	Not_DE	583
PABPC4	-1.5653	Not_DE	584
SDAD1	-1.56499	Not_DE	585
CHCHD6	-1.56423	Not_DE	586
EIF4A3	-1.56274	Not_DE	587
KIFC1	-1.56181	Not_DE	588
DNAJC2	-1.56045	Not_DE	589
LOC677375	-1.56015	Not_DE	590
WDR46	-1.55999	Not_DE	591
LOC654467	-1.55842	Not_DE	592
SOX9	-1.55774	Not_DE	593
LOC219145	-1.55735	Not_DE	594
FAM101A	-1.55539	Not_DE	595
ARL14	-1.55436	Not_DE	596
EEF1E1	-1.55334	Not_DE	597
ILF3	-1.55025	Not_DE	598
MTAP	-1.55023	Not_DE	599
9930105H17RIK	-1.54889	Not_DE	600
AARSD1	-1.54789	Not_DE	601
1500001M20RIK	-1.54555	Not_DE	602
ELOVL6	-1.54484	Not_DE	603
SNRPD2	-1.54404	Not_DE	604
NUP93	-1.54376	Not_DE	605
B9D1	-1.53961	Not_DE	606
3300001G02RIK	-1.53824	Not_DE	607
1700011H14RIK	-1.5376	Not_DE	608
2810004N23RIK	-1.53718	Not_DE	609
LOC100045999	-1.53667	Not_DE	610
2310022K01RIK	-1.53615	Not_DE	611
E2F6	-1.53213	Not_DE	612
CD276	-1.53071	Not_DE	613
TSEN15	-1.52967	Not_DE	614
FHL2	-1.52789	Not_DE	615
TMEM201	-1.52739	Not_DE	616
LOC385659	-1.52717	Not_DE	617
SPC24	-1.52673	Not_DE	618
LOC381283	-1.52561	Not_DE	619
SNRPF	-1.52464	Not_DE	620
PSMA7	-1.5224	Not_DE	621
SETD6	-1.52175	Not_DE	622
POP4	-1.52169	Not_DE	623
GATA5	-1.52025	Not_DE	624
SF3B3	-1.51877	Not_DE	625
MORN4	-1.5185	Not_DE	626
1190002F15RIK	-1.5157	Not_DE	627
HDDC2	-1.51512	Not_DE	628
NAV1	-1.5141	Not_DE	629
THYN1	-1.51336	Not_DE	630
4930431J08RIK	-1.50984	Not_DE	631
9430008C03RIK	-1.50872	Not_DE	632
NOC3L	-1.50752	Not_DE	633
PSMC5	-1.50682	Not_DE	634
HNRPAB	-1.50659	Not_DE	635
POLR1B	-1.50581	Not_DE	636
CDR2	-1.50295	Not_DE	637
LRP12	-1.50271	Not_DE	638
ESPN	-1.50216	Not_DE	639
LRRN3	-1.49805	Not_DE	640
NOTCH1	-1.49694	Not_DE	641
EXOSC8	-1.49532	Not_DE	642
SNX10	-1.49427	Not_DE	643
LOC100046136	-1.4942	Not_DE	644
HIST1H2BE	-1.49307	Not_DE	645
2900060P06RIK	-1.49241	Not_DE	646
EVL	-1.48928	Not_DE	647
LSM6	-1.48891	Not_DE	648
HUS1	-1.48698	Not_DE	649
AHSA1	-1.48646	Not_DE	650
2610028A01RIK	-1.48622	Not_DE	651
LOC385905	-1.48618	Not_DE	652
IPO4	-1.48584	Not_DE	653
LOC100047490	-1.48483	Not_DE	654
NOL10	-1.48105	Not_DE	655
TMEM55B	-1.48086	Not_DE	656
9830169E20RIK	-1.47933	Not_DE	657
CARM1	-1.47896	Not_DE	658
POLR2D	-1.47847	Not_DE	659
POLR1A	-1.478	Not_DE	660
LOC674912	-1.47716	Not_DE	661
KPNB1	-1.47659	Not_DE	662
GLDC	-1.47271	Not_DE	663
LOC637353	-1.47065	Not_DE	664
LSM5	-1.47016	Not_DE	665
MRPL12	-1.46972	Not_DE	666
PITRM1	-1.46965	Not_DE	667
DOC2B	-1.46853	Not_DE	668
ARL6	-1.46811	Not_DE	669
WHSC1	-1.46642	Not_DE	670
BXDC2	-1.46412	Not_DE	671
GTF3A	-1.46032	Not_DE	672
4632417K18RIK	-1.45857	Not_DE	673
PIGF	-1.45749	Not_DE	674
2810438F06RIK	-1.45707	Not_DE	675
RG9MTD2	-1.4563	Not_DE	676
NIP7	-1.45506	Not_DE	677
POLE	-1.45217	Not_DE	678
CENPK	-1.44772	Not_DE	679
UBE2E3	-1.4462	Not_DE	680
BANF1	-1.4443	Not_DE	681
SMARCE1	-1.44318	Not_DE	682
LOC100043822	-1.44191	Not_DE	683
RNF219	-1.44179	Not_DE	684
2010003J03RIK	-1.4394	Not_DE	685
SNRPG	-1.43787	Not_DE	686
SFRS1	-1.43763	Not_DE	687
SH3BP2	-1.43727	Not_DE	688
LOC640972	-1.43697	Not_DE	689
BXDC1	-1.43679	Not_DE	690
DTX4	-1.43604	Not_DE	691
PANX1	-1.43501	Not_DE	692
TIMM50	-1.43354	Not_DE	693
ABI2	-1.43298	Not_DE	694
NUDT5	-1.43251	Not_DE	695
NOL12	-1.43176	Not_DE	696
MRPL11	-1.43158	Not_DE	697
6720467C03RIK	-1.43142	Not_DE	698
SF3A1	-1.43121	Not_DE	699
PPIE	-1.43074	Not_DE	700
LGALS1	-1.42945	Not_DE	701
RNF26	-1.42805	Not_DE	702
HIST1H2BF	-1.42761	Not_DE	703
SMARCA4	-1.42701	Not_DE	704
EARS2	-1.42594	Not_DE	705
TFRC	-1.4257	Not_DE	706
XRCC3	-1.42533	Not_DE	707
BC038881	-1.42491	Not_DE	708
CLPP	-1.4239	Not_DE	709
RSL1D1	-1.42365	Not_DE	710
LOC331507	-1.42115	Not_DE	711
GALK1	-1.42107	Not_DE	712
GMPS	-1.42084	Not_DE	713
NARG1	-1.42046	Not_DE	714
IGF2BP1	-1.41984	Not_DE	715
LOC667776	-1.41978	Not_DE	716
CCT8	-1.41939	Not_DE	717
PES1	-1.41919	Not_DE	718
E2F1	-1.41896	Not_DE	719
THBD	-1.41881	Not_DE	720
HNRPA1	-1.41859	Not_DE	721
SAE1	-1.41828	Not_DE	722
RASSF10	-1.41801	Not_DE	723
SH3GL2	-1.41679	Not_DE	724
MAGOH	-1.41564	Not_DE	725
PSMC3	-1.41441	Not_DE	726
1500019G21RIK	-1.41126	Not_DE	727
SENP1	-1.40896	Not_DE	728
ANKRD49	-1.40846	Not_DE	729
RUVBL2	-1.40754	Not_DE	730
PKM2	-1.40413	Not_DE	731
WDR43	-1.40112	Not_DE	732
GFPT2	-1.39986	Not_DE	733
PUS3	-1.39771	Not_DE	734
LOC382555	-1.39641	Not_DE	735
TCERG1	-1.39507	Not_DE	736
DDOST	-1.39483	Not_DE	737
LOC271490	-1.39451	Not_DE	738
CAND1	-1.39446	Not_DE	739
FOXA3	-1.39316	Not_DE	740
NXT1	-1.3931	Not_DE	741
PGAM5	-1.39184	Not_DE	742
NUCKS1	-1.3916	Not_DE	743
HSPA9	-1.39127	Not_DE	744
UBFD1	-1.39091	Not_DE	745
PHF17	-1.3902	Not_DE	746
SAMD14	-1.38958	Not_DE	747
DLGAP5	-1.38944	Not_DE	748
MARCKS	-1.38884	Not_DE	749
HNT	-1.3883	Not_DE	750
MPP6	-1.38603	Not_DE	751
ZFP637	-1.38287	Not_DE	752
MRPS27	-1.38145	Not_DE	753
SLC29A4	-1.38021	Not_DE	754
LOC242703	-1.37731	Not_DE	755
D930046M13RIK	-1.3749	Not_DE	756
5730494M16RIK	-1.3745	Not_DE	757
1110021J02RIK	-1.37357	Not_DE	758
SQLE	-1.37347	Not_DE	759
PUNC	-1.3723	Not_DE	760
NCAPD3	-1.37122	Not_DE	761
FLYWCH2	-1.37109	Not_DE	762
LOC546090	-1.37084	Not_DE	763
CDC6	-1.37004	Not_DE	764
QTRT1	-1.36925	Not_DE	765
DCK	-1.36869	Not_DE	766
FOXP2	-1.36751	Not_DE	767
JTV1	-1.36718	Not_DE	768
STRAP	-1.36622	Not_DE	769
TTYH3	-1.36439	Not_DE	770
BCAT1	-1.36355	Not_DE	771
CSDA	-1.36228	Not_DE	772
CRABP2	-1.36178	Not_DE	773
KTELC1	-1.36136	Not_DE	774
BRCA2	-1.35919	Not_DE	775
4930519N13RIK	-1.35881	Not_DE	776
XRCC1	-1.35872	Not_DE	777
LOC623006	-1.35783	Not_DE	778
6720475J19RIK	-1.35761	Not_DE	779
SERTAD4	-1.35488	Not_DE	780
EVC2	-1.35362	Not_DE	781
PSMC1	-1.3535	Not_DE	782
CPS1	-1.34993	Not_DE	783
STAU2	-1.34927	Not_DE	784
MYG1	-1.34905	Not_DE	785
C130072A16RIK	-1.34884	Not_DE	786
LOC100041797	-1.3481	Not_DE	787
LAD1	-1.346	Not_DE	788
2310008H09RIK	-1.34582	Not_DE	789
EMG1	-1.34563	Not_DE	790
ADSL	-1.34446	Not_DE	791
NRARP	-1.34414	Not_DE	792
CEP152	-1.34375	Not_DE	793
AI480653	-1.34249	Not_DE	794
2310014H01RIK	-1.34219	Not_DE	795
RNPS1	-1.34199	Not_DE	796
LOC100040413	-1.34034	Not_DE	797
METTL2	-1.34027	Not_DE	798
FARSB	-1.33949	Not_DE	799
LOC100041835	-1.33948	Not_DE	800
RAB11FIP4	-1.33889	Not_DE	801
NOL1	-1.33843	Not_DE	802
PSMC4	-1.33622	Not_DE	803
RQCD1	-1.33611	Not_DE	804
SET	-1.33594	Not_DE	805
RRP9	-1.33502	Not_DE	806
ARHGEF19	-1.33482	Not_DE	807
A630034I12RIK	-1.33451	Not_DE	808
SF3B4	-1.33391	Not_DE	809
INTS10	-1.33309	Not_DE	810
CCDC124	-1.33179	Not_DE	811
TBRG4	-1.33071	Not_DE	812
2410004L22RIK	-1.33007	Not_DE	813
SGOL1	-1.32886	Not_DE	814
NDUFA12L	-1.32827	Not_DE	815
LRRC59	-1.3282	Not_DE	816
2600005C20RIK	-1.32618	Not_DE	817
LOC100046883	-1.32606	Not_DE	818
GPR120	-1.32582	Not_DE	819
POLE3	-1.32471	Not_DE	820
VRK1	-1.32445	Not_DE	821
SDF2L1	-1.32427	Not_DE	822
DDX27	-1.32353	Not_DE	823
MELK	-1.32337	Not_DE	824
1810009A15RIK	-1.32159	Not_DE	825
2310031L18RIK	-1.32081	Not_DE	826
HIST1H2BH	-1.31889	Not_DE	827
PALLD	-1.31824	Not_DE	828
GTF2E2	-1.31802	Not_DE	829
ADAMTS19	-1.31802	Not_DE	830
UBR7	-1.3153	Not_DE	831
CKAP5	-1.31352	Not_DE	832
PRDX4	-1.31264	Not_DE	833
DCLK2	-1.3122	Not_DE	834
STATIP1	-1.31214	Not_DE	835
GTF2H2	-1.31167	Not_DE	836
PTPRS	-1.3111	Not_DE	837
PLCL2	-1.31102	Not_DE	838
LOC100047870	-1.3092	Not_DE	839
9430065L19RIK	-1.30891	Not_DE	840
RNASEH2A	-1.30878	Not_DE	841
GSPT2	-1.30835	Not_DE	842
MAPK6	-1.30672	Not_DE	843
TRRP2	-1.3058	Not_DE	844
B930090K24RIK	-1.30464	Not_DE	845
PNCK	-1.30421	Not_DE	846
TBC1D1	-1.30409	Not_DE	847
ERGIC1	-1.30307	Not_DE	848
PRMT6	-1.30289	Not_DE	849
TRIM59	-1.30209	Not_DE	850
NKRF	-1.30076	Not_DE	851
IARS	-1.30057	Not_DE	852
EFCAB1	-1.29964	Not_DE	853
NUDC-PS1	-1.29894	Not_DE	854
LOC630936	-1.29859	Not_DE	855
LOC100047268	-1.29851	Not_DE	856
D130063H01RIK	-1.29821	Not_DE	857
FANCI	-1.29816	Not_DE	858
SART3	-1.29806	Not_DE	859
NUDT11	-1.29736	Not_DE	860
WDR76	-1.29693	Not_DE	861
PDSS1	-1.29469	Not_DE	862
KARS	-1.29324	Not_DE	863
POLR2L	-1.29293	Not_DE	864
NFYB	-1.29166	Not_DE	865
TUBB2C	-1.29092	Not_DE	866
C730029F17RIK	-1.28921	Not_DE	867
LOC100045430	-1.28917	Not_DE	868
GPSM1	-1.28887	Not_DE	869
ISL1	-1.2876	Not_DE	870
TFAM	-1.28757	Not_DE	871
HOMER2	-1.28747	Not_DE	872
RPS15A	-1.28649	Not_DE	873
2610021K21RIK	-1.28495	Not_DE	874
SCL0004166.1_8	-1.28487	Not_DE	875
LOC100043906	-1.28449	Not_DE	876
RAD1	-1.28408	Not_DE	877
CDK5RAP2	-1.28362	Not_DE	878
BID	-1.28327	Not_DE	879
LOC216443	-1.28305	Not_DE	880
LRRC49	-1.28215	Not_DE	881
2810441K11RIK	-1.28073	Not_DE	882
BC068157	-1.27906	Not_DE	883
DBN1	-1.27845	Not_DE	884
GPN1	-1.27781	Not_DE	885
DDX25	-1.27776	Not_DE	886
EG434858	-1.27708	Not_DE	887
TPD52L1	-1.277	Not_DE	888
GINS3	-1.27673	Not_DE	889
CHERP	-1.27667	Not_DE	890
INTS7	-1.27623	Not_DE	891
RBM8A	-1.27576	Not_DE	892
MLF1	-1.27507	Not_DE	893
NME2	-1.27472	Not_DE	894
LOC269251	-1.27316	Not_DE	895
PCGF6	-1.27237	Not_DE	896
SFRS10	-1.27145	Not_DE	897
LOC100044103	-1.27091	Not_DE	898
PEA15A	-1.26842	Not_DE	899
SCL0003955.1_3	-1.26763	Not_DE	900
TERA-PENDING	-1.26509	Not_DE	901
D030034I04RIK	-1.26478	Not_DE	902
ELP2	-1.26468	Not_DE	903
MTAP1S	-1.26344	Not_DE	904
2410017P07RIK	-1.26337	Not_DE	905
EBNA1BP2	-1.26254	Not_DE	906
4932417I16RIK	-1.25763	Not_DE	907
DDAH2	-1.25729	Not_DE	908
RBM13	-1.25712	Not_DE	909
NUP160	-1.25678	Not_DE	910
PEBP1	-1.25673	Not_DE	911
SMO	-1.25624	Not_DE	912
FXN	-1.255	Not_DE	913
2810047L02RIK	-1.25287	Not_DE	914
2610200G18RIK	-1.25115	Not_DE	915
PPID	-1.2499	Not_DE	916
BRIP1	-1.24973	Not_DE	917
A730008H23RIK	-1.24921	Not_DE	918
HIST2H2BE	-1.24853	Not_DE	919
HNRNPF	-1.246	Not_DE	920
WDR90	-1.24485	Not_DE	921
BC021891	-1.24476	Not_DE	922
UCHL5	-1.24412	Not_DE	923
RHOQ	-1.24406	Not_DE	924
EBPL	-1.24367	Not_DE	925
HIST1H2AB	-1.24281	Not_DE	926
DUT	-1.24223	Not_DE	927
ZNHIT3	-1.24126	Not_DE	928
WBP11	-1.24062	Not_DE	929
3110082I17RIK	-1.24021	Not_DE	930
TMPO	-1.24003	Not_DE	931
1810055G02RIK	-1.23792	Not_DE	932
RBMX	-1.23743	Not_DE	933
GFER	-1.23646	Not_DE	934
RBM4B	-1.23618	Not_DE	935
SFRS2	-1.23618	Not_DE	936
IMPA2	-1.23549	Not_DE	937
PDIA4	-1.23537	Not_DE	938
R3HCC1	-1.23325	Not_DE	939
EG666609	-1.23297	Not_DE	940
RRP1B	-1.2321	Not_DE	941
LOC381649	-1.23174	Not_DE	942
SILG111	-1.23117	Not_DE	943
CMAS	-1.22923	Not_DE	944
B020018G12RIK	-1.22834	Not_DE	945
LOC100039786	-1.22816	Not_DE	946
B130015M16RIK	-1.22769	Not_DE	947
2610301G19RIK	-1.22723	Not_DE	948
ABCF2	-1.22637	Not_DE	949
2810452K22RIK	-1.22621	Not_DE	950
EFNA4	-1.22579	Not_DE	951
2610528E23RIK	-1.22524	Not_DE	952
LOC668631	-1.22441	Not_DE	953
KIF12	-1.22422	Not_DE	954
MAP2K6	-1.2227	Not_DE	955
TUBA3B	-1.22227	Not_DE	956
CBFB	-1.22165	Not_DE	957
IGF2	-1.22148	Not_DE	958
AXL	-1.22134	Not_DE	959
RNASEN	-1.21951	Not_DE	960
HEATR1	-1.21893	Not_DE	961
LOC230765	-1.21853	Not_DE	962
ISY1	-1.21732	Not_DE	963
2810026P18RIK	-1.21703	Not_DE	964
SIPA1L1	-1.21673	Not_DE	965
L3MBTL2	-1.21502	Not_DE	966
HNRPM	-1.2139	Not_DE	967
DACT1	-1.2128	Not_DE	968
RBM38	-1.21259	Not_DE	969
6430511F03	-1.21047	Not_DE	970
TESK1	-1.20934	Not_DE	971
PTBP1	-1.20783	Not_DE	972
ALDH5A1	-1.2072	Not_DE	973
HIST1H2BN	-1.20678	Not_DE	974
BCL11A	-1.20662	Not_DE	975
BC019806	-1.20647	Not_DE	976
TOX	-1.20637	Not_DE	977
PRDX2	-1.2063	Not_DE	978
WHSC2	-1.20523	Not_DE	979
DEK	-1.20516	Not_DE	980
1700041B20RIK	-1.20493	Not_DE	981
TGFB3	-1.2049	Not_DE	982
ARD1	-1.20389	Not_DE	983
TRP53BP1	-1.20373	Not_DE	984
D5WSU178E	-1.20352	Not_DE	985
C2CD3	-1.20344	Not_DE	986
MRPL13	-1.20321	Not_DE	987
TSFM	-1.20161	Not_DE	988
6030405A18RIK	-1.20088	Not_DE	989
AARS	-1.20003	Not_DE	990
SMYD5	-1.1999	Not_DE	991
TXNL4	-1.19979	Not_DE	992
E430002G05RIK	-1.19936	Not_DE	993
HIST1H4I	-1.1992	Not_DE	994
2210408F11RIK	-1.19755	Not_DE	995
9830002L24RIK	-1.19682	Not_DE	996
PSMC2	-1.19669	Not_DE	997
TUBGCP2	-1.19625	Not_DE	998
5830411I20	-1.19517	Not_DE	999
DDX21	-1.1949	Not_DE	1000
SYMPK	-1.19487	Not_DE	1001
LOC381330	-1.19407	Not_DE	1002
MPP3	-1.19363	Not_DE	1003
NDUFA12	-1.19348	Not_DE	1004
SERBP1	-1.19274	Not_DE	1005
C230067O06RIK	-1.19254	Not_DE	1006
4930547N16RIK	-1.19037	Not_DE	1007
BCCIP	-1.18957	Not_DE	1008
LOC100043257	-1.1885	Not_DE	1009
SLC4A7	-1.18825	Not_DE	1010
TPBG	-1.1881	Not_DE	1011
RBBP7	-1.18678	Not_DE	1012
LOC381365	-1.18603	Not_DE	1013
FASTKD5	-1.18543	Not_DE	1014
RECQL4	-1.18508	Not_DE	1015
EIF2S2	-1.18448	Not_DE	1016
AGPAT4	-1.18444	Not_DE	1017
RCN3	-1.18207	Not_DE	1018
AZI1	-1.18147	Not_DE	1019
GM1815	-1.18135	Not_DE	1020
PSMD12	-1.18046	Not_DE	1021
POLR3K	-1.17905	Not_DE	1022
ASPM	-1.17698	Not_DE	1023
C79267	-1.1769	Not_DE	1024
NSFL1C	-1.17609	Not_DE	1025
SLC25A33	-1.17331	Not_DE	1026
GARNL4	-1.17324	Not_DE	1027
4930422G04RIK	-1.17318	Not_DE	1028
D19BWG1357E	-1.17281	Not_DE	1029
EXOSC1	-1.17277	Not_DE	1030
SCX	-1.1725	Not_DE	1031
LEO1	-1.17237	Not_DE	1032
XIST	-1.17067	Not_DE	1033
RNASEH2C	-1.17019	Not_DE	1034
SAP30	-1.16903	Not_DE	1035
TDG	-1.16753	Not_DE	1036
FRRS1	-1.16593	Not_DE	1037
5830457O10RIK	-1.16551	Not_DE	1038
TUFM	-1.16546	Not_DE	1039
1700037H04RIK	-1.16524	Not_DE	1040
SUMO2	-1.16484	Not_DE	1041
RBM19	-1.16397	Not_DE	1042
XKR5	-1.16361	Not_DE	1043
2310045A20RIK	-1.16225	Not_DE	1044
EG622339	-1.16157	Not_DE	1045
RARB	-1.16134	Not_DE	1046
PIGX	-1.1598	Not_DE	1047
CENPH	-1.15966	Not_DE	1048
HIST1H3F	-1.15959	Not_DE	1049
TCP1	-1.15932	Not_DE	1050
4732486I23RIK	-1.15822	Not_DE	1051
RND3	-1.15634	Not_DE	1052
FERMT1	-1.15624	Not_DE	1053
TTF2	-1.15574	Not_DE	1054
RAB32	-1.15531	Not_DE	1055
FLNA	-1.15428	Not_DE	1056
TRIM32	-1.15227	Not_DE	1057
TSPAN7	-1.15209	Not_DE	1058
YIPF2	-1.15173	Not_DE	1059
YPEL1	-1.15148	Not_DE	1060
D15ERTD682E	-1.15053	Not_DE	1061
CALR	-1.15036	Not_DE	1062
GAS8	-1.14942	Not_DE	1063
PRIM2	-1.1489	Not_DE	1064
LOC100045359	-1.14735	Not_DE	1065
TMEM132C	-1.14725	Not_DE	1066
MKI67IP	-1.14718	Not_DE	1067
PHC1	-1.14645	Not_DE	1068
ADRM1	-1.14561	Not_DE	1069
EIF5A	-1.1447	Not_DE	1070
WDR5	-1.14441	Not_DE	1071
TAF1D	-1.14293	Not_DE	1072
1110034A24RIK	-1.14197	Not_DE	1073
IL15	-1.14123	Not_DE	1074
TXNL4A	-1.14115	Not_DE	1075
RASGRP1	-1.14061	Not_DE	1076
ASH2L	-1.14045	Not_DE	1077
0610007J10RIK	-1.1388	Not_DE	1078
BLVRA	-1.13781	Not_DE	1079
D17H6S56E-5	-1.1378	Not_DE	1080
EXOSC6	-1.13755	Not_DE	1081
C030027H14RIK	-1.1365	Not_DE	1082
GMDS	-1.13556	Not_DE	1083
PTGES3	-1.13529	Not_DE	1084
MAGED1	-1.13474	Not_DE	1085
NFKBIL2	-1.13361	Not_DE	1086
SIAH1B	-1.13359	Not_DE	1087
UBA2	-1.13351	Not_DE	1088
D15WSU169E	-1.13212	Not_DE	1089
LOC100046401	-1.13069	Not_DE	1090
ZFP184	-1.13043	Not_DE	1091
LOC434200	-1.12898	Not_DE	1092
PWP2	-1.12801	Not_DE	1093
BLMH	-1.12783	Not_DE	1094
PRPF4	-1.12415	Not_DE	1095
RRAGB	-1.12369	Not_DE	1096
LOC218696	-1.12247	Not_DE	1097
E2F3	-1.12203	Not_DE	1098
6430524C05RIK	-1.12079	Not_DE	1099
SRD5A1	-1.11903	Not_DE	1100
UBA1	-1.11902	Not_DE	1101
G3BP2	-1.11899	Not_DE	1102
CHST3	-1.11815	Not_DE	1103
DDX1	-1.11786	Not_DE	1104
DDX51	-1.11764	Not_DE	1105
RBM12	-1.11668	Not_DE	1106
MAT2A	-1.1159	Not_DE	1107
EPB4.1L3	-1.11546	Not_DE	1108
DPH2	-1.11502	Not_DE	1109
MIPEP	-1.11386	Not_DE	1110
HAX1	-1.1136	Not_DE	1111
TGFB2	-1.11242	Not_DE	1112
MTX1	-1.11231	Not_DE	1113
CERCAM	-1.11202	Not_DE	1114
ERDR1	-1.11163	Not_DE	1115
1110068E08RIK	-1.1115	Not_DE	1116
BIN1	-1.11096	Not_DE	1117
NOL8	-1.1104	Not_DE	1118
BUD13	-1.10976	Not_DE	1119
VMN2R-PS14	-1.10951	Not_DE	1120
GSTP1	-1.10938	Not_DE	1121
PPP1R8	-1.10874	Not_DE	1122
6720460F02RIK	-1.10869	Not_DE	1123
PLAT	-1.10817	Not_DE	1124
RPA3	-1.10549	Not_DE	1125
EIF1AD	-1.10529	Not_DE	1126
HNRPH1	-1.10495	Not_DE	1127
HIP2	-1.10472	Not_DE	1128
9330147J08RIK	-1.10213	Not_DE	1129
SHCBP1	-1.10202	Not_DE	1130
X99384	-1.10104	Not_DE	1131
B930041F14RIK	-1.09933	Not_DE	1132
SAC3D1	-1.09829	Not_DE	1133
FKBP10	-1.09819	Not_DE	1134
NAP1L4	-1.09511	Not_DE	1135
FTSJ3	-1.09438	Not_DE	1136
PELP1	-1.09234	Not_DE	1137
LOC100048589	-1.09178	Not_DE	1138
TUBA6	-1.09124	Not_DE	1139
CEP55	-1.09106	Not_DE	1140
MRPL3	-1.08978	Not_DE	1141
C230043G09RIK	-1.08857	Not_DE	1142
THUMPD3	-1.08849	Not_DE	1143
SYNCRIP	-1.0878	Not_DE	1144
HNRPA0	-1.0877	Not_DE	1145
LOC667609	-1.08712	Not_DE	1146
NES	-1.08695	Not_DE	1147
LOC329076	-1.08691	Not_DE	1148
THOC6	-1.08652	Not_DE	1149
BCAS2	-1.08595	Not_DE	1150
IQGAP2	-1.08592	Not_DE	1151
PRPF3	-1.08558	Not_DE	1152
RCBTB2	-1.08548	Not_DE	1153
XRCC2	-1.08547	Not_DE	1154
5730410I19RIK	-1.08518	Not_DE	1155
KCNMB4	-1.08514	Not_DE	1156
LOC100043313	-1.08482	Not_DE	1157
NPM3-PS1	-1.08423	Not_DE	1158
5830468K18RIK	-1.08406	Not_DE	1159
LRDD	-1.08399	Not_DE	1160
C130020C13RIK	-1.08399	Not_DE	1161
CCDC58	-1.08361	Not_DE	1162
ZRANB2	-1.08278	Not_DE	1163
CSTF1	-1.08276	Not_DE	1164
RALGPS2	-1.08017	Not_DE	1165
NIF3L1	-1.07915	Not_DE	1166
IMP4	-1.07872	Not_DE	1167
OBFC2B	-1.07852	Not_DE	1168
COX4NB	-1.07807	Not_DE	1169
ZNHIT6	-1.07707	Not_DE	1170
EIF2B5	-1.07628	Not_DE	1171
BOLA2	-1.07575	Not_DE	1172
CELSR2	-1.07488	Not_DE	1173
ECD	-1.07458	Not_DE	1174
AV028368	-1.07458	Not_DE	1175
BOLA3	-1.07409	Not_DE	1176
EG432448	-1.07336	Not_DE	1177
PRSS22	-1.07312	Not_DE	1178
RAE1	-1.07298	Not_DE	1179
LYAR	-1.07262	Not_DE	1180
TTC3	-1.07199	Not_DE	1181
UNC5B	-1.07159	Not_DE	1182
H2AFY2	-1.07128	Not_DE	1183
6030470M02RIK	-1.07103	Not_DE	1184
HNRPC	-1.07019	Not_DE	1185
YEATS2	-1.06911	Not_DE	1186
P2RX2	-1.06903	Not_DE	1187
ZFP326	-1.06704	Not_DE	1188
SHMT1	-1.06664	Not_DE	1189
PDGFC	-1.06624	Not_DE	1190
5930416I19RIK	-1.06555	Not_DE	1191
FCHO1	-1.06545	Not_DE	1192
CCNJL	-1.06527	Not_DE	1193
AABP3-PENDING	-1.0649	Not_DE	1194
USP39	-1.06452	Not_DE	1195
GAPDH	-1.06442	Not_DE	1196
LOC100045254	-1.06427	Not_DE	1197
ALG3	-1.0629	Not_DE	1198
E330027M22RIK	-1.06076	Not_DE	1199
FBXL14	-1.05835	Not_DE	1200
REEP1	-1.0575	Not_DE	1201
NANS	-1.05723	Not_DE	1202
MSTO1	-1.05691	Not_DE	1203
DDX46	-1.05549	Not_DE	1204
NPM3	-1.05516	Not_DE	1205
SLC27A3	-1.05476	Not_DE	1206
PLK4	-1.05476	Not_DE	1207
DUS4L	-1.05469	Not_DE	1208
HIST1H4A	-1.05452	Not_DE	1209
MBOAT1	-1.05445	Not_DE	1210
C1QTNF2	-1.05422	Not_DE	1211
SIRPA	-1.05378	Not_DE	1212
ARC	-1.05188	Not_DE	1213
4631422C13RIK	-1.05187	Not_DE	1214
2310037I24RIK	-1.05127	Not_DE	1215
LOC229810	-1.04946	Not_DE	1216
SFXN1	-1.04732	Not_DE	1217
NAT5	-1.04711	Not_DE	1218
PFAS	-1.04667	Not_DE	1219
ARMC10	-1.04652	Not_DE	1220
GTF2H4	-1.04629	Not_DE	1221
PRDM4	-1.04552	Not_DE	1222
MRPS18B	-1.04545	Not_DE	1223
3010026O09RIK	-1.04513	Not_DE	1224
CKAP2L	-1.04288	Not_DE	1225
LOC380665	-1.04162	Not_DE	1226
SLC43A1	-1.04108	Not_DE	1227
AATF	-1.04083	Not_DE	1228
PARK7	-1.04082	Not_DE	1229
DEM1	-1.04071	Not_DE	1230
SFRS3	-1.04008	Not_DE	1231
MRPL47	-1.03976	Not_DE	1232
ZFP275	-1.03839	Not_DE	1233
RPS19BP1	-1.03769	Not_DE	1234
CENPQ	-1.03735	Not_DE	1235
PPIF	-1.03705	Not_DE	1236
GALNTL1	-1.03659	Not_DE	1237
SPON2	-1.03579	Not_DE	1238
N6AMT2	-1.03475	Not_DE	1239
LOC382157	-1.0343	Not_DE	1240
TEKT1	-1.03395	Not_DE	1241
LOC382153	-1.03381	Not_DE	1242
TBL3	-1.0332	Not_DE	1243
EPRS	-1.03253	Not_DE	1244
OLA1	-1.03115	Not_DE	1245
CPXM1	-1.03015	Not_DE	1246
GSPT1	-1.02991	Not_DE	1247
U2AF1	-1.02905	Not_DE	1248
USP11	-1.02872	Not_DE	1249
C030025P15RIK	-1.02798	Not_DE	1250
BZW1	-1.02734	Not_DE	1251
ZC4H2	-1.02708	Not_DE	1252
RABL2A	-1.02671	Not_DE	1253
ELP3	-1.02665	Not_DE	1254
B230317C12RIK	-1.0264	Not_DE	1255
SMTN	-1.0258	Not_DE	1256
LOC633945	-1.02561	Not_DE	1257
NOL6	-1.02528	Not_DE	1258
LOC232887	-1.025	Not_DE	1259
DDX20	-1.02488	Not_DE	1260
HCFC1	-1.02485	Not_DE	1261
E430039I23RIK	-1.02457	Not_DE	1262
TMSB10	-1.02429	Not_DE	1263
2400010C15RIK	-1.02283	Not_DE	1264
SCOC	-1.02281	Not_DE	1265
EIF4G1	-1.02276	Not_DE	1266
SEH1L	-1.02183	Not_DE	1267
ENSMUSG00000054212	-1.02134	Not_DE	1268
L7RN6	-1.02088	Not_DE	1269
IPO9	-1.02029	Not_DE	1270
SOX12	-1.01976	Not_DE	1271
TRIM27	-1.01962	Not_DE	1272
LOC227393	-1.01957	Not_DE	1273
PSMD1	-1.01893	Not_DE	1274
LOC675440	-1.01838	Not_DE	1275
PHF5A	-1.01794	Not_DE	1276
NOB1	-1.01771	Not_DE	1277
BRD3	-1.01739	Not_DE	1278
XLR4A	-1.01702	Not_DE	1279
SMARCB1	-1.01694	Not_DE	1280
TGIF2	-1.01656	Not_DE	1281
TCEA2	-1.01625	Not_DE	1282
HSD17B7	-1.0162	Not_DE	1283
2410014A08RIK	-1.01598	Not_DE	1284
LOC100044736	-1.01519	Not_DE	1285
RABL4	-1.01454	Not_DE	1286
CSTF2	-1.01424	Not_DE	1287
WRB	-1.014	Not_DE	1288
SATB1	-1.01387	Not_DE	1289
USP5	-1.01369	Not_DE	1290
MUM1	-1.01246	Not_DE	1291
FZR1	-1.01224	Not_DE	1292
PHLDA3	-1.01224	Not_DE	1293
PAPOLA	-1.01117	Not_DE	1294
UACA	-1.01102	Not_DE	1295
TUBE1	-1.01065	Not_DE	1296
KLC1	-1.00971	Not_DE	1297
CCDC43	-1.00941	Not_DE	1298
CHD7	-1.00917	Not_DE	1299
DNAJC10	-1.00897	Not_DE	1300
PPAT	-1.00882	Not_DE	1301
C130007D14	-1.00864	Not_DE	1302
U2AF2	-1.00796	Not_DE	1303
5730469M10RIK	-1.00792	Not_DE	1304
PDLIM4	-1.00753	Not_DE	1305
MAK16	-1.00707	Not_DE	1306
RDBP	-1.00692	Not_DE	1307
LOC100046039	-1.00677	Not_DE	1308
LZIC	-1.00655	Not_DE	1309
FAM171A1	-1.00634	Not_DE	1310
CDA	-1.00529	Not_DE	1311
GUS-S	-1.00509	Not_DE	1312
RGS12	-1.00497	Not_DE	1313
MAP4K1	-1.0048	Not_DE	1314
DARS	-1.00422	Not_DE	1315
KIF3C	-1.0031	Not_DE	1316
PTCD3	-1.00295	Not_DE	1317
ZC3H15	-1.00212	Not_DE	1318
LSG1	-1.00146	Not_DE	1319
PPM1G	-1.0011	Not_DE	1320
TMEM138	-1.00045	Not_DE	1321
GTF3C5	-1.00041	Not_DE	1322
PSMD14	-1.00038	Not_DE	1323
YWHAQ	-1.00008	Not_DE	1324
COX10	-0.999762	Not_DE	1325
DONSON	-0.999752	Not_DE	1326
WDR74	-0.998894	Not_DE	1327
PARP2	-0.998541	Not_DE	1328
TIMM9	-0.997235	Not_DE	1329
NOL11	-0.995251	Not_DE	1330
DSCR2	-0.995061	Not_DE	1331
3930401K13RIK	-0.994979	Not_DE	1332
DHX15	-0.994717	Not_DE	1333
FBXO16	-0.994643	Not_DE	1334
5730528L13RIK	-0.993288	Not_DE	1335
CCDC123	-0.993257	Not_DE	1336
GTF2F2	-0.992167	Not_DE	1337
TCFE2A	-0.992099	Not_DE	1338
D430004H20RIK	-0.991371	Not_DE	1339
NSEP1	-0.991253	Not_DE	1340
MRPS10	-0.990886	Not_DE	1341
D10ERTD322E	-0.990612	Not_DE	1342
KLHDC4	-0.990419	Not_DE	1343
LGR5	-0.99029	Not_DE	1344
SSBP3	-0.990149	Not_DE	1345
SPG20	-0.989964	Not_DE	1346
SCL000911.1_939	-0.989937	Not_DE	1347
TPI1	-0.989064	Not_DE	1348
MRPL15	-0.989051	Not_DE	1349
GGA2	-0.988842	Not_DE	1350
TIMM10	-0.988599	Not_DE	1351
THOC3	-0.987912	Not_DE	1352
FAM132B	-0.98636	Not_DE	1353
SLC19A1	-0.986282	Not_DE	1354
MTIF3	-0.984737	Not_DE	1355
KIF21A	-0.98445	Not_DE	1356
TUBA1B	-0.983689	Not_DE	1357
GTF2E1	-0.983402	Not_DE	1358
LOC382096	-0.982612	Not_DE	1359
5730543M03RIK	-0.981781	Not_DE	1360
AK122525	-0.981199	Not_DE	1361
BARD1	-0.981144	Not_DE	1362
LTV1	-0.980977	Not_DE	1363
YWHAG	-0.980854	Not_DE	1364
RNF4	-0.980596	Not_DE	1365
MPHOSPH6	-0.980427	Not_DE	1366
NLE1	-0.979921	Not_DE	1367
INTS1	-0.979484	Not_DE	1368
METTL11A	-0.978988	Not_DE	1369
NUDT10	-0.978374	Not_DE	1370
ARS2	-0.978294	Not_DE	1371
NLGN2	-0.976711	Not_DE	1372
EDN1	-0.976133	Not_DE	1373
PUS7L	-0.976084	Not_DE	1374
RPAP3	-0.975516	Not_DE	1375
LOC637089	-0.975016	Not_DE	1376
HIST1H4J	-0.974811	Not_DE	1377
TMEM121	-0.973269	Not_DE	1378
PUS1	-0.972459	Not_DE	1379
1110031B06RIK	-0.971817	Not_DE	1380
ELAVL1	-0.971083	Not_DE	1381
CTNNBL1	-0.971037	Not_DE	1382
HAP1	-0.970269	Not_DE	1383
MRPS7	-0.970094	Not_DE	1384
CDKN1C	-0.969946	Not_DE	1385
FKBP11	-0.969856	Not_DE	1386
1110007A13RIK	-0.969581	Not_DE	1387
SUV39H1	-0.968647	Not_DE	1388
SH3TC2	-0.967752	Not_DE	1389
LCA5	-0.967586	Not_DE	1390
BOP1	-0.967569	Not_DE	1391
LOC382128	-0.967403	Not_DE	1392
H2AFY	-0.965856	Not_DE	1393
CIAPIN1	-0.965048	Not_DE	1394
BCKDHB	-0.964775	Not_DE	1395
ZSWIM1	-0.964651	Not_DE	1396
PCSK9	-0.964153	Not_DE	1397
NOL3	-0.96375	Not_DE	1398
NETO2	-0.96344	Not_DE	1399
2610027L16RIK	-0.963114	Not_DE	1400
PSMD7	-0.962428	Not_DE	1401
MRPL46	-0.961307	Not_DE	1402
HSP90AA1	-0.961126	Not_DE	1403
WBSCR22	-0.960623	Not_DE	1404
IVNS1ABP	-0.95984	Not_DE	1405
NUPL2	-0.959661	Not_DE	1406
LOC100046163	-0.959528	Not_DE	1407
BUB3	-0.959498	Not_DE	1408
EMD	-0.959152	Not_DE	1409
SNRPB	-0.957965	Not_DE	1410
CDC16	-0.956793	Not_DE	1411
SUZ12	-0.956484	Not_DE	1412
PABPN1	-0.956469	Not_DE	1413
TMEM167	-0.956425	Not_DE	1414
MYO5A	-0.95634	Not_DE	1415
NUDT1	-0.954791	Not_DE	1416
GEMIN4	-0.954685	Not_DE	1417
WDR51B	-0.954107	Not_DE	1418
SMPDL3B	-0.953221	Not_DE	1419
FZD3	-0.95245	Not_DE	1420
RUNDC3B	-0.951976	Not_DE	1421
KCTD17	-0.951523	Not_DE	1422
LOC635086	-0.951383	Not_DE	1423
MTF2	-0.951192	Not_DE	1424
LOC671523	-0.950931	Not_DE	1425
PLOD2	-0.95014	Not_DE	1426
PCYOX1L	-0.949981	Not_DE	1427
CEP57	-0.949328	Not_DE	1428
RNMTL1	-0.949229	Not_DE	1429
2610101N10RIK	-0.948147	Not_DE	1430
LOC100044622	-0.948007	Not_DE	1431
LRPPRC	-0.947495	Not_DE	1432
BAT1A	-0.94537	Not_DE	1433
ENDOGL1	-0.945064	Not_DE	1434
CHCHD1	-0.944271	Not_DE	1435
GINS4	-0.944268	Not_DE	1436
VANGL2	-0.944074	Not_DE	1437
LOC545750	-0.943728	Not_DE	1438
ZFP37	-0.942963	Not_DE	1439
CAPRIN1	-0.942813	Not_DE	1440
PCBP1	-0.941902	Not_DE	1441
3200002M19RIK	-0.939469	Not_DE	1442
RAB36	-0.939286	Not_DE	1443
BC066140	-0.939122	Not_DE	1444
PRKRIR	-0.938639	Not_DE	1445
2610035D17RIK	-0.938466	Not_DE	1446
RFWD3	-0.93784	Not_DE	1447
1110002D22RIK	-0.937064	Not_DE	1448
ECE2	-0.936911	Not_DE	1449
EIF4A1	-0.936292	Not_DE	1450
NHP2L1	-0.936	Not_DE	1451
CEP170	-0.935775	Not_DE	1452
HNRNPH1	-0.93489	Not_DE	1453
ADPRH	-0.934451	Not_DE	1454
VGLL4	-0.934419	Not_DE	1455
ABHD8	-0.93429	Not_DE	1456
HPRT1	-0.933718	Not_DE	1457
D230004N01RIK	-0.933505	Not_DE	1458
E430003D02RIK	-0.933321	Not_DE	1459
COPS5	-0.932971	Not_DE	1460
AI847670	-0.931988	Not_DE	1461
MDN1	-0.931614	Not_DE	1462
CSRP2	-0.931416	Not_DE	1463
B230208H17RIK	-0.931385	Not_DE	1464
RAET1B	-0.931362	Not_DE	1465
ALG8	-0.931272	Not_DE	1466
WDSOF1	-0.929504	Not_DE	1467
ACTA2	-0.929404	Not_DE	1468
SEMA3F	-0.928993	Not_DE	1469
HABP2	-0.928899	Not_DE	1470
LSM8	-0.927914	Not_DE	1471
EIF2S3X	-0.927184	Not_DE	1472
1700029F09RIK	-0.927152	Not_DE	1473
CXXC6	-0.926543	Not_DE	1474
FSD1	-0.925706	Not_DE	1475
KANK1	-0.925301	Not_DE	1476
GJA7	-0.924546	Not_DE	1477
HDAC6	-0.924383	Not_DE	1478
ZCCHC17	-0.923766	Not_DE	1479
MRPL50	-0.923304	Not_DE	1480
PSMA5	-0.922913	Not_DE	1481
RNF168	-0.922753	Not_DE	1482
ZFP532	-0.922375	Not_DE	1483
GPRASP1	-0.922299	Not_DE	1484
ITGB3BP	-0.922269	Not_DE	1485
TTC9C	-0.92074	Not_DE	1486
ZRSR2	-0.920426	Not_DE	1487
DHX36	-0.9196	Not_DE	1488
ZFP50	-0.919279	Not_DE	1489
MRPS18C	-0.917879	Not_DE	1490
PHB2	-0.917813	Not_DE	1491
SMCHD1	-0.917699	Not_DE	1492
KPNA2	-0.917133	Not_DE	1493
EIF3D	-0.916956	Not_DE	1494
NVL	-0.916495	Not_DE	1495
KDELC1	-0.916328	Not_DE	1496
CHEK1	-0.915816	Not_DE	1497
LOC381256	-0.915478	Not_DE	1498
COTL1	-0.915275	Not_DE	1499
4930579G24RIK	-0.913318	Not_DE	1500
732482	-0.912703	Not_DE	1501
INTS5	-0.912655	Not_DE	1502
4732462B05RIK	-0.912233	Not_DE	1503
JOSD3	-0.912032	Not_DE	1504
LOC100040961	-0.911895	Not_DE	1505
RBM28	-0.911535	Not_DE	1506
4930563B10RIK	-0.911037	Not_DE	1507
HNRNPAB	-0.909435	Not_DE	1508
LOC100045882	-0.908912	Not_DE	1509
LOC100045963	-0.907686	Not_DE	1510
CENPT	-0.906979	Not_DE	1511
PYCR2	-0.90676	Not_DE	1512
MPHOSPH9	-0.906467	Not_DE	1513
TUBB6	-0.90603	Not_DE	1514
GLIPR2	-0.905376	Not_DE	1515
CDK5R1	-0.904966	Not_DE	1516
LOC668183	-0.904769	Not_DE	1517
PRPF38A	-0.904386	Not_DE	1518
ROR2	-0.903029	Not_DE	1519
1500011H22RIK	-0.902126	Not_DE	1520
IDE	-0.90133	Not_DE	1521
EXOD1	-0.901064	Not_DE	1522
CPSF3L	-0.900769	Not_DE	1523
SUPT16H	-0.900487	Not_DE	1524
ZFP239	-0.900059	Not_DE	1525
WDR18	-0.900047	Not_DE	1526
ZFP213	-0.899934	Not_DE	1527
AMPD2	-0.899928	Not_DE	1528
FKBP4	-0.899237	Not_DE	1529
C330011F01RIK	-0.898909	Not_DE	1530
B930007L02RIK	-0.897577	Not_DE	1531
MYST2	-0.89641	Not_DE	1532
MATR3	-0.896218	Not_DE	1533
PPP2R1A	-0.895764	Not_DE	1534
POLE4	-0.894587	Not_DE	1535
RAI1	-0.894101	Not_DE	1536
3110001A13RIK	-0.893774	Not_DE	1537
DSN1	-0.893605	Not_DE	1538
LOC630729	-0.893134	Not_DE	1539
DCHS1	-0.892527	Not_DE	1540
TMEM103	-0.892104	Not_DE	1541
HNRNPA2B1	-0.891907	Not_DE	1542
KHDRBS3	-0.891765	Not_DE	1543
UBE2D2	-0.89072	Not_DE	1544
1810017N16RIK	-0.890513	Not_DE	1545
CAMK2N2	-0.890309	Not_DE	1546
FGFRL1	-0.889034	Not_DE	1547
LOC639931	-0.888828	Not_DE	1548
IKBKAP	-0.888695	Not_DE	1549
POGK	-0.888483	Not_DE	1550
ZFP334	-0.887329	Not_DE	1551
6530401D06RIK	-0.887159	Not_DE	1552
MRPL18	-0.886609	Not_DE	1553
CTPS	-0.885707	Not_DE	1554
DIRAS2	-0.885612	Not_DE	1555
MRPL40	-0.885134	Not_DE	1556
SF3B5	-0.884986	Not_DE	1557
BC055368	-0.884342	Not_DE	1558
LONP1	-0.884134	Not_DE	1559
RNUXA	-0.884122	Not_DE	1560
VPS72	-0.883694	Not_DE	1561
RTEL1	-0.883059	Not_DE	1562
TRAF4	-0.882434	Not_DE	1563
SLC35A4	-0.882189	Not_DE	1564
FJX1	-0.882004	Not_DE	1565
TNFAIP8	-0.881035	Not_DE	1566
HIST1H2AE	-0.881032	Not_DE	1567
SMC1A	-0.880595	Not_DE	1568
GBL	-0.879841	Not_DE	1569
ACRBP	-0.8798	Not_DE	1570
GCAT	-0.879682	Not_DE	1571
RPS4Y2	-0.87951	Not_DE	1572
ISG20L2	-0.879386	Not_DE	1573
1810009K13RIK	-0.878963	Not_DE	1574
TWF2	-0.87882	Not_DE	1575
DCPS	-0.878755	Not_DE	1576
GNAZ	-0.877629	Not_DE	1577
LOC100046853	-0.876148	Not_DE	1578
6430573F11RIK	-0.875968	Not_DE	1579
CCDC50	-0.875964	Not_DE	1580
EG666756	-0.874912	Not_DE	1581
RSRC1	-0.874397	Not_DE	1582
SPCS3	-0.87417	Not_DE	1583
PKP4	-0.873733	Not_DE	1584
LOC245000	-0.873564	Not_DE	1585
NUDT21	-0.873368	Not_DE	1586
TOMM40	-0.873149	Not_DE	1587
4930584N22RIK	-0.872745	Not_DE	1588
1110012D08RIK	-0.872197	Not_DE	1589
MRPL36	-0.872158	Not_DE	1590
CD1D1	-0.872079	Not_DE	1591
DNM1L	-0.871381	Not_DE	1592
CHST7	-0.870915	Not_DE	1593
EIF4ENIF1	-0.870823	Not_DE	1594
SENP3	-0.869696	Not_DE	1595
LOC384104	-0.8685	Not_DE	1596
FPGS	-0.868381	Not_DE	1597
SAAL1	-0.868183	Not_DE	1598
MEST	-0.867679	Not_DE	1599
EIF3A	-0.867104	Not_DE	1600
TARBP2	-0.866895	Not_DE	1601
PGK1	-0.86653	Not_DE	1602
EIF2B3	-0.866467	Not_DE	1603
B930095G10RIK	-0.866205	Not_DE	1604
HEY1	-0.865654	Not_DE	1605
POLR3E	-0.865321	Not_DE	1606
HEL308	-0.864616	Not_DE	1607
1700048O20RIK	-0.863668	Not_DE	1608
RWDD1	-0.863032	Not_DE	1609
SYT5	-0.8625	Not_DE	1610
EIF2C2	-0.862483	Not_DE	1611
LLGL1	-0.861983	Not_DE	1612
ARD1A	-0.861462	Not_DE	1613
USPL1	-0.860908	Not_DE	1614
RBM4	-0.860397	Not_DE	1615
PCNA	-0.860359	Not_DE	1616
LIN54	-0.860226	Not_DE	1617
2610208M17RIK	-0.859815	Not_DE	1618
TTC8	-0.859696	Not_DE	1619
TRMT2A	-0.859511	Not_DE	1620
2410016F19RIK	-0.859016	Not_DE	1621
EID2	-0.858851	Not_DE	1622
TIA1	-0.858375	Not_DE	1623
2610024G14RIK	-0.858025	Not_DE	1624
HIST1H3H	-0.857701	Not_DE	1625
1810009O10RIK	-0.856791	Not_DE	1626
9430015G10RIK	-0.855353	Not_DE	1627
RPP38	-0.854961	Not_DE	1628
AA408296	-0.854958	Not_DE	1629
PRR11	-0.854363	Not_DE	1630
THOC1	-0.853815	Not_DE	1631
H2-BL	-0.852941	Not_DE	1632
A630034E16RIK	-0.852758	Not_DE	1633
NOPE	-0.852397	Not_DE	1634
NCBP2	-0.852037	Not_DE	1635
SCL0004176.1_1597	-0.851266	Not_DE	1636
THG1L	-0.851044	Not_DE	1637
1110055N21RIK	-0.850978	Not_DE	1638
AW540478	-0.850463	Not_DE	1639
CDC34	-0.850385	Not_DE	1640
GPRK6	-0.849887	Not_DE	1641
LOC100046211	-0.848898	Not_DE	1642
NEDD1	-0.848801	Not_DE	1643
VCP	-0.848773	Not_DE	1644
ZSCAN12	-0.848146	Not_DE	1645
ZFP259	-0.847954	Not_DE	1646
D430041B17RIK	-0.847937	Not_DE	1647
CSNK2A1-RS3	-0.847837	Not_DE	1648
SYT9	-0.847659	Not_DE	1649
ADAMTS7	-0.847492	Not_DE	1650
BBS7	-0.846895	Not_DE	1651
C330023M02RIK	-0.846823	Not_DE	1652
P4HA3	-0.846528	Not_DE	1653
MRPS11	-0.843986	Not_DE	1654
PSMB7	-0.843693	Not_DE	1655
HEL308-PENDING	-0.843633	Not_DE	1656
LOC668492	-0.842786	Not_DE	1657
TARS2	-0.842638	Not_DE	1658
PSRC1	-0.842182	Not_DE	1659
SURF2	-0.842091	Not_DE	1660
MBD4	-0.841488	Not_DE	1661
DPYSL3	-0.84145	Not_DE	1662
SF1	-0.841414	Not_DE	1663
MCPH1	-0.841	Not_DE	1664
41157	-0.840935	Not_DE	1665
4921506J03RIK	-0.840483	Not_DE	1666
5430440L12RIK	-0.839823	Not_DE	1667
BOLA1	-0.839588	Not_DE	1668
TRUB2	-0.839098	Not_DE	1669
PRMT7	-0.837885	Not_DE	1670
A330049M08RIK	-0.837612	Not_DE	1671
2310003L22RIK	-0.83756	Not_DE	1672
DHX35	-0.837443	Not_DE	1673
AKP2	-0.836909	Not_DE	1674
UTP11L	-0.836465	Not_DE	1675
CFDP1	-0.836262	Not_DE	1676
ACAT2	-0.836197	Not_DE	1677
BHLHB9	-0.836081	Not_DE	1678
SFRS6	-0.835469	Not_DE	1679
CACHD1	-0.835463	Not_DE	1680
LOC100048083	-0.834897	Not_DE	1681
2810012D02RIK	-0.833142	Not_DE	1682
2810405F04RIK	-0.833036	Not_DE	1683
SNURF	-0.832643	Not_DE	1684
EML4	-0.831479	Not_DE	1685
ORC5L	-0.83105	Not_DE	1686
EPHB2	-0.830147	Not_DE	1687
LSM12	-0.830118	Not_DE	1688
DPH1	-0.829969	Not_DE	1689
KCNAB2	-0.829321	Not_DE	1690
LOC100048803	-0.828826	Not_DE	1691
SLC8A1	-0.828391	Not_DE	1692
KCNK1	-0.828159	Not_DE	1693
LOC381891	-0.827796	Not_DE	1694
FN1	-0.827611	Not_DE	1695
EXOSC10	-0.827342	Not_DE	1696
JMJD5	-0.827211	Not_DE	1697
IMPAD1	-0.826953	Not_DE	1698
1700016K19RIK	-0.826465	Not_DE	1699
ZBTB17	-0.826036	Not_DE	1700
GTF2F1	-0.825837	Not_DE	1701
8430410K20RIK	-0.825265	Not_DE	1702
MED23	-0.825169	Not_DE	1703
MRPS25	-0.824667	Not_DE	1704
SHQ1	-0.824556	Not_DE	1705
6330403E01RIK	-0.824536	Not_DE	1706
MAPK1IP1L	-0.824395	Not_DE	1707
0610010K14RIK	-0.824244	Not_DE	1708
FADS2	-0.82422	Not_DE	1709
6530415H11RIK	-0.822934	Not_DE	1710
5430437P03RIK	-0.822649	Not_DE	1711
ARRB2	-0.821213	Not_DE	1712
ZBTB39	-0.821064	Not_DE	1713
NSMCE1	-0.820918	Not_DE	1714
2010003O18RIK	-0.819955	Not_DE	1715
LOC100045890	-0.819694	Not_DE	1716
EG545056	-0.818982	Not_DE	1717
PPP4C	-0.818558	Not_DE	1718
DPY30	-0.818069	Not_DE	1719
COPS4	-0.817291	Not_DE	1720
PRPF8	-0.81516	Not_DE	1721
C330008K14RIK	-0.815066	Not_DE	1722
WDR77	-0.814847	Not_DE	1723
DDX31	-0.814308	Not_DE	1724
TBCB	-0.813907	Not_DE	1725
NCAPG2	-0.813093	Not_DE	1726
TMEM97	-0.812916	Not_DE	1727
A430106G13RIK	-0.812453	Not_DE	1728
REPIN1	-0.812264	Not_DE	1729
PDLIM1	-0.810492	Not_DE	1730
ZCCHC3	-0.81011	Not_DE	1731
GPSN2	-0.809057	Not_DE	1732
BC003885	-0.808955	Not_DE	1733
GRIP1	-0.808535	Not_DE	1734
E130309D02RIK	-0.808432	Not_DE	1735
ST13	-0.808153	Not_DE	1736
FUSIP1	-0.807379	Not_DE	1737
RAN	-0.807336	Not_DE	1738
EG433182	-0.807201	Not_DE	1739
URB2	-0.806278	Not_DE	1740
TRNT1	-0.806144	Not_DE	1741
QTRTD1	-0.805755	Not_DE	1742
3110013H01RIK	-0.805661	Not_DE	1743
DHCR24	-0.805347	Not_DE	1744
LOC628836	-0.804519	Not_DE	1745
ST8SIA2	-0.804463	Not_DE	1746
EVC	-0.804276	Not_DE	1747
LOC381947	-0.803964	Not_DE	1748
NXN	-0.803906	Not_DE	1749
GDF1	-0.80376	Not_DE	1750
PDIA3	-0.803565	Not_DE	1751
CLIP2	-0.803309	Not_DE	1752
FEM1B	-0.802698	Not_DE	1753
RNGTT	-0.802546	Not_DE	1754
CHRM3	-0.802157	Not_DE	1755
D10ERTD516E	-0.802138	Not_DE	1756
2310005N01RIK	-0.802087	Not_DE	1757
SCL0002720.1_68	-0.801342	Not_DE	1758
NT5C3L	-0.800919	Not_DE	1759
5630401D24RIK	-0.800889	Not_DE	1760
2310022A10RIK	-0.800697	Not_DE	1761
UBE2M	-0.800638	Not_DE	1762
BCL9	-0.800613	Not_DE	1763
CREB5	-0.800408	Not_DE	1764
3632451O06RIK	-0.800203	Not_DE	1765
1200011O22RIK	-0.800159	Not_DE	1766
MED6	-0.800139	Not_DE	1767
D430022H17RIK	-0.800067	Not_DE	1768
BC057552	-0.799894	Not_DE	1769
2410018L13RIK	-0.799884	Not_DE	1770
RIOK1	-0.799648	Not_DE	1771
DHCR7	-0.799509	Not_DE	1772
LOC100046081	-0.799489	Not_DE	1773
DNAJC8	-0.798867	Not_DE	1774
SUPV3L1	-0.797899	Not_DE	1775
AOF2	-0.797874	Not_DE	1776
BCL7C	-0.797724	Not_DE	1777
ARV1	-0.797243	Not_DE	1778
RHPN1	-0.79615	Not_DE	1779
BC057371	-0.795297	Not_DE	1780
A930013G23RIK	-0.795225	Not_DE	1781
FMNL3	-0.795086	Not_DE	1782
41155	-0.795082	Not_DE	1783
ZFP90	-0.794789	Not_DE	1784
EFNB2	-0.793997	Not_DE	1785
PHC2	-0.793512	Not_DE	1786
2810405K02RIK	-0.793227	Not_DE	1787
ZC3HC1	-0.793037	Not_DE	1788
FLRT2	-0.792399	Not_DE	1789
BMPR1B	-0.792254	Not_DE	1790
LARS	-0.79209	Not_DE	1791
ARL2	-0.791953	Not_DE	1792
ARMCX1	-0.791805	Not_DE	1793
C230055K21RIK	-0.7906	Not_DE	1794
PRPF40A	-0.789923	Not_DE	1795
GCS1	-0.789568	Not_DE	1796
ZFP428	-0.788568	Not_DE	1797
MYST1	-0.786821	Not_DE	1798
TRUB1	-0.786805	Not_DE	1799
MRPS2	-0.786804	Not_DE	1800
ERCC8	-0.78483	Not_DE	1801
DDX49	-0.784022	Not_DE	1802
B230363H02RIK	-0.783899	Not_DE	1803
WDR45L	-0.783205	Not_DE	1804
MRPS5	-0.783156	Not_DE	1805
ZWINT	-0.78298	Not_DE	1806
CASP8	-0.78243	Not_DE	1807
PSMB1	-0.782368	Not_DE	1808
4930470O13RIK	-0.782326	Not_DE	1809
A730063M14RIK	-0.782242	Not_DE	1810
DSG2	-0.782076	Not_DE	1811
NOLA3	-0.781538	Not_DE	1812
SLC1A3	-0.781122	Not_DE	1813
ASCC3L1	-0.78111	Not_DE	1814
NOL14	-0.781095	Not_DE	1815
SLC7A6	-0.780986	Not_DE	1816
A930009M04RIK	-0.780656	Not_DE	1817
MARS	-0.780613	Not_DE	1818
NACC1	-0.780415	Not_DE	1819
A130028J20RIK	-0.780065	Not_DE	1820
ARL2BP	-0.779887	Not_DE	1821
MELA	-0.77982	Not_DE	1822
PLEKHA7	-0.77977	Not_DE	1823
1110029L17RIK	-0.77976	Not_DE	1824
1110002N22RIK	-0.779734	Not_DE	1825
RHOBTB1	-0.779314	Not_DE	1826
ELAC2	-0.779141	Not_DE	1827
DYNLL1	-0.778845	Not_DE	1828
D030027P05RIK	-0.778731	Not_DE	1829
RAVER1	-0.778712	Not_DE	1830
EMID1	-0.778176	Not_DE	1831
GALNT1	-0.777732	Not_DE	1832
MRPL22	-0.777501	Not_DE	1833
PLEK2	-0.776478	Not_DE	1834
CDKN2AIPNL	-0.776343	Not_DE	1835
MED10	-0.775999	Not_DE	1836
1200009O22RIK	-0.775873	Not_DE	1837
MPND	-0.775664	Not_DE	1838
SFRS9	-0.775557	Not_DE	1839
LOC545866	-0.775116	Not_DE	1840
GARS	-0.774408	Not_DE	1841
LOC676724	-0.774358	Not_DE	1842
PATZ1	-0.774054	Not_DE	1843
EG232875	-0.773905	Not_DE	1844
D10WSU102E	-0.773542	Not_DE	1845
C85492	-0.772863	Not_DE	1846
C330050A14RIK	-0.77237	Not_DE	1847
GTPBP10	-0.772002	Not_DE	1848
MAGED2	-0.771205	Not_DE	1849
YWHAH	-0.771148	Not_DE	1850
ACCS	-0.770951	Not_DE	1851
LOC100044324	-0.770891	Not_DE	1852
LOC100045887	-0.7707	Not_DE	1853
BAP1	-0.769733	Not_DE	1854
MUTYH	-0.769655	Not_DE	1855
DMAP1	-0.769038	Not_DE	1856
DHX30	-0.768126	Not_DE	1857
MRPL44	-0.767357	Not_DE	1858
GNA-RS1	-0.767079	Not_DE	1859
RNF182	-0.766862	Not_DE	1860
EPB4.1L2	-0.766833	Not_DE	1861
2410018M08RIK	-0.766651	Not_DE	1862
LOC100047009	-0.766077	Not_DE	1863
2900010M23RIK	-0.76596	Not_DE	1864
ETV5	-0.765329	Not_DE	1865
NSMCE2	-0.76523	Not_DE	1866
SLC35E1	-0.764108	Not_DE	1867
H2-Q8	-0.763974	Not_DE	1868
NPM1	-0.763592	Not_DE	1869
PARL	-0.762357	Not_DE	1870
KHSRP	-0.762327	Not_DE	1871
PEA15	-0.761756	Not_DE	1872
EEF1G	-0.761588	Not_DE	1873
KRT15	-0.761294	Not_DE	1874
FBXO45	-0.760668	Not_DE	1875
LOC100047260	-0.760665	Not_DE	1876
EG623818	-0.760269	Not_DE	1877
PDCD5	-0.758743	Not_DE	1878
ANKRD10	-0.758638	Not_DE	1879
PIK3R3	-0.758201	Not_DE	1880
1110049F12RIK	-0.757973	Not_DE	1881
DDX24	-0.756529	Not_DE	1882
4833425P12RIK	-0.754492	Not_DE	1883
CYCS	-0.754459	Not_DE	1884
POLR2F	-0.754391	Not_DE	1885
NCOA5	-0.754155	Not_DE	1886
2700097O09RIK	-0.754049	Not_DE	1887
EG277333	-0.75336	Not_DE	1888
2410017I17RIK	-0.752876	Not_DE	1889
APRT	-0.752836	Not_DE	1890
COQ5	-0.751684	Not_DE	1891
FGF22	-0.751519	Not_DE	1892
TAF5L	-0.751268	Not_DE	1893
PSMG3	-0.750722	Not_DE	1894
2610019E17RIK	-0.750175	Not_DE	1895
MRPL49	-0.750015	Not_DE	1896
NARS	-0.749858	Not_DE	1897
C330006P03RIK	-0.749778	Not_DE	1898
SFRS2IP	-0.749586	Not_DE	1899
2310033P09RIK	-0.749571	Not_DE	1900
DTWD1	-0.749462	Not_DE	1901
DRG1	-0.749264	Not_DE	1902
EIF1B	-0.748883	Not_DE	1903
MINA	-0.747239	Not_DE	1904
5033430I15RIK	-0.746456	Not_DE	1905
LLPH	-0.746451	Not_DE	1906
TGS1	-0.746304	Not_DE	1907
MRPS30	-0.745664	Not_DE	1908
STOML2	-0.745498	Not_DE	1909
TBC1D7	-0.745322	Not_DE	1910
PGAM1	-0.745308	Not_DE	1911
ELOF1	-0.745265	Not_DE	1912
HSF1	-0.744959	Not_DE	1913
MID1	-0.74454	Not_DE	1914
LOC384338	-0.74383	Not_DE	1915
HDAC2	-0.742837	Not_DE	1916
HIST1H4F	-0.742678	Not_DE	1917
CCDC115	-0.742638	Not_DE	1918
3110023G01RIK	-0.742434	Not_DE	1919
BC046331	-0.741696	Not_DE	1920
DNCLC1	-0.741635	Not_DE	1921
PMS2	-0.740977	Not_DE	1922
ABHD12	-0.740952	Not_DE	1923
HSP90AB1	-0.740417	Not_DE	1924
SRFBP1	-0.740367	Not_DE	1925
5830415L20RIK	-0.739857	Not_DE	1926
BUD31	-0.739681	Not_DE	1927
2310001H12RIK	-0.739296	Not_DE	1928
RBL1	-0.739212	Not_DE	1929
SCRIB	-0.739207	Not_DE	1930
CDV3	-0.73919	Not_DE	1931
TMEM185B	-0.739161	Not_DE	1932
PLDN	-0.739149	Not_DE	1933
DPH2L1	-0.739	Not_DE	1934
RHOD	-0.738337	Not_DE	1935
PSMG2	-0.738259	Not_DE	1936
MRPL38	-0.738045	Not_DE	1937
2810410D24RIK	-0.737992	Not_DE	1938
MED18	-0.737726	Not_DE	1939
IFITM2	-0.737631	Not_DE	1940
ZDHHC21	-0.737604	Not_DE	1941
LBR	-0.737206	Not_DE	1942
FH1	-0.737112	Not_DE	1943
WDR3	-0.736639	Not_DE	1944
DACT2	-0.736172	Not_DE	1945
IER5L	-0.735912	Not_DE	1946
LARP7	-0.735766	Not_DE	1947
CCDC23	-0.735364	Not_DE	1948
DPH3	-0.735203	Not_DE	1949
VDAC3	-0.735013	Not_DE	1950
UTP6	-0.734097	Not_DE	1951
TSPYL3	-0.733799	Not_DE	1952
TRIP6	-0.733439	Not_DE	1953
2610524A10RIK	-0.733365	Not_DE	1954
IFT88	-0.732092	Not_DE	1955
ANK2	-0.731917	Not_DE	1956
GATC	-0.731821	Not_DE	1957
6620401K05RIK	-0.731789	Not_DE	1958
SF3B2	-0.731686	Not_DE	1959
DHODH	-0.731464	Not_DE	1960
9430080K19RIK	-0.731337	Not_DE	1961
HYAL1	-0.731173	Not_DE	1962
PFKL	-0.730559	Not_DE	1963
SDK1	-0.729321	Not_DE	1964
C030003A18RIK	-0.728979	Not_DE	1965
E2F4	-0.728685	Not_DE	1966
RALY	-0.728563	Not_DE	1967
IGSF10	-0.728488	Not_DE	1968
LOC100046068	-0.728413	Not_DE	1969
AW548124	-0.728123	Not_DE	1970
COIL	-0.728016	Not_DE	1971
MLLT11	-0.727041	Not_DE	1972
ASNA1	-0.726957	Not_DE	1973
CCDC77	-0.726866	Not_DE	1974
SPR	-0.726755	Not_DE	1975
ATP10A	-0.726324	Not_DE	1976
MRPL16	-0.726254	Not_DE	1977
DAK	-0.726232	Not_DE	1978
LOC639715	-0.72576	Not_DE	1979
AKR7A5	-0.725488	Not_DE	1980
PSMB6	-0.725346	Not_DE	1981
ABCB6	-0.725109	Not_DE	1982
SARS2	-0.724624	Not_DE	1983
NUBP1	-0.724598	Not_DE	1984
ZC3H18	-0.724059	Not_DE	1985
HDGFRP2	-0.723242	Not_DE	1986
POMT2	-0.722639	Not_DE	1987
TGFBI	-0.721981	Not_DE	1988
1700013A01RIK	-0.721863	Not_DE	1989
1810035L17RIK	-0.721705	Not_DE	1990
LAGE3	-0.721526	Not_DE	1991
PUSL1	-0.721502	Not_DE	1992
TSGA14	-0.72119	Not_DE	1993
SNAPC4	-0.720526	Not_DE	1994
9030016H15RIK	-0.720461	Not_DE	1995
D1BWG0212E	-0.72011	Not_DE	1996
2310061F22RIK	-0.719869	Not_DE	1997
CNIH4	-0.719167	Not_DE	1998
2810032E02RIK	-0.719053	Not_DE	1999
[truncated: 28,855 more rows]

## Sheet: Figure_1C
ID	Description	GeneRatio	BgRatio	RichFactor	FoldEnrichment	zScore	pvalue	p.adjust	qvalue	geneID	Count	nlog10_FDRQ	split.names
GO:0140014	mitotic nuclear division	21/73	222/12177	0.0945946	15.7792	17.2584	5.44636e-20	7.78829e-17	6.84521e-17	Incenp/Ranbp1/Ncapd2/Mki67/Cdt1/Cdca2/Kif11/Ncaph/Kif23/Cdc20/Mad2l1/Bub1b/Kif2c/Plk1/Aurka/Kif22/Aurkb/Cdca8/Ccnb1/Uhrf1/Birc5	21	16.1646	mitotic nuclear division
GO:0051276	chromosome organization	26/73	449/12177	0.0579065	9.65927	14.5192	2.29632e-19	1.64187e-16	1.44305e-16	Incenp/Ncapd2/Cdt1/Mcm4/Kif11/Gins2/Ncaph/Mcm6/Kif23/Cdc20/Mad2l1/Fen1/Top2a/Bub1b/Kif2c/Plk1/Kif22/Mcm3/Mcm2/Aurkb/Cdca8/Cenpa/Ccnb1/Uhrf1/Birc5/Mcm5	26	15.8407	chromosome organization
GO:0000280	nuclear division	23/73	344/12177	0.0668605	11.1529	14.8344	1.79248e-18	8.54415e-16	7.50954e-16	Incenp/Ranbp1/Ncapd2/Mki67/Cdt1/Cdca2/Kif11/Ncaph/Kif23/Cdc20/Mad2l1/Top2a/Bub1b/Kif2c/Plk1/Aurka/Kif22/Aurkb/Fignl1/Cdca8/Ccnb1/Uhrf1/Birc5	23	15.1244	nuclear division
GO:0000070	mitotic sister chromatid segregation	17/73	146/12177	0.116438	19.4229	17.3913	8.43576e-18	3.01579e-15	2.65061e-15	Incenp/Ncapd2/Cdt1/Kif11/Ncaph/Kif23/Cdc20/Mad2l1/Bub1b/Kif2c/Plk1/Kif22/Aurkb/Cdca8/Ccnb1/Uhrf1/Birc5	17	14.5767	mitotic sister chromatid segregation
GO:0048285	organelle fission	23/73	381/12177	0.0603675	10.0698	13.9682	1.74259e-17	4.98382e-15	4.38033e-15	Incenp/Ranbp1/Ncapd2/Mki67/Cdt1/Cdca2/Kif11/Ncaph/Kif23/Cdc20/Mad2l1/Top2a/Bub1b/Kif2c/Plk1/Aurka/Kif22/Aurkb/Fignl1/Cdca8/Ccnb1/Uhrf1/Birc5	23	14.3585	organelle fission
GO:0000819	sister chromatid segregation	18/73	185/12177	0.0972973	16.23	16.2102	2.14224e-17	5.10568e-15	4.48743e-15	Incenp/Ncapd2/Cdt1/Kif11/Ncaph/Kif23/Cdc20/Mad2l1/Top2a/Bub1b/Kif2c/Plk1/Kif22/Aurkb/Cdca8/Ccnb1/Uhrf1/Birc5	18	14.348	sister chromatid segregation
GO:0007059	chromosome segregation	21/73	317/12177	0.0662461	11.0504	14.0805	8.77244e-17	1.79208e-14	1.57508e-14	Incenp/Ncapd2/Mki67/Cdt1/Cdca2/Kif11/Ncaph/Kif23/Cdc20/Mad2l1/Top2a/Bub1b/Kif2c/Plk1/Aurka/Kif22/Aurkb/Cdca8/Ccnb1/Uhrf1/Birc5	21	13.8027	chromosome segregation

## Sheet: Figure_1D
ID	Description	GeneRatio	BgRatio	RichFactor	FoldEnrichment	zScore	pvalue	p.adjust	qvalue	geneID	Count	nlog10_FDRQ	split.names
GO:0140962	multicellular organismal-level chemical homeostasis	8/72	72/12177	0.111111	18.7917	11.6771	8.87183e-09	1.87587e-05	1.5559e-05	Sftpd/Napsa/Aqp1/Scnn1a/Ctsh/Scnn1b/Scnn1g/Abca3	8	4.80802	multicellular organismal-level chemical ...
GO:0031960	response to corticosteroid	10/72	150/12177	0.0666667	11.275	9.76529	1.66079e-08	1.87587e-05	1.5559e-05	Aqp1/Scnn1a/Anxa3/Ass1/Scgb1a1/Sult1a1/Areg/Scnn1b/Scnn1g/Abca3	10	4.80802	response to corticosteroid
GO:0048545	response to steroid hormone	12/72	292/12177	0.0410959	6.95034	7.93725	1.22714e-07	9.24033e-05	7.66422e-05	Aqp1/Scnn1a/Cav1/Anxa3/Ass1/Scgb1a1/Sult1a1/Txnip/Areg/Scnn1b/Scnn1g/Abca3	12	4.11553	response to steroid hormone
GO:0001906	cell killing	9/72	153/12177	0.0588235	9.94853	8.59031	2.67227e-07	0.000150917	0.000125175	Lyz2/Lgals3/Emp2/Ager/Ctsh/Scnn1b/C3/Rab27a/Pglyrp1	9	3.90248	cell killing
GO:0043129	surfactant homeostasis	4/72	20/12177	0.2	33.825	11.3303	5.06745e-06	0.000974505	0.000808285	Sftpd/Napsa/Ctsh/Abca3	4	3.09244	surfactant homeostasis
GO:0098659	inorganic cation import across plasma membrane	7/72	118/12177	0.059322	10.0328	7.60406	5.87309e-06	0.000974505	0.000808285	Scnn1a/Lcn2/Cav1/Adrb2/Scnn1b/Scnn1g/Atp1b1	7	3.09244	inorganic cation import across plasma membrane
GO:0099587	inorganic ion import across plasma membrane	7/72	118/12177	0.059322	10.0328	7.60406	5.87309e-06	0.000974505	0.000808285	Scnn1a/Lcn2/Cav1/Adrb2/Scnn1b/Scnn1g/Atp1b1	7	3.09244	inorganic ion import across plasma membrane

## Sheet: Figure_1EG
Gene	mean	var	ALV	BM	BM_CC	BM_nonCC	Mean.var_resid	PC1.contribution
A1BG	8.15489	0.917954	FALSE	FALSE	FALSE	FALSE	-0.0416391	0.00808151
A2LD1	8.06357	0.482898	FALSE	FALSE	FALSE	FALSE	-0.475892	0.000800159
A2ML1	7.79239	2.73906	FALSE	FALSE	FALSE	FALSE	1.78709	3.50981
A2M	14.8649	1.58391	FALSE	FALSE	FALSE	FALSE	0.814729	1.80387
A4GALT	10.3254	1.3037	FALSE	FALSE	FALSE	FALSE	0.524934	0.443807
A4GNT	5.80244	0.427732	FALSE	FALSE	FALSE	FALSE	-0.108597	0.00984934
AAAS	10.6779	0.437364	FALSE	FALSE	FALSE	FALSE	-0.311385	0.0483096
AACSL	5.85764	0.580353	FALSE	FALSE	FALSE	FALSE	0.0291993	0.000104055
AACS	10.9223	0.650305	FALSE	FALSE	FALSE	FALSE	-0.083601	0.0626915
AADAC	7.71907	1.62313	FALSE	FALSE	FALSE	FALSE	0.676361	0.000944377
AADAT	8.01524	0.820372	FALSE	FALSE	FALSE	FALSE	-0.137724	0.022607
AAGAB	11.2698	0.510056	FALSE	FALSE	FALSE	FALSE	-0.210021	0.0733557
AAK1	11.0894	0.607275	FALSE	FALSE	FALSE	FALSE	-0.11819	0.0193238
AAMP	12.3665	0.418706	FALSE	FALSE	FALSE	FALSE	-0.300009	0.0223742
AANAT	5.64626	0.184474	FALSE	FALSE	FALSE	FALSE	-0.308423	0.000521792
AARS2	10.0733	0.548215	FALSE	FALSE	FALSE	FALSE	-0.255271	0.028699
AARSD1	10.1287	0.485691	FALSE	FALSE	FALSE	FALSE	-0.312186	0.0224046
AARS	12.8627	0.589184	FALSE	FALSE	FALSE	FALSE	-0.134371	0.0431549
AASDHPPT	10.9296	0.453779	FALSE	FALSE	FALSE	FALSE	-0.27967	0.011104
AASDH	9.27813	0.498301	FALSE	FALSE	FALSE	FALSE	-0.389015	0.00262379
AASS	10.0012	1.04817	FALSE	FALSE	FALSE	FALSE	0.237306	0.0357362
AATF	11.5149	0.498198	FALSE	FALSE	FALSE	FALSE	-0.215117	0.0356979
AATK	8.46757	1.3592	FALSE	FALSE	FALSE	FALSE	0.407177	0.715116
ABAT	9.23313	1.06631	FALSE	FALSE	FALSE	FALSE	0.174454	0.174769
ABCA10	6.63432	0.677564	FALSE	FALSE	FALSE	FALSE	-0.0666137	0.0382152
ABCA11P	8.00235	0.548664	FALSE	FALSE	FALSE	FALSE	-0.409226	0.00539884
ABCA12	8.63514	1.868	FALSE	FALSE	FALSE	FALSE	0.926001	0.971566
ABCA13	9.25562	2.13016	FALSE	FALSE	FALSE	FALSE	1.24056	1.12487
ABCA17P	6.34158	0.729041	FALSE	FALSE	FALSE	FALSE	0.0557432	0.00388066
ABCA1	11.3403	0.881221	FALSE	FALSE	FALSE	FALSE	0.163469	0.00465005
ABCA2	10.9409	0.87208	FALSE	FALSE	FALSE	FALSE	0.139344	0.0311754
ABCA3	12.0711	2.30342	TRUE	FALSE	FALSE	FALSE	1.5909	3.25886
ABCA4	8.00649	2.0498	FALSE	FALSE	FALSE	FALSE	1.09185	0.000373543
ABCA5	9.47821	0.910936	FALSE	FALSE	FALSE	FALSE	0.0448843	0.0471417
ABCA6	7.90831	1.0511	FALSE	FALSE	FALSE	FALSE	0.0948266	0.490765
ABCA7	10.1533	0.936369	FALSE	FALSE	FALSE	FALSE	0.140953	0.0790096
ABCA8	7.96386	1.69529	FALSE	FALSE	FALSE	FALSE	0.738043	1.70597
ABCA9	7.36349	0.903921	FALSE	FALSE	FALSE	FALSE	0.000454082	0.287935
ABCB10	10.238	0.463841	FALSE	FALSE	FALSE	FALSE	-0.323241	0.00299827
ABCB11	5.76233	0.386912	FALSE	FALSE	FALSE	FALSE	-0.138378	3.83450925820055e-06
ABCB1	7.46123	0.964348	FALSE	FALSE	FALSE	FALSE	0.0469086	0.317116
ABCB4	6.6024	0.727204	FALSE	FALSE	FALSE	FALSE	-0.00933557	0.0415508
ABCB5	5.81573	0.432666	FALSE	FALSE	FALSE	FALSE	-0.107277	0.000894776
ABCB6	10.6875	1.17532	FALSE	FALSE	FALSE	FALSE	0.427206	0.376896
ABCB7	9.88462	0.370126	FALSE	FALSE	FALSE	FALSE	-0.452843	1.31369832660583e-05
ABCB8	10.6258	0.532758	FALSE	FALSE	FALSE	FALSE	-0.219648	0.00198079
ABCB9	8.70281	0.677944	FALSE	FALSE	FALSE	FALSE	-0.260212	0.0418214
ABCC10	10.5847	0.577435	FALSE	FALSE	FALSE	FALSE	-0.178133	0.0161144
ABCC11	5.96297	0.435344	FALSE	FALSE	FALSE	FALSE	-0.14244	0.0111536
ABCC13	5.9498	0.597481	FALSE	FALSE	FALSE	FALSE	0.0229812	0.0605648
ABCC1	12.5597	1.23991	FALSE	FALSE	FALSE	FALSE	0.517929	0.589535
ABCC2	7.20337	1.86728	FALSE	FALSE	FALSE	FALSE	0.991012	0.106833
ABCC3	11.6759	1.87708	FALSE	FALSE	FALSE	FALSE	1.16369	0.581857
ABCC4	10.4449	0.977092	FALSE	FALSE	FALSE	FALSE	0.209293	0.0738834
ABCC5	11.9102	1.67887	FALSE	FALSE	FALSE	FALSE	0.966827	1.61544
ABCC6P1	6.64617	0.826242	FALSE	FALSE	FALSE	FALSE	0.0792556	0.346146
ABCC6P2	7.23332	0.936647	FALSE	FALSE	FALSE	FALSE	0.0544655	0.467104
ABCC6	8.68873	1.57149	FALSE	FALSE	FALSE	FALSE	0.632519	1.82847
ABCC8	6.08629	0.81564	FALSE	FALSE	FALSE	FALSE	0.20632	0.0183236
ABCC9	8.99214	1.14868	FALSE	FALSE	FALSE	FALSE	0.232452	0.4641
ABCD1	9.94459	0.640814	FALSE	FALSE	FALSE	FALSE	-0.175911	0.00613011
ABCD2	6.74268	0.599152	FALSE	FALSE	FALSE	FALSE	-0.170031	0.0706806
ABCD3	11.3096	0.654331	FALSE	FALSE	FALSE	FALSE	-0.0644962	0.122904
ABCD4	10.2711	0.470322	FALSE	FALSE	FALSE	FALSE	-0.313573	0.0341404
ABCE1	11.758	0.512546	FALSE	FALSE	FALSE	FALSE	-0.201002	0.0693898
ABCF1	12.0907	0.492796	FALSE	FALSE	FALSE	FALSE	-0.219994	0.0269067
ABCF2	11.6796	0.513382	FALSE	FALSE	FALSE	FALSE	-0.200019	0.0865053
ABCF3	11.6103	0.695868	FALSE	FALSE	FALSE	FALSE	-0.0172856	0.278598
ABCG1	10.9282	0.97971	FALSE	FALSE	FALSE	FALSE	0.246171	0.0338298
ABCG2	7.98597	1.0759	FALSE	FALSE	FALSE	FALSE	0.118276	0.173905
ABCG4	6.05247	0.338698	FALSE	FALSE	FALSE	FALSE	-0.261877	0.00942499
ABCG5	5.76242	0.335048	FALSE	FALSE	FALSE	FALSE	-0.190269	0.00203639
ABHD10	10.4026	0.536846	FALSE	FALSE	FALSE	FALSE	-0.234785	0.0500695
ABHD11	10.5943	0.821955	FALSE	FALSE	FALSE	FALSE	0.0671494	0.00270697
ABHD12B	6.06215	0.683219	FALSE	FALSE	FALSE	FALSE	0.0801452	0.00244662
ABHD12	11.6485	0.53931	FALSE	FALSE	FALSE	FALSE	-0.17397	0.00183388
ABHD13	10.0791	0.499231	FALSE	FALSE	FALSE	FALSE	-0.303664	0.030189
ABHD14A	9.29016	0.762824	FALSE	FALSE	FALSE	FALSE	-0.123267	0.218911
ABHD14B	11.2711	0.708885	FALSE	FALSE	FALSE	FALSE	-0.0111515	0.157027
ABHD15	9.81098	0.509864	FALSE	FALSE	FALSE	FALSE	-0.320809	0.000497424
ABHD1	6.31368	0.542961	FALSE	FALSE	FALSE	FALSE	-0.123757	0.0281135
ABHD2	13.273	0.976522	FALSE	FALSE	FALSE	FALSE	0.248281	0.0836199
ABHD3	10.4307	0.781644	FALSE	FALSE	FALSE	FALSE	0.0125659	0.103569
ABHD4	11.2656	0.780382	FALSE	FALSE	FALSE	FALSE	0.0601825	0.0479914
ABHD5	10.4848	0.554386	FALSE	FALSE	FALSE	FALSE	-0.209846	0.0284918
ABHD6	8.82832	0.682914	FALSE	FALSE	FALSE	FALSE	-0.247336	0.0206962
ABHD8	9.54032	0.560293	FALSE	FALSE	FALSE	FALSE	-0.299043	0.000222879
ABI1	11.9052	0.477087	FALSE	FALSE	FALSE	FALSE	-0.235006	0.0399641
ABI2	11.1139	0.541704	FALSE	FALSE	FALSE	FALSE	-0.182924	0.0317511
ABI3BP	9.63131	1.67915	FALSE	FALSE	FALSE	FALSE	0.829537	1.49409
ABI3	9.25888	0.870158	FALSE	FALSE	FALSE	FALSE	-0.0191083	0.278085
ABL1	11.9981	0.540037	FALSE	FALSE	FALSE	FALSE	-0.171841	0.00650226
ABL2	10.9159	0.58573	FALSE	FALSE	FALSE	FALSE	-0.148571	0.00124129
ABLIM1	12.6271	1.01152	FALSE	FALSE	FALSE	FALSE	0.289223	0.012998
ABLIM2	7.92237	0.977889	FALSE	FALSE	FALSE	FALSE	0.0213679	0.014776
ABLIM3	9.19127	1.30847	FALSE	FALSE	FALSE	FALSE	0.412415	0.637063
ABO	7.86112	1.18495	FALSE	FALSE	FALSE	FALSE	0.229805	0.0883044
ABP1	8.16651	2.07688	FALSE	FALSE	FALSE	FALSE	1.11724	0.375406
ABRA	5.65564	0.205545	FALSE	FALSE	FALSE	FALSE	-0.289965	0.00459499
ABR	12.1154	0.717191	FALSE	FALSE	FALSE	FALSE	0.00401212	0.1638
ABT1	10.8289	0.511309	FALSE	FALSE	FALSE	FALSE	-0.228193	0.0305438
ABTB1	10.1912	0.678887	FALSE	FALSE	FALSE	FALSE	-0.112762	0.110366
ABTB2	8.89607	0.908196	FALSE	FALSE	FALSE	FALSE	-0.0169255	0.00909208
ACAA1	11.0428	0.602948	FALSE	FALSE	FALSE	FALSE	-0.124335	0.124922
ACAA2	10.8212	1.01133	FALSE	FALSE	FALSE	FALSE	0.271379	0.389793
ACACA	11.9995	0.619582	FALSE	FALSE	FALSE	FALSE	-0.0923014	0.00125998
ACACB	9.01142	0.95943	FALSE	FALSE	FALSE	FALSE	0.0452128	0.300988
ACAD10	10.1076	0.514776	FALSE	FALSE	FALSE	FALSE	-0.285228	0.00266309
ACAD11	9.68498	0.750338	FALSE	FALSE	FALSE	FALSE	-0.0935853	0.0120288
ACAD8	10.3648	0.902171	FALSE	FALSE	FALSE	FALSE	0.127069	0.192253
ACAD9	11.0494	0.537959	FALSE	FALSE	FALSE	FALSE	-0.189045	0.096628
ACADL	7.35047	1.33171	FALSE	FALSE	FALSE	FALSE	0.430162	0.56773
ACADM	10.8685	0.577516	FALSE	FALSE	FALSE	FALSE	-0.159651	0.0451255
ACADSB	10.5519	0.880489	FALSE	FALSE	FALSE	FALSE	0.122174	0.152948
ACADS	9.98182	0.699578	FALSE	FALSE	FALSE	FALSE	-0.11329	0.0962725
ACADVL	13.1022	0.581587	FALSE	FALSE	FALSE	FALSE	-0.144339	0.0116063
ACAN	7.38974	0.996787	FALSE	FALSE	FALSE	FALSE	0.0894813	0.00127472
ACAP1	9.01265	1	FALSE	FALSE	FALSE	FALSE	0.0859113	0.132367
ACAP2	11.7524	0.876933	FALSE	FALSE	FALSE	FALSE	0.16338	0.307194
ACAP3	10.6635	0.780792	FALSE	FALSE	FALSE	FALSE	0.0310642	0.0119143
ACAT1	10.934	0.708362	FALSE	FALSE	FALSE	FALSE	-0.024814	0.112097
ACAT2	10.5982	0.861897	FALSE	FALSE	FALSE	FALSE	0.107396	0.204357
ACBD3	11.9844	0.473	FALSE	FALSE	FALSE	FALSE	-0.23883	0.000205323
ACBD4	8.90249	0.76215	FALSE	FALSE	FALSE	FALSE	-0.162441	0.23686
ACBD5	10.7359	0.537961	FALSE	FALSE	FALSE	FALSE	-0.20708	0.0316004
ACBD6	10.1631	0.502137	FALSE	FALSE	FALSE	FALSE	-0.2923	0.0527435
ACBD7	7.27037	0.830544	FALSE	FALSE	FALSE	FALSE	-0.0584244	0.000647233
ACCN1	5.86857	0.40993	FALSE	FALSE	FALSE	FALSE	-0.144092	0.00186167
ACCN2	8.05639	1.03883	FALSE	FALSE	FALSE	FALSE	0.0801373	0.37531
ACCN3	6.64651	0.719615	FALSE	FALSE	FALSE	FALSE	-0.0274519	0.00221534
ACCN4	5.97293	0.369931	FALSE	FALSE	FALSE	FALSE	-0.21035	0.00131392
ACCS	8.9796	0.897917	FALSE	FALSE	FALSE	FALSE	-0.0195988	0.146947
ACD	9.77548	0.529203	FALSE	FALSE	FALSE	FALSE	-0.305192	0.0473359
ACE2	7.94971	1.25921	FALSE	FALSE	FALSE	FALSE	0.302208	0.0105036
ACER2	7.7358	0.683383	FALSE	FALSE	FALSE	FALSE	-0.264728	1.39216544882547e-07
ACER3	9.96041	0.595484	FALSE	FALSE	FALSE	FALSE	-0.2196	0.0017931
ACE	10.8911	1.20357	FALSE	FALSE	FALSE	FALSE	0.467753	0.716087
ACHE	8.10121	1.44996	FALSE	FALSE	FALSE	FALSE	0.490746	0.331308
ACIN1	12.573	0.522387	FALSE	FALSE	FALSE	FALSE	-0.199696	0.00111362
ACLY	12.9553	0.536872	FALSE	FALSE	FALSE	FALSE	-0.187474	0.0320756
ACMSD	5.86417	0.81254	FALSE	FALSE	FALSE	FALSE	0.259671	0.0418124
ACN9	9.33134	0.742707	FALSE	FALSE	FALSE	FALSE	-0.139146	0.106973
ACO1	11.3477	0.773417	FALSE	FALSE	FALSE	FALSE	0.0559405	0.122708
ACO2	12.4947	0.533962	FALSE	FALSE	FALSE	FALSE	-0.187251	0.0440131
ACOT11	8.83154	0.874499	FALSE	FALSE	FALSE	FALSE	-0.0555246	0.0406115
ACOT13	10.6494	0.624321	FALSE	FALSE	FALSE	FALSE	-0.126384	3.32303609869294e-06
ACOT1	9.64957	0.814223	FALSE	FALSE	FALSE	FALSE	-0.0334487	0.247303
ACOT2	9.24276	0.718706	FALSE	FALSE	FALSE	FALSE	-0.172187	0.135816
ACOT4	8.00995	0.769005	FALSE	FALSE	FALSE	FALSE	-0.189007	0.134178
ACOT6	5.74798	0.234137	FALSE	FALSE	FALSE	FALSE	-0.287168	0.00358751
ACOT7	10.7384	0.782138	FALSE	FALSE	FALSE	FALSE	0.0372518	0.157957
ACOT8	9.89121	0.462668	FALSE	FALSE	FALSE	FALSE	-0.359614	7.30387351256167e-05
ACOT9	10.5026	0.479793	FALSE	FALSE	FALSE	FALSE	-0.282862	0.00638597
ACOX1	11.8417	0.500705	FALSE	FALSE	FALSE	FALSE	-0.212286	0.0208228
ACOX2	8.27371	1.26854	FALSE	FALSE	FALSE	FALSE	0.30949	1.03032
ACOX3	9.66114	0.579678	FALSE	FALSE	FALSE	FALSE	-0.266768	0.0411148
ACOXL	7.01875	1.15094	TRUE	FALSE	FALSE	FALSE	0.316803	0.814853
ACP1	11.9694	0.474946	FALSE	FALSE	FALSE	FALSE	-0.236861	0.0478229
ACP2	11.3658	0.50201	FALSE	FALSE	FALSE	FALSE	-0.214754	0.0215999
ACP5	12.1478	1.12882	FALSE	FALSE	FALSE	FALSE	0.415059	0.414698
ACP6	9.47139	0.765691	FALSE	FALSE	FALSE	FALSE	-0.101103	0.0159568
ACPL2	9.69466	0.828434	FALSE	FALSE	FALSE	FALSE	-0.0144673	0.229916
ACPP	8.6746	0.918037	FALSE	FALSE	FALSE	FALSE	-0.021734	0.0359305
ACRBP	7.15017	0.563602	FALSE	FALSE	FALSE	FALSE	-0.301379	0.0204703
ACRC	6.76087	0.590645	FALSE	FALSE	FALSE	FALSE	-0.182551	0.0114911
ACRV1	5.77238	0.283481	FALSE	FALSE	FALSE	FALSE	-0.24459	0.0121598
ACR	5.93387	0.315866	FALSE	FALSE	FALSE	FALSE	-0.254696	0.00430994
ACSBG1	6.3763	0.623158	FALSE	FALSE	FALSE	FALSE	-0.0583933	0.0347239
ACSBG2	5.72708	0.229998	FALSE	FALSE	FALSE	FALSE	-0.285481	0.000956907
ACSF2	10.4384	1.00842	FALSE	FALSE	FALSE	FALSE	0.240028	0.351084
ACSF3	9.77471	0.467654	FALSE	FALSE	FALSE	FALSE	-0.366822	0.00115854
ACSL1	12.2375	0.868303	FALSE	FALSE	FALSE	FALSE	0.152624	0.164512
ACSL3	12.166	0.575132	FALSE	FALSE	FALSE	FALSE	-0.138985	0.00144381
ACSL4	11.9231	0.939515	FALSE	FALSE	FALSE	FALSE	0.227569	0.178856
ACSL5	11.3186	1.89627	FALSE	FALSE	FALSE	FALSE	1.17775	2.29722
ACSL6	6.44146	0.691991	FALSE	FALSE	FALSE	FALSE	-0.00531643	0.00490995
ACSM1	6.29519	0.561675	FALSE	FALSE	FALSE	FALSE	-0.100612	0.0906148
ACSM3	8.50302	1.39285	FALSE	FALSE	FALSE	FALSE	0.443101	1.0307
ACSM5	6.33897	0.595365	FALSE	FALSE	FALSE	FALSE	-0.0773169	0.139075
ACSS1	11.036	1.05443	FALSE	FALSE	FALSE	FALSE	0.326856	0.00518127
ACSS2	11.452	0.731628	FALSE	FALSE	FALSE	FALSE	0.0174855	0.0843276
ACSS3	8.12549	1.22267	FALSE	FALSE	FALSE	FALSE	0.263243	0.482163
ACTA1	6.09079	0.462298	FALSE	FALSE	FALSE	FALSE	-0.148185	0.00552187
ACTA2	12.9264	1.16066	FALSE	FALSE	FALSE	FALSE	0.436576	0.19725
ACTBL2	6.03009	0.49774	FALSE	FALSE	FALSE	FALSE	-0.0970757	0.00714689
ACTB	17.8776	0.510778	FALSE	FALSE	FALSE	FALSE	-0.364329	0.00999863
ACTC1	5.94365	0.501865	FALSE	FALSE	FALSE	FALSE	-0.0711105	0.0109506
ACTG1	17.2461	0.507537	FALSE	FALSE	FALSE	FALSE	-0.348348	0.0228777
ACTG2	9.28961	1.35812	FALSE	FALSE	FALSE	FALSE	0.471975	0.27907
ACTL6A	11.7807	1.02645	FALSE	FALSE	FALSE	FALSE	0.312955	0.759033
ACTL8	5.98615	0.951974	FALSE	FALSE	FALSE	FALSE	0.368361	0.0919702
ACTN1	13.176	0.835244	FALSE	FALSE	FALSE	FALSE	0.108379	0.0346396
ACTN2	6.37559	0.825073	FALSE	FALSE	FALSE	FALSE	0.143691	0.192398
ACTN3	5.77535	0.306225	FALSE	FALSE	FALSE	FALSE	-0.222668	0.00100743
ACTN4	14.6067	0.679298	FALSE	FALSE	FALSE	FALSE	-0.081395	0.00997617
ACTR10	11.1195	0.455504	FALSE	FALSE	FALSE	FALSE	-0.268941	0.00377043
ACTR1A	12.4068	0.415887	FALSE	FALSE	FALSE	FALSE	-0.303713	0.0317162
ACTR1B	11.6522	0.447668	FALSE	FALSE	FALSE	FALSE	-0.265627	2.7208623245869e-05
ACTR2	13.9283	0.415475	FALSE	FALSE	FALSE	FALSE	-0.325903	0.0105518
ACTR3B	8.67794	0.60597	FALSE	FALSE	FALSE	FALSE	-0.333611	0.07822
ACTR3C	7.54318	0.629205	FALSE	FALSE	FALSE	FALSE	-0.299028	0.0104623
ACTR3	13.6101	0.566861	FALSE	FALSE	FALSE	FALSE	-0.167351	0.107024
ACTR5	9.17091	0.458582	FALSE	FALSE	FALSE	FALSE	-0.439502	0.0120429
ACTR6	10.1467	0.516751	FALSE	FALSE	FALSE	FALSE	-0.279328	0.0479762
ACTR8	9.75193	0.338351	FALSE	FALSE	FALSE	FALSE	-0.498517	0.0117682
ACVR1B	11.4642	0.660819	FALSE	FALSE	FALSE	FALSE	-0.053101	4.92716476227644e-05
ACVR1C	7.53215	1.08195	FALSE	FALSE	FALSE	FALSE	0.15511	0.433584
ACVR1	11.1955	0.542926	FALSE	FALSE	FALSE	FALSE	-0.179266	0.0028707
ACVR2A	9.50566	0.566215	FALSE	FALSE	FALSE	FALSE	-0.29686	0.00197511
ACVR2B	9.34501	0.645176	FALSE	FALSE	FALSE	FALSE	-0.235252	0.00193609
ACVRL1	10.4246	1.18756	FALSE	FALSE	FALSE	FALSE	0.417926	0.800599
ACY1	10.34	0.719273	FALSE	FALSE	FALSE	FALSE	-0.0581241	0.0135449
ACY3	6.97187	0.947543	FALSE	FALSE	FALSE	FALSE	0.124911	0.0467046
ACYP1	7.97501	0.644888	FALSE	FALSE	FALSE	FALSE	-0.312546	0.107506
ACYP2	8.18759	0.549767	FALSE	FALSE	FALSE	FALSE	-0.409887	0.00838121
ADAD2	5.92861	0.535545	FALSE	FALSE	FALSE	FALSE	-0.0337243	0.0366758
ADAL	8.44532	0.526622	FALSE	FALSE	FALSE	FALSE	-0.426696	0.0380543
ADAM10	11.8724	0.632057	FALSE	FALSE	FALSE	FALSE	-0.0804479	0.00885849
ADAM11	6.48703	0.670447	FALSE	FALSE	FALSE	FALSE	-0.037995	0.112296
ADAM12	9.92944	1.60488	FALSE	FALSE	FALSE	FALSE	0.786583	0.568997
ADAM15	12.8351	0.765086	FALSE	FALSE	FALSE	FALSE	0.0417354	0.0127816
ADAM17	11.2493	0.758109	FALSE	FALSE	FALSE	FALSE	0.0374333	0.154793
ADAM19	10.2292	1.06689	FALSE	FALSE	FALSE	FALSE	0.278954	5.03679371006105e-05
ADAM20	5.81649	0.248935	FALSE	FALSE	FALSE	FALSE	-0.291215	0.0062478
ADAM21P1	5.69425	0.242874	FALSE	FALSE	FALSE	FALSE	-0.263423	0.00103452
ADAM21	6.03654	0.390632	FALSE	FALSE	FALSE	FALSE	-0.205842	0.00515235
ADAM22	6.72431	0.792644	FALSE	FALSE	FALSE	FALSE	0.027576	0.00200007
ADAM23	8.19182	2.48602	FALSE	FALSE	FALSE	FALSE	1.52637	2.87803
ADAM28	9.23369	1.22474	FALSE	FALSE	FALSE	FALSE	0.332941	0.046829
ADAM29	5.76807	0.381343	FALSE	FALSE	FALSE	FALSE	-0.145539	0.0410532
ADAM32	6.18769	0.549302	FALSE	FALSE	FALSE	FALSE	-0.0861789	0.0384719
ADAM33	7.26596	0.914318	FALSE	FALSE	FALSE	FALSE	0.0261247	0.0658729
ADAM6	16.9028	2.11026	FALSE	FALSE	FALSE	FALSE	1.26618	0.0808324
ADAM8	10.54	1.29977	FALSE	FALSE	FALSE	FALSE	0.540409	0.147817
ADAM9	13.0368	0.898076	FALSE	FALSE	FALSE	FALSE	0.172902	0.000516341
ADAMDEC1	8.53128	1.52274	FALSE	FALSE	FALSE	FALSE	0.574745	0.0601716
ADAMTS10	8.01098	0.89131	FALSE	FALSE	FALSE	FALSE	-0.0667186	0.190193
ADAMTS12	8.54007	1.25433	FALSE	FALSE	FALSE	FALSE	0.306866	0.0121199
ADAMTS13	7.50103	0.827661	FALSE	FALSE	FALSE	FALSE	-0.095149	0.00428932
ADAMTS14	8.19541	1.04983	FALSE	FALSE	FALSE	FALSE	0.090181	0.023596
ADAMTS15	7.00431	0.964255	FALSE	FALSE	FALSE	FALSE	0.133654	0.0229261
ADAMTS16	7.58179	1.22777	FALSE	FALSE	FALSE	FALSE	0.294858	0.0513429
ADAMTS17	7.56017	1.00794	FALSE	FALSE	FALSE	FALSE	0.0776088	0.0993734
ADAMTS18	6.43484	0.904728	FALSE	FALSE	FALSE	FALSE	0.209031	0.0138683
ADAMTS1	10.9911	1.34846	FALSE	FALSE	FALSE	FALSE	0.618705	0.066668
ADAMTS20	6.17284	0.90548	FALSE	FALSE	FALSE	FALSE	0.273801	0.318535
ADAMTS2	9.10199	1.16507	FALSE	FALSE	FALSE	FALSE	0.260086	0.0022005
ADAMTS3	7.29588	0.869168	FALSE	FALSE	FALSE	FALSE	-0.0240974	0.0173032
ADAMTS4	9.8037	1.39684	FALSE	FALSE	FALSE	FALSE	0.565409	0.00150474
ADAMTS5	8.17343	0.978232	FALSE	FALSE	FALSE	FALSE	0.0185864	0.000140188
ADAMTS6	6.98862	0.630125	FALSE	FALSE	FALSE	FALSE	-0.196625	0.00946073
ADAMTS7	8.81903	0.93625	FALSE	FALSE	FALSE	FALSE	0.00535397	0.0213299
ADAMTS8	7.6007	1.65799	FALSE	FALSE	FALSE	FALSE	0.722898	1.65071
ADAMTS9	9.05392	1.08196	FALSE	FALSE	FALSE	FALSE	0.172118	0.186812
ADAMTSL1	7.62343	1.00296	FALSE	FALSE	FALSE	FALSE	0.0653465	0.000605134
ADAMTSL2	9.29732	1.0968	FALSE	FALSE	FALSE	FALSE	0.211443	0.549871
ADAMTSL3	8.16463	1.3489	FALSE	FALSE	FALSE	FALSE	0.389274	0.653004
ADAMTSL4	10.0648	1.36374	FALSE	FALSE	FALSE	FALSE	0.559396	0.652571
ADAMTSL5	7.74641	0.974987	FALSE	FALSE	FALSE	FALSE	0.0260732	0.0887028
ADAP1	9.7811	1.04406	FALSE	FALSE	FALSE	FALSE	0.210256	0.140809
ADAP2	9.34443	0.790291	FALSE	FALSE	FALSE	FALSE	-0.0901983	0.161736
ADARB1	9.87012	1.02183	FALSE	FALSE	FALSE	FALSE	0.197346	0.393418
ADARB2	6.14664	0.650666	FALSE	FALSE	FALSE	FALSE	0.0257304	0.00036149
ADAR	14.1742	0.496855	FALSE	FALSE	FALSE	FALSE	-0.250948	1.52949333838517e-05
ADAT1	9.32676	0.528507	FALSE	FALSE	FALSE	FALSE	-0.353822	3.74630183056558e-05
ADAT2	8.72408	0.664147	FALSE	FALSE	FALSE	FALSE	-0.272766	0.0156708
ADAT3	7.53557	0.542777	FALSE	FALSE	FALSE	FALSE	-0.384499	0.00698456
ADA	9.19587	1.15374	FALSE	FALSE	FALSE	FALSE	0.258144	0.522105
ADCK1	8.84624	0.49303	FALSE	FALSE	FALSE	FALSE	-0.435939	0.000907851
ADCK2	10.7099	0.553785	FALSE	FALSE	FALSE	FALSE	-0.192885	0.0222443
ADCK4	10.6533	0.576005	FALSE	FALSE	FALSE	FALSE	-0.174423	0.00406746
ADCK5	9.01233	0.814094	FALSE	FALSE	FALSE	FALSE	-0.100029	0.0680433
ADCY10	6.09532	0.87457	FALSE	FALSE	FALSE	FALSE	0.262913	0.204824
ADCY1	7.8748	1.02947	FALSE	FALSE	FALSE	FALSE	0.0739097	0.0241152
ADCY2	6.82112	1.18833	FALSE	FALSE	FALSE	FALSE	0.401852	0.028264
ADCY3	11.3144	0.815968	FALSE	FALSE	FALSE	FALSE	0.0973028	0.192594
ADCY4	8.2354	0.957441	FALSE	FALSE	FALSE	FALSE	-0.00202722	0.458761
ADCY5	7.43555	1.22784	FALSE	FALSE	FALSE	FALSE	0.313982	0.00613447
ADCY6	10.8495	0.852024	FALSE	FALSE	FALSE	FALSE	0.113732	0.291712
ADCY7	11.1725	0.850383	FALSE	FALSE	FALSE	FALSE	0.12754	0.163655
ADCY8	6.25818	1.32743	FALSE	FALSE	FALSE	FALSE	0.674196	0.00781656
ADCY9	10.7043	0.928984	FALSE	FALSE	FALSE	FALSE	0.181961	0.293093
ADCYAP1R1	5.69913	0.34797	FALSE	FALSE	FALSE	FALSE	-0.159693	0.00671038
ADCYAP1	6.5877	0.873188	FALSE	FALSE	FALSE	FALSE	0.140195	0.039446
ADC	8.26895	0.829147	FALSE	FALSE	FALSE	FALSE	-0.129967	0.0961576
ADD1	13.1368	0.504887	FALSE	FALSE	FALSE	FALSE	-0.221467	0.0994982
ADD2	7.7668	1.57623	FALSE	FALSE	FALSE	FALSE	0.625875	0.470333
ADD3	11.8841	0.904934	FALSE	FALSE	FALSE	FALSE	0.192598	0.037134
ADH1A	6.23804	0.794051	FALSE	FALSE	FALSE	FALSE	0.145829	0.262422
ADH1B	9.71951	2.60463	FALSE	FALSE	FALSE	FALSE	1.76435	4.11737
ADH1C	7.96644	2.16624	FALSE	FALSE	FALSE	FALSE	1.20895	0.00245653
ADH4	5.71139	0.528492	FALSE	FALSE	FALSE	FALSE	0.0173997	0.00224494
ADH5	12.6342	0.626707	FALSE	FALSE	FALSE	FALSE	-0.0956096	0.0234611
ADH6	6.25065	0.878885	FALSE	FALSE	FALSE	FALSE	0.227517	0.0694192
ADH7	8.11376	3.03971	FALSE	FALSE	FALSE	FALSE	2.08038	4.1256
ADHFE1	7.65974	0.907056	FALSE	FALSE	FALSE	FALSE	-0.0343198	0.118271
ADI1	12.2523	0.669956	FALSE	FALSE	FALSE	FALSE	-0.0460688	0.000453991
ADIPOR1	13.0042	0.428916	FALSE	FALSE	FALSE	FALSE	-0.295912	0.000112374
ADIPOR2	12.2166	0.650684	FALSE	FALSE	FALSE	FALSE	-0.0645184	0.0785697
ADK	10.2769	0.717287	FALSE	FALSE	FALSE	FALSE	-0.0660577	0.0101559
ADM2	9.08415	1.19113	FALSE	FALSE	FALSE	FALSE	0.284347	0.0698075
ADM	10.48	1.65504	FALSE	FALSE	FALSE	FALSE	0.890381	1.05361
ADNP2	10.5823	0.4988	FALSE	FALSE	FALSE	FALSE	-0.256965	0.024585
ADNP	12.266	0.478987	FALSE	FALSE	FALSE	FALSE	-0.23736	0.0573421
ADORA1	7.91987	1.19088	FALSE	FALSE	FALSE	FALSE	0.234403	0.248582
ADORA2A	8.80184	0.760699	FALSE	FALSE	FALSE	FALSE	-0.171359	0.20736
ADORA2B	9.04719	0.964086	TRUE	FALSE	FALSE	FALSE	0.0535525	0.0617293
ADORA3	8.26021	0.94791	FALSE	FALSE	FALSE	FALSE	-0.0113153	0.1674
ADO	10.4201	0.411448	FALSE	FALSE	FALSE	FALSE	-0.358591	0.0105179
ADPGK	11.6154	0.444084	FALSE	FALSE	FALSE	FALSE	-0.269083	0.00103988
ADPRHL1	7.7729	0.852072	FALSE	FALSE	FALSE	FALSE	-0.0986894	0.0121619
ADPRHL2	10.8409	0.448942	FALSE	FALSE	FALSE	FALSE	-0.289854	0.00504185
ADPRH	9.5095	0.857895	FALSE	FALSE	FALSE	FALSE	-0.0047658	0.316175
ADRA1A	5.86463	0.592667	FALSE	FALSE	FALSE	FALSE	0.039677	0.116658
ADRA1B	6.7144	0.838499	FALSE	FALSE	FALSE	FALSE	0.0756728	0.251632
ADRA1D	6.40519	0.745106	FALSE	FALSE	FALSE	FALSE	0.0566037	0.0229896
ADRA2A	8.29358	1.40124	FALSE	FALSE	FALSE	FALSE	0.442518	0.44245
ADRA2B	6.94999	1.10143	FALSE	FALSE	FALSE	FALSE	0.284178	0.277635
ADRA2C	7.27045	1.07924	FALSE	FALSE	FALSE	FALSE	0.190254	0.0269758
ADRB1	7.52641	1.33024	FALSE	FALSE	FALSE	FALSE	0.404124	0.525141
ADRB2	8.25567	1.29115	TRUE	FALSE	FALSE	FALSE	0.331874	0.53388
ADRB3	5.89913	0.393015	FALSE	FALSE	FALSE	FALSE	-0.168882	0.018355
ADRBK1	12.4809	0.492689	FALSE	FALSE	FALSE	FALSE	-0.228308	0.000513087
ADRBK2	10.5137	0.841413	FALSE	FALSE	FALSE	FALSE	0.0797381	0.0580097
ADRM1	12.3299	0.575323	FALSE	FALSE	FALSE	FALSE	-0.142543	0.0967752
ADSL	11.2633	0.674329	FALSE	FALSE	FALSE	FALSE	-0.0459397	0.165452
ADSSL1	8.95679	1.07933	FALSE	FALSE	FALSE	FALSE	0.159571	0.0215671
ADSS	11.8181	0.498899	FALSE	FALSE	FALSE	FALSE	-0.214359	0.0562905
AEBP1	13.5307	1.25362	FALSE	FALSE	FALSE	FALSE	0.520969	0.0847484
AEBP2	10.9486	0.628664	FALSE	FALSE	FALSE	FALSE	-0.103576	0.113039
AEN	10.3346	0.575627	FALSE	FALSE	FALSE	FALSE	-0.202271	0.0220797
AES	13.8127	0.538449	FALSE	FALSE	FALSE	FALSE	-0.200166	0.0265956
AFAP1L1	9.25029	0.927279	FALSE	FALSE	FALSE	FALSE	0.0371459	0.19734
AFAP1L2	9.67735	1.21343	FALSE	FALSE	FALSE	FALSE	0.368697	0.00728195
AFAP1	11.1505	0.695358	FALSE	FALSE	FALSE	FALSE	-0.0281261	0.000244784
AFARP1	5.97262	0.297835	FALSE	FALSE	FALSE	FALSE	-0.282367	0.00854943
AFF1	11.7029	0.66831	FALSE	FALSE	FALSE	FALSE	-0.0451707	0.136928
AFF2	8.00269	1.45919	FALSE	FALSE	FALSE	FALSE	0.501295	0.145393
AFF3	7.88565	1.44839	FALSE	FALSE	FALSE	FALSE	0.492546	1.05138
AFF4	12.1277	0.552399	FALSE	FALSE	FALSE	FALSE	-0.160989	0.0682424
AFG3L1	9.18987	0.669863	FALSE	FALSE	FALSE	FALSE	-0.226328	0.00279249
AFG3L2	11.5212	0.561591	FALSE	FALSE	FALSE	FALSE	-0.151679	0.0726182
AFMID	10.3047	0.594557	FALSE	FALSE	FALSE	FALSE	-0.186147	0.0272515
AFTPH	11.6227	0.407292	FALSE	FALSE	FALSE	FALSE	-0.305897	0.0130751
AG2	9.96954	1.36836	FALSE	FALSE	FALSE	FALSE	0.554222	0.810964
AGAP11	6.85699	0.738268	FALSE	FALSE	FALSE	FALSE	-0.0565207	0.0570928
AGAP1	9.84885	0.622496	FALSE	FALSE	FALSE	FALSE	-0.204212	0.000437055
AGAP2	8.31043	0.814091	FALSE	FALSE	FALSE	FALSE	-0.144292	0.13908
AGAP3	11.7743	0.587796	FALSE	FALSE	FALSE	FALSE	-0.125721	0.0188625
AGAP4	8.87244	0.725745	FALSE	FALSE	FALSE	FALSE	-0.201257	0.00111125
AGAP5	7.19639	0.49868	FALSE	FALSE	FALSE	FALSE	-0.376164	0.0165236
AGAP6	8.29999	0.698734	FALSE	FALSE	FALSE	FALSE	-0.259865	5.53680323599101e-05
AGAP7	6.4538	0.430438	FALSE	FALSE	FALSE	FALSE	-0.269881	0.000982837
AGAP8	7.01624	0.604262	FALSE	FALSE	FALSE	FALSE	-0.22926	1.63906869380065e-06
AGA	10.2819	0.718035	FALSE	FALSE	FALSE	FALSE	-0.0648291	0.0212288
AGBL1	5.80077	0.441371	FALSE	FALSE	FALSE	FALSE	-0.0945013	0.0508447
AGBL2	6.86986	0.754495	FALSE	FALSE	FALSE	FALSE	-0.0433355	0.022668
AGBL3	6.10038	0.287082	FALSE	FALSE	FALSE	FALSE	-0.325887	0.0141068
AGBL4	6.02719	0.449401	FALSE	FALSE	FALSE	FALSE	-0.144671	0.00426947
AGBL5	10.7321	0.602364	FALSE	FALSE	FALSE	FALSE	-0.142912	0.0683851
AGER	10.1849	2.81765	TRUE	FALSE	FALSE	FALSE	2.02538	4.18121
AGFG1	12.0102	0.554792	FALSE	FALSE	FALSE	FALSE	-0.157148	0.00508092
AGFG2	10.0878	0.705529	FALSE	FALSE	FALSE	FALSE	-0.0964836	0.0875579
AGGF1	10.5896	0.378587	FALSE	FALSE	FALSE	FALSE	-0.376588	0.0111818
AGK	10.4311	0.442785	FALSE	FALSE	FALSE	FALSE	-0.326262	0.0495483
AGL	10.6511	0.601577	FALSE	FALSE	FALSE	FALSE	-0.14901	0.00950419
AGMAT	7.32907	0.802296	FALSE	FALSE	FALSE	FALSE	-0.0960725	0.0570969
AGPAT1	11.8864	0.449966	FALSE	FALSE	FALSE	FALSE	-0.262338	0.0146619
AGPAT2	11.7942	0.99673	FALSE	FALSE	FALSE	FALSE	0.283297	0.246361
AGPAT3	12.0726	0.573441	FALSE	FALSE	FALSE	FALSE	-0.139098	0.0387247
AGPAT4	8.90605	0.890276	FALSE	FALSE	FALSE	FALSE	-0.0340183	0.0361379
AGPAT5	10.4088	0.687244	FALSE	FALSE	FALSE	FALSE	-0.0838234	0.0843465
AGPAT6	11.7835	0.715128	FALSE	FALSE	FALSE	FALSE	0.00164429	0.0417129
AGPAT9	8.74332	1.24117	FALSE	FALSE	FALSE	FALSE	0.305408	0.0180393
AGPHD1	7.28549	0.551119	FALSE	FALSE	FALSE	FALSE	-0.340436	0.0175186
AGPS	11.3878	0.502101	FALSE	FALSE	FALSE	FALSE	-0.213801	0.00251594
AGR2	12.2702	2.27629	FALSE	FALSE	FALSE	FALSE	1.55985	1.02568
AGR3	9.43576	2.25699	FALSE	FALSE	FALSE	FALSE	1.3863	2.48084
AGRN	13.9548	0.996095	FALSE	FALSE	FALSE	FALSE	0.25406	0.00310466
AGRP	5.98444	0.625558	FALSE	FALSE	FALSE	FALSE	0.0423764	0.187589
AGTPBP1	9.81707	0.631962	FALSE	FALSE	FALSE	FALSE	-0.198072	0.0365907
AGTR1	6.98732	1.01045	FALSE	FALSE	FALSE	FALSE	0.184022	0.423157
AGTR2	7.2885	1.78907	FALSE	FALSE	FALSE	FALSE	0.897016	1.05672
AGTRAP	11.2231	0.708572	FALSE	FALSE	FALSE	FALSE	-0.012848	0.00328001
AGT	8.10578	1.60702	FALSE	FALSE	FALSE	FALSE	0.647764	0.396772
AGXT2L2	9.93291	0.616389	FALSE	FALSE	FALSE	FALSE	-0.201549	0.122285
AHCTF1	11.4951	0.525003	FALSE	FALSE	FALSE	FALSE	-0.188493	0.065551
AHCYL1	12.672	0.451999	FALSE	FALSE	FALSE	FALSE	-0.270451	0.0235408
AHCYL2	11.6152	1.51608	FALSE	FALSE	FALSE	FALSE	0.802916	1.29961
AHCY	13.1269	0.826757	FALSE	FALSE	FALSE	FALSE	0.100528	0.319489
AHDC1	10.9515	0.825371	FALSE	FALSE	FALSE	FALSE	0.0933121	0.0246459
AHI1	9.3176	0.593399	FALSE	FALSE	FALSE	FALSE	-0.289876	0.0422592
AHNAK2	12.0138	1.91788	FALSE	FALSE	FALSE	FALSE	1.20591	0.535654
AHNAK	15.091	1.2578	TRUE	FALSE	FALSE	FALSE	0.480791	0.0489833
AHRR	7.59194	0.989275	FALSE	FALSE	FALSE	FALSE	0.0551819	0.0381813
AHR	12.9336	0.914351	FALSE	FALSE	FALSE	FALSE	0.190205	0.0467774
AHSA1	12.096	0.527011	FALSE	FALSE	FALSE	FALSE	-0.185858	0.0809812
AHSA2	9.89794	1.0935	FALSE	FALSE	FALSE	FALSE	0.271925	0.0185828
AHSG	5.88091	0.648736	FALSE	FALSE	FALSE	FALSE	0.0915073	0.0713829
AICDA	5.92739	0.45397	FALSE	FALSE	FALSE	FALSE	-0.115	0.0130833
AIDA	11.2819	0.457741	FALSE	FALSE	FALSE	FALSE	-0.261968	0.0199947
AIF1L	9.84556	1.19058	FALSE	FALSE	FALSE	FALSE	0.363528	0.125038
AIF1	10.1099	1.06974	FALSE	FALSE	FALSE	FALSE	0.269966	0.414642
AIFM1	10.9418	0.496651	FALSE	FALSE	FALSE	FALSE	-0.236029	0.00472826
AIFM2	10.15	0.77267	FALSE	FALSE	FALSE	FALSE	-0.0230716	0.0049807
AIFM3	7.29704	0.832417	FALSE	FALSE	FALSE	FALSE	-0.0610359	0.0529277
AIG1	10.2706	0.597361	FALSE	FALSE	FALSE	FALSE	-0.186587	0.00050001
AIM1L	8.06052	1.34038	FALSE	FALSE	FALSE	FALSE	0.381635	0.503148
AIM1	11.413	1.09783	FALSE	FALSE	FALSE	FALSE	0.382745	0.0294839
AIM2	8.13336	1.41302	FALSE	FALSE	FALSE	FALSE	0.453544	0.0396985
AIMP1	11.0881	0.367109	FALSE	FALSE	FALSE	FALSE	-0.358404	0.00261438
AIMP2	10.2592	0.641983	FALSE	FALSE	FALSE	FALSE	-0.143052	0.100761
AIP	11.3009	0.537326	FALSE	FALSE	FALSE	FALSE	-0.181785	0.0220677
AIRE	5.618	0.362067	FALSE	FALSE	FALSE	FALSE	-0.123004	0.000383832
AJAP1	6.27646	0.739812	FALSE	FALSE	FALSE	FALSE	0.0820788	0.00296958
AK1	10.927	1.13589	FALSE	FALSE	FALSE	FALSE	0.402276	0.748385
AK2	12.483	0.557171	FALSE	FALSE	FALSE	FALSE	-0.16386	0.00246441
AK3L1	9.29152	1.46819	FALSE	FALSE	FALSE	FALSE	0.582234	1.07128
AK3	11.5323	0.592448	FALSE	FALSE	FALSE	FALSE	-0.120758	0.0192182
AK5	6.05091	0.564189	FALSE	FALSE	FALSE	FALSE	-0.0359848	0.00122933
AK7	7.52349	1.03572	FALSE	FALSE	FALSE	FALSE	0.109985	0.181887
AKAP10	9.88185	0.456707	FALSE	FALSE	FALSE	FALSE	-0.366552	0.00581216
AKAP11	11.1514	0.551346	FALSE	FALSE	FALSE	FALSE	-0.172112	0.060961
AKAP12	10.3636	1.51006	FALSE	FALSE	FALSE	FALSE	0.734845	0.40629
AKAP13	12.8321	0.880018	FALSE	FALSE	FALSE	FALSE	0.156688	0.315417
AKAP14	6.08811	0.858254	FALSE	FALSE	FALSE	FALSE	0.248464	0.119399
AKAP1	11.8515	0.609306	FALSE	FALSE	FALSE	FALSE	-0.103544	0.000911578
AKAP2	10.4468	1.46243	FALSE	FALSE	FALSE	FALSE	0.694796	1.06388
AKAP3	6.76848	0.568632	FALSE	FALSE	FALSE	FALSE	-0.206224	0.0108226
AKAP5	7.94387	0.753174	FALSE	FALSE	FALSE	FALSE	-0.203723	0.164967
AKAP6	8.27029	0.954191	FALSE	FALSE	FALSE	FALSE	-0.00490458	0.249399
AKAP7	8.29628	0.684578	FALSE	FALSE	FALSE	FALSE	-0.274092	0.0173042
AKAP8L	10.7464	0.509572	FALSE	FALSE	FALSE	FALSE	-0.234823	0.0130339
AKAP8	10.5318	0.40203	FALSE	FALSE	FALSE	FALSE	-0.358047	0.0146807
AKAP9	11.4997	0.66277	FALSE	FALSE	FALSE	FALSE	-0.0506781	0.0460191
AKD1	8.03206	0.7092	FALSE	FALSE	FALSE	FALSE	-0.249152	0.139995
AKIRIN1	11.6196	0.480987	FALSE	FALSE	FALSE	FALSE	-0.232193	0.000247603
AKIRIN2	10.8781	0.478421	FALSE	FALSE	FALSE	FALSE	-0.258176	0.0110813
AKNAD1	5.76704	0.308704	FALSE	FALSE	FALSE	FALSE	-0.217891	5.75151892997322e-05
AKNA	10.8429	0.93682	FALSE	FALSE	FALSE	FALSE	0.198139	0.425957
AKR1A1	12.4026	0.519755	FALSE	FALSE	FALSE	FALSE	-0.199756	0.000687573
AKR1B10	9.63298	3.62692	FALSE	FALSE	FALSE	FALSE	2.77748	5.40387
AKR1B15	6.83415	1.54034	FALSE	FALSE	FALSE	FALSE	0.750871	0.654006
AKR1B1	11.8333	1.09176	FALSE	FALSE	FALSE	FALSE	0.378659	0.0399941
AKR1C1	12.0568	3.10629	FALSE	FALSE	FALSE	FALSE	2.39394	1.8396
AKR1C2	11.3822	3.36565	FALSE	FALSE	FALSE	FALSE	2.64954	3.02227
AKR1C3	11.7374	2.47507	FALSE	FALSE	FALSE	FALSE	1.76152	0.748189
AKR1D1	5.6164	0.282253	FALSE	FALSE	FALSE	FALSE	-0.202377	0.00188761
AKR1E2	7.22054	0.866011	FALSE	FALSE	FALSE	FALSE	-0.0136914	0.0452824
AKR7A2	10.9678	0.494871	FALSE	FALSE	FALSE	FALSE	-0.236192	0.000537326
AKR7A3	7.27985	1.58437	FALSE	FALSE	FALSE	FALSE	0.69377	0.0185274
AKR7L	6.54632	0.760454	FALSE	FALSE	FALSE	FALSE	0.0375124	0.00482766
AKT1S1	11.1697	0.525504	FALSE	FALSE	FALSE	FALSE	-0.197419	0.0446047
AKT1	13.0686	0.491059	FALSE	FALSE	FALSE	FALSE	-0.234471	6.58823632514493e-07
AKT2	12.3078	0.566036	FALSE	FALSE	FALSE	FALSE	-0.151307	0.0338192
AKT3	9.77502	1.07839	FALSE	FALSE	FALSE	FALSE	0.243952	0.0175502
AKTIP	10.1945	0.567282	FALSE	FALSE	FALSE	FALSE	-0.224045	0.0922002
ALAD	11.0628	0.542123	FALSE	FALSE	FALSE	FALSE	-0.184338	0.0913597
ALAS1	11.5412	0.547256	FALSE	FALSE	FALSE	FALSE	-0.165911	0.085027
ALAS2	5.86603	0.628545	FALSE	FALSE	FALSE	FALSE	0.0751872	0.0764144
ALB	6.25132	1.40776	FALSE	FALSE	FALSE	FALSE	0.756228	0.00923293
ALCAM	13.0475	1.12049	FALSE	FALSE	FALSE	FALSE	0.395194	0.0655387
ALDH16A1	10.6215	0.655343	FALSE	FALSE	FALSE	FALSE	-0.0973804	0.0229492
ALDH18A1	12.0492	0.64181	FALSE	FALSE	FALSE	FALSE	-0.070455	0.0537475
ALDH1A1	12.1636	1.86146	FALSE	FALSE	FALSE	FALSE	1.14739	0.0259601
ALDH1A2	7.83648	1.51831	FALSE	FALSE	FALSE	FALSE	0.564101	0.582396
ALDH1A3	10.2849	1.26483	FALSE	FALSE	FALSE	FALSE	0.482243	0.00237792
ALDH1B1	10.687	0.751914	FALSE	FALSE	FALSE	FALSE	0.00376497	0.0146613
ALDH1L1	7.58584	1.51097	FALSE	FALSE	FALSE	FALSE	0.577588	0.091031
ALDH1L2	9.20843	1.13103	FALSE	FALSE	FALSE	FALSE	0.236691	0.130245
ALDH2	13.0195	1.20416	FALSE	FALSE	FALSE	FALSE	0.479176	0.790289
ALDH3A1	10.1422	3.0061	FALSE	FALSE	FALSE	FALSE	2.20957	1.78821
ALDH3A2	12.6404	1.01327	FALSE	FALSE	FALSE	FALSE	0.290937	0.0177571
ALDH3B1	10.8382	1.8611	FALSE	FALSE	FALSE	FALSE	1.12214	2.45391
ALDH3B2	9.44505	1.81022	FALSE	FALSE	FALSE	FALSE	0.94055	1.46658
ALDH4A1	10.1	0.839061	FALSE	FALSE	FALSE	FALSE	0.0382824	0.0823334
ALDH5A1	10.3733	0.786108	FALSE	FALSE	FALSE	FALSE	0.0117903	0.0384932
ALDH6A1	9.33132	0.766473	FALSE	FALSE	FALSE	FALSE	-0.115383	0.123489
ALDH7A1	10.5857	1.22758	FALSE	FALSE	FALSE	FALSE	0.472092	0.292526
ALDH8A1	6.41326	0.774714	FALSE	FALSE	FALSE	FALSE	0.0842574	0.0185521
ALDH9A1	11.9638	0.529536	FALSE	FALSE	FALSE	FALSE	-0.18227	0.00427551
ALDOA	15.8839	0.75258	FALSE	FALSE	FALSE	FALSE	-0.0536476	0.180411
ALDOB	6.22136	0.87867	FALSE	FALSE	FALSE	FALSE	0.234639	0.0635018
ALDOC	10.6434	1.21502	FALSE	FALSE	FALSE	FALSE	0.46389	0.395602
ALG10B	9.32242	0.539889	FALSE	FALSE	FALSE	FALSE	-0.342889	0.00398414
ALG10	8.51291	0.603094	FALSE	FALSE	FALSE	FALSE	-0.346035	0.13431
ALG11	6.74862	0.353804	FALSE	FALSE	FALSE	FALSE	-0.416696	0.0014354
ALG12	10.5465	0.507331	FALSE	FALSE	FALSE	FALSE	-0.251459	0.00139431
ALG13	10.0358	0.471486	FALSE	FALSE	FALSE	FALSE	-0.335824	0.00247271
ALG14	8.80156	0.485903	FALSE	FALSE	FALSE	FALSE	-0.446175	0.00756223
ALG1L2	5.67127	0.26474	FALSE	FALSE	FALSE	FALSE	-0.235133	3.14517518254039e-05
ALG1L	8.59675	1.43726	FALSE	FALSE	FALSE	FALSE	0.493095	0.83969
ALG1	10.4193	0.552577	FALSE	FALSE	FALSE	FALSE	-0.217536	0.0372375
ALG2	10.7921	0.449608	FALSE	FALSE	FALSE	FALSE	-0.292053	0.0143311
ALG3	11.627	0.931509	FALSE	FALSE	FALSE	FALSE	0.218306	0.554521
ALG5	10.4246	0.628819	FALSE	FALSE	FALSE	FALSE	-0.140818	0.0395757
ALG6	9.46397	0.488467	FALSE	FALSE	FALSE	FALSE	-0.379134	0.0386497
ALG8	10.62	0.558667	FALSE	FALSE	FALSE	FALSE	-0.194164	0.0116327
ALG9	10.1421	0.445025	FALSE	FALSE	FALSE	FALSE	-0.351506	0.00493938
ALKBH1	9.19704	0.388499	FALSE	FALSE	FALSE	FALSE	-0.506976	0.00354989
ALKBH2	9.30027	0.659623	FALSE	FALSE	FALSE	FALSE	-0.225435	0.149128
ALKBH3	9.53895	0.548765	FALSE	FALSE	FALSE	FALSE	-0.310719	0.00985843
ALKBH4	9.38051	0.475538	FALSE	FALSE	FALSE	FALSE	-0.401141	0.0324201
ALKBH5	12.1846	0.449204	FALSE	FALSE	FALSE	FALSE	-0.265298	0.00255701
ALKBH6	8.70641	0.617191	FALSE	FALSE	FALSE	FALSE	-0.320757	0.0608669
ALKBH7	10.2412	0.657195	FALSE	FALSE	FALSE	FALSE	-0.129572	0.00157455
ALKBH8	8.82607	0.478223	FALSE	FALSE	FALSE	FALSE	-0.452185	0.00809378
ALK	6.29904	0.726876	FALSE	FALSE	FALSE	FALSE	0.0636619	0.00263686
ALMS1P	5.82515	0.283938	FALSE	FALSE	FALSE	FALSE	-0.258551	0.000645993
ALMS1	10.3796	0.685821	FALSE	FALSE	FALSE	FALSE	-0.0879215	0.0513998
ALOX12B	6.36095	0.992678	FALSE	FALSE	FALSE	FALSE	0.314792	0.263754
ALOX12P2	7.22514	1.09981	FALSE	FALSE	FALSE	FALSE	0.219208	0.328189
ALOX12	6.8463	1.27247	FALSE	FALSE	FALSE	FALSE	0.480183	0.587586
ALOX15B	9.84979	1.9708	FALSE	FALSE	FALSE	FALSE	1.14419	1.76304
ALOX15	7.76007	1.94967	FALSE	FALSE	FALSE	FALSE	0.999777	0.0511451
ALOX5AP	10.3701	1.44807	FALSE	FALSE	FALSE	FALSE	0.67346	1.02183
ALOX5	10.5852	1.41363	FALSE	FALSE	FALSE	FALSE	0.658101	1.11773
ALOXE3	6.52175	0.857291	FALSE	FALSE	FALSE	FALSE	0.14035	0.230425
ALPK1	9.99682	0.622107	FALSE	FALSE	FALSE	FALSE	-0.189213	0.079273
ALPK2	7.19623	1.0184	FALSE	FALSE	FALSE	FALSE	0.143591	0.0781994
ALPK3	9.75768	1.63035	FALSE	FALSE	FALSE	FALSE	0.794089	0.980117
ALPL	11.1188	1.90086	FALSE	FALSE	FALSE	FALSE	1.17639	1.18979
ALPPL2	6.28203	1.1455	FALSE	FALSE	FALSE	FALSE	0.486405	0.213112
ALPP	6.68069	1.32369	FALSE	FALSE	FALSE	FALSE	0.568607	0.468154
ALS2CL	10.0192	1.20565	FALSE	FALSE	FALSE	FALSE	0.39664	0.160573
ALS2CR11	6.6769	0.784792	FALSE	FALSE	FALSE	FALSE	0.0305945	0.00141851
ALS2CR12	6.07931	0.596842	FALSE	FALSE	FALSE	FALSE	-0.0106692	0.060698
ALS2CR4	10.4406	0.734973	FALSE	FALSE	FALSE	FALSE	-0.0332179	0.205986
ALS2CR8	8.40409	0.549958	FALSE	FALSE	FALSE	FALSE	-0.405394	0.0349896
ALS2	10.4037	0.444043	FALSE	FALSE	FALSE	FALSE	-0.327491	0.00340195
ALX1	5.99145	0.790444	FALSE	FALSE	FALSE	FALSE	0.205487	0.0869436
ALX3	6.95737	0.637141	FALSE	FALSE	FALSE	FALSE	-0.181925	0.0161004
AMAC1L2	5.75084	0.223214	FALSE	FALSE	FALSE	FALSE	-0.298887	0.000349133
AMAC1L3	5.58941	0.1683	FALSE	FALSE	FALSE	FALSE	-0.308935	4.23919005168228e-07
AMACR	10.0654	0.783565	FALSE	FALSE	FALSE	FALSE	-0.0207264	0.00254775
AMBP	6.60658	1.48254	FALSE	FALSE	FALSE	FALSE	0.744996	0.229397
AMBRA1	10.8242	0.436189	FALSE	FALSE	FALSE	FALSE	-0.303589	0.0149137
AMD1	12.0819	0.530719	FALSE	FALSE	FALSE	FALSE	-0.181944	0.0164657
AMDHD1	6.59826	0.86738	FALSE	FALSE	FALSE	FALSE	0.131837	0.000229816
AMDHD2	9.12446	0.59374	FALSE	FALSE	FALSE	FALSE	-0.308986	0.00993261
AMFR	12.1749	0.556844	FALSE	FALSE	FALSE	FALSE	-0.157456	0.00474145
AMHR2	5.85302	0.380025	FALSE	FALSE	FALSE	FALSE	-0.169908	0.0325734
AMH	6.2555	0.727859	FALSE	FALSE	FALSE	FALSE	0.0752873	0.0184714
AMICA1	9.54926	1.31045	FALSE	FALSE	FALSE	FALSE	0.452071	1.00394
AMIGO1	7.95557	0.737705	FALSE	FALSE	FALSE	FALSE	-0.219395	0.0912074
AMIGO2	10.6599	1.44019	FALSE	FALSE	FALSE	FALSE	0.690221	0.396196
AMIGO3	8.04667	0.564082	FALSE	FALSE	FALSE	FALSE	-0.394481	0.0021885
AMMECR1L	10.7666	0.34673	FALSE	FALSE	FALSE	FALSE	-0.396445	0.0129228
AMMECR1	10.1647	0.676169	FALSE	FALSE	FALSE	FALSE	-0.118111	0.151663
AMN1	8.87943	0.581615	FALSE	FALSE	FALSE	FALSE	-0.344841	0.0151367
AMN	7.39223	1.15308	FALSE	FALSE	FALSE	FALSE	0.245414	0.000123024
AMOTL1	11.3264	1.10173	FALSE	FALSE	FALSE	FALSE	0.383476	0.00145381
AMOTL2	11.4414	0.895422	FALSE	FALSE	FALSE	FALSE	0.181061	0.159624
AMOT	9.61591	1.40774	FALSE	FALSE	FALSE	FALSE	0.556492	0.104998
AMPD1	6.39689	0.692592	FALSE	FALSE	FALSE	FALSE	0.00609219	0.0489781
AMPD2	10.9504	0.488476	FALSE	FALSE	FALSE	FALSE	-0.243653	0.00598528
AMPD3	9.8143	0.687028	FALSE	FALSE	FALSE	FALSE	-0.143297	0.0149611
AMPH	6.79762	0.932098	FALSE	FALSE	FALSE	FALSE	0.150895	0.00399752
AMTN	6.38308	1.65942	FALSE	FALSE	FALSE	FALSE	0.97624	0.490659
AMT	8.31341	0.988214	FALSE	FALSE	FALSE	FALSE	0.029897	0.179928
AMY1A	9.02671	2.17938	FALSE	FALSE	FALSE	FALSE	1.26675	1.84253
AMY2A	6.24028	0.727166	FALSE	FALSE	FALSE	FALSE	0.0783838	0.142396
AMY2B	8.25718	1.16101	FALSE	FALSE	FALSE	FALSE	0.201747	0.396486
AMZ1	6.58262	0.658541	FALSE	FALSE	FALSE	FALSE	-0.0732241	0.0148352
AMZ2P1	8.72155	0.58551	FALSE	FALSE	FALSE	FALSE	-0.351552	0.00308035
AMZ2	11.6004	0.543335	FALSE	FALSE	FALSE	FALSE	-0.169796	0.074603
ANAPC10	8.47291	0.376743	FALSE	FALSE	FALSE	FALSE	-0.574948	3.64721084012569e-05
ANAPC11	11.6689	0.708979	FALSE	FALSE	FALSE	FALSE	-0.00438074	0.0536868
ANAPC13	11.3209	0.492634	FALSE	FALSE	FALSE	FALSE	-0.22581	0.00830445
ANAPC16	12.124	0.517004	FALSE	FALSE	FALSE	FALSE	-0.196321	0.0212895
ANAPC1	10.598	0.608294	FALSE	FALSE	FALSE	FALSE	-0.146224	0.115517
ANAPC2	10.4843	0.475319	FALSE	FALSE	FALSE	FALSE	-0.288954	0.000486855
ANAPC4	10.019	0.403434	FALSE	FALSE	FALSE	FALSE	-0.405602	0.00839297
ANAPC5	12.3927	0.473513	FALSE	FALSE	FALSE	FALSE	-0.245785	0.0585654
ANAPC7	11.3487	0.552738	FALSE	FALSE	FALSE	FALSE	-0.164698	0.167548
ANGEL1	10.3214	0.492576	FALSE	FALSE	FALSE	FALSE	-0.286561	0.00100578
ANGEL2	10.3144	0.398552	FALSE	FALSE	FALSE	FALSE	-0.381247	0.000770173
ANGPT1	8.81847	1.34531	FALSE	FALSE	FALSE	FALSE	0.414371	0.66026
ANGPT2	9.07508	0.996898	FALSE	FALSE	FALSE	FALSE	0.0892022	0.000830337
ANGPT4	5.82996	0.563238	FALSE	FALSE	FALSE	FALSE	0.0194553	0.108905
ANGPTL1	7.17672	1.03456	FALSE	FALSE	FALSE	FALSE	0.163831	0.526973
ANGPTL2	11.0729	1.06467	FALSE	FALSE	FALSE	FALSE	0.338596	0.0326036
ANGPTL3	5.64299	0.387412	FALSE	FALSE	FALSE	FALSE	-0.104577	8.30871073719605e-05
ANGPTL4	10.0764	1.60727	FALSE	FALSE	FALSE	FALSE	0.804102	0.00399299
ANGPTL5	5.79717	0.407706	FALSE	FALSE	FALSE	FALSE	-0.127183	0.0675244
ANGPTL6	6.30693	0.377202	FALSE	FALSE	FALSE	FALSE	-0.287906	0.0109421
ANGPTL7	5.96089	0.698702	FALSE	FALSE	FALSE	FALSE	0.121439	0.145312
ANG	8.89253	1.08993	TRUE	FALSE	FALSE	FALSE	0.164516	0.51073
ANK1	7.00762	0.949571	FALSE	FALSE	FALSE	FALSE	0.118158	7.41619033429662e-05
ANK2	8.56664	1.15019	FALSE	FALSE	FALSE	FALSE	0.204288	0.478495
ANK3	10.6853	1.00827	FALSE	FALSE	FALSE	FALSE	0.26001	0.0732272
ANKAR	7.00474	0.357032	FALSE	FALSE	FALSE	FALSE	-0.473673	0.00656015
ANKDD1A	8.09739	0.575458	FALSE	FALSE	FALSE	FALSE	-0.383722	0.0141064
ANKFN1	6.20198	0.713541	FALSE	FALSE	FALSE	FALSE	0.0744175	0.107935
ANKFY1	11.6237	0.495645	FALSE	FALSE	FALSE	FALSE	-0.217547	0.0560929
ANKHD1-EIF4EBP3	10.5208	0.797521	FALSE	FALSE	FALSE	FALSE	0.0364797	0.198945
ANKHD1	11.8701	0.523546	FALSE	FALSE	FALSE	FALSE	-0.188995	0.0102129
ANKH	11.5039	0.967732	FALSE	FALSE	FALSE	FALSE	0.254325	0.00685766
ANKIB1	11.5148	0.502015	FALSE	FALSE	FALSE	FALSE	-0.2113	0.0190252
ANKK1	6.66784	0.711437	FALSE	FALSE	FALSE	FALSE	-0.0406472	0.0369721
ANKLE1	6.81863	0.709127	FALSE	FALSE	FALSE	FALSE	-0.0767894	0.0606453
ANKLE2	11.9007	0.502007	FALSE	FALSE	FALSE	FALSE	-0.21013	0.0329224
ANKMY1	9.05009	0.637647	FALSE	FALSE	FALSE	FALSE	-0.272591	0.0792874
ANKMY2	9.90912	0.496568	FALSE	FALSE	FALSE	FALSE	-0.323846	3.39195852363456e-09
ANKRA2	9.35352	0.450175	FALSE	FALSE	FALSE	FALSE	-0.429362	1.62763654939495e-06
ANKRD10	11.3788	0.702965	FALSE	FALSE	FALSE	FALSE	-0.0132711	0.0675033
ANKRD11	12.317	0.576481	FALSE	FALSE	FALSE	FALSE	-0.14108	0.000546635
ANKRD12	10.8944	0.597006	FALSE	FALSE	FALSE	FALSE	-0.138612	0.0422165
ANKRD13A	11.4733	0.552108	FALSE	FALSE	FALSE	FALSE	-0.161669	0.102936
ANKRD13B	8.66007	1.08955	FALSE	FALSE	FALSE	FALSE	0.148954	0.423842
ANKRD13C	10.2576	0.409135	FALSE	FALSE	FALSE	FALSE	-0.376052	0.0227241
ANKRD13D	10.5921	0.614895	FALSE	FALSE	FALSE	FALSE	-0.140081	0.0139895
ANKRD16	8.54123	0.512977	FALSE	FALSE	FALSE	FALSE	-0.434422	0.0576093
ANKRD17	12.178	0.522928	FALSE	FALSE	FALSE	FALSE	-0.191436	0.00232001
ANKRD19	7.48193	0.591284	FALSE	FALSE	FALSE	FALSE	-0.328978	0.0014694
ANKRD1	7.2407	1.78058	FALSE	FALSE	FALSE	FALSE	0.896995	1.13363
ANKRD20A3	6.34057	0.542978	FALSE	FALSE	FALSE	FALSE	-0.130082	0.00860852
ANKRD20A4	5.7027	0.253425	FALSE	FALSE	FALSE	FALSE	-0.255238	0.000711767
ANKRD20B	6.1751	0.44461	FALSE	FALSE	FALSE	FALSE	-0.187648	0.0085631
ANKRD22	9.64195	1.32459	FALSE	FALSE	FALSE	FALSE	0.476111	0.0602464
ANKRD23	7.41635	0.628652	FALSE	FALSE	FALSE	FALSE	-0.282486	0.0275835
ANKRD24	6.86759	0.686182	FALSE	FALSE	FALSE	FALSE	-0.11111	0.0555023
ANKRD26	8.65057	0.552532	FALSE	FALSE	FALSE	FALSE	-0.388597	0.0147686
ANKRD27	10.9864	0.564655	FALSE	FALSE	FALSE	FALSE	-0.165354	0.0334698
ANKRD28	11.0162	0.55876	FALSE	FALSE	FALSE	FALSE	-0.169726	0.079484
ANKRD29	8.64012	1.39715	FALSE	FALSE	FALSE	FALSE	0.455436	0.408374
ANKRD2	6.15644	0.609653	FALSE	FALSE	FALSE	FALSE	-0.0178075	0.087063
ANKRD31	5.72022	0.214687	FALSE	FALSE	FALSE	FALSE	-0.298876	4.24960532461427e-05
ANKRD32	8.74387	0.62337	FALSE	FALSE	FALSE	FALSE	-0.31236	0.0234146
ANKRD33	5.71123	0.384208	FALSE	FALSE	FALSE	FALSE	-0.126839	0.00176564
ANKRD34A	6.93896	0.608437	FALSE	FALSE	FALSE	FALSE	-0.206109	0.00601784
ANKRD34B	6.44531	1.07037	FALSE	FALSE	FALSE	FALSE	0.372124	0.000360873
ANKRD35	7.81202	0.873803	FALSE	FALSE	FALSE	FALSE	-0.0792525	0.000145608
ANKRD36BP1	8.22709	0.607453	FALSE	FALSE	FALSE	FALSE	-0.352074	0.000640479
ANKRD36B	6.88228	0.515087	FALSE	FALSE	FALSE	FALSE	-0.285705	0.0104526
ANKRD36	8.42979	0.741965	FALSE	FALSE	FALSE	FALSE	-0.212174	0.0067926
ANKRD37	8.62188	0.858759	FALSE	FALSE	FALSE	FALSE	-0.0839852	0.0188536
ANKRD39	9.10469	0.553361	FALSE	FALSE	FALSE	FALSE	-0.351349	0.0393912
ANKRD40	11.5639	0.424669	FALSE	FALSE	FALSE	FALSE	-0.288443	0.00462846
ANKRD42	9.0805	0.545069	FALSE	FALSE	FALSE	FALSE	-0.36208	0.0676672
ANKRD43	6.3962	0.646565	FALSE	FALSE	FALSE	FALSE	-0.0397672	0.000982494
ANKRD44	8.1323	0.909831	FALSE	FALSE	FALSE	FALSE	-0.049642	0.39003
ANKRD45	7.04672	0.998117	FALSE	FALSE	FALSE	FALSE	0.157186	0.141079
ANKRD46	9.9357	0.612115	FALSE	FALSE	FALSE	FALSE	-0.205533	0.000322615
ANKRD49	9.45905	0.494681	FALSE	FALSE	FALSE	FALSE	-0.373457	0.015851
ANKRD50	11.0364	0.731491	FALSE	FALSE	FALSE	FALSE	0.00392929	0.0240708
ANKRD52	11.4813	0.62622	FALSE	FALSE	FALSE	FALSE	-0.087443	0.0327173
ANKRD53	6.57686	0.503659	FALSE	FALSE	FALSE	FALSE	-0.22671	0.00983405
ANKRD54	9.93664	0.466609	FALSE	FALSE	FALSE	FALSE	-0.350942	0.00847897
ANKRD55	5.9814	0.392078	FALSE	FALSE	FALSE	FALSE	-0.190337	0.0390144
ANKRD56	8.60893	0.952877	FALSE	FALSE	FALSE	FALSE	0.00940238	0.0185945
ANKRD57	10.7264	1.00245	FALSE	FALSE	FALSE	FALSE	0.256819	0.330486
ANKRD58	6.98085	0.548183	FALSE	FALSE	FALSE	FALSE	-0.276657	0.0822756
ANKRD5	9.19707	0.652351	FALSE	FALSE	FALSE	FALSE	-0.24312	0.0539385
ANKRD6	9.45385	0.760014	FALSE	FALSE	FALSE	FALSE	-0.108691	0.026455
ANKRD7	5.9002	0.406612	FALSE	FALSE	FALSE	FALSE	-0.155558	0.011386
ANKRD9	8.2487	0.742572	FALSE	FALSE	FALSE	FALSE	-0.21678	0.00541712
ANKS1A	11.292	0.645393	FALSE	FALSE	FALSE	FALSE	-0.0740026	0.0818415
ANKS1B	6.21547	0.558689	FALSE	FALSE	FALSE	FALSE	-0.0838557	0.0538168
ANKS3	9.22848	0.662291	FALSE	FALSE	FALSE	FALSE	-0.230036	0.00634088
ANKS4B	6.00427	1.13543	FALSE	FALSE	FALSE	FALSE	0.547217	0.0394947
ANKS6	10.3909	0.59975	FALSE	FALSE	FALSE	FALSE	-0.172947	0.00756422
ANKZF1	10.6424	0.596864	FALSE	FALSE	FALSE	FALSE	-0.154339	0.010657
ANLN	10.7537	1.56125	FALSE	FALSE	FALSE	FALSE	0.817294	1.46413
ANO10	10.1837	0.463164	FALSE	FALSE	FALSE	FALSE	-0.329224	0.0348699
ANO1	10.3002	1.51652	FALSE	FALSE	FALSE	FALSE	0.735388	0.0193915
ANO2	6.44337	0.587446	FALSE	FALSE	FALSE	FALSE	-0.110327	0.0348337
ANO3	6.60782	0.877821	FALSE	FALSE	FALSE	FALSE	0.13998	0.0441483
ANO4	6.14617	0.670716	FALSE	FALSE	FALSE	FALSE	0.0459031	0.0178065
ANO5	7.35891	1.12163	FALSE	FALSE	FALSE	FALSE	0.218839	0.492556
ANO6	11.9168	0.651607	FALSE	FALSE	FALSE	FALSE	-0.0603839	0.0546829
ANO7	7.05493	0.580708	FALSE	FALSE	FALSE	FALSE	-0.262202	0.00429835
ANO8	9.23504	0.807328	FALSE	FALSE	FALSE	FALSE	-0.0843407	0.0325449
ANO9	9.63306	1.08081	FALSE	FALSE	FALSE	FALSE	0.23139	0.0200773
ANP32A	12.3986	0.450539	FALSE	FALSE	FALSE	FALSE	-0.268887	0.011946
ANP32B	12.7007	0.537736	FALSE	FALSE	FALSE	FALSE	-0.184833	0.0812276
ANP32C	5.89267	0.248779	FALSE	FALSE	FALSE	FALSE	-0.311472	4.24769008093553e-05
ANP32E	12.067	0.766958	FALSE	FALSE	FALSE	FALSE	0.0544897	0.0326624
ANPEP	10.196	1.43793	FALSE	FALSE	FALSE	FALSE	0.646759	0.363891
ANTXR1	12.6504	1.06036	FALSE	FALSE	FALSE	FALSE	0.337992	0.0196221
ANTXR2	10.9153	0.998213	FALSE	FALSE	FALSE	FALSE	0.263874	0.392766
ANUBL1	8.40825	0.46124	FALSE	FALSE	FALSE	FALSE	-0.493927	0.00793077
ANXA10	6.34009	1.56571	FALSE	FALSE	FALSE	FALSE	0.892761	0.0800657
ANXA11	13.2519	0.642596	FALSE	FALSE	FALSE	FALSE	-0.0853331	0.134893
ANXA13	6.04841	0.880262	FALSE	FALSE	FALSE	FALSE	0.280733	0.000305905
ANXA1	13.9196	1.41223	FALSE	FALSE	FALSE	FALSE	0.671062	0.0570347
ANXA2P1	8.27756	0.733057	FALSE	FALSE	FALSE	FALSE	-0.225933	0.000677415
ANXA2P2	13.808	0.837688	FALSE	FALSE	FALSE	FALSE	0.0991796	0.0181871
ANXA2P3	6.54664	0.629355	FALSE	FALSE	FALSE	FALSE	-0.0936646	0.00539278
ANXA2	15.3051	0.835268	FALSE	FALSE	FALSE	FALSE	0.0505914	0.0236103
ANXA3	10.7577	1.43749	TRUE	FALSE	FALSE	FALSE	0.693779	0.569124
ANXA4	12.434	0.724981	FALSE	FALSE	FALSE	FALSE	0.00482532	0.0496291
ANXA5	13.6676	0.69773	FALSE	FALSE	FALSE	FALSE	-0.037673	0.157607
ANXA6	12.0182	0.956357	FALSE	FALSE	FALSE	FALSE	0.244365	0.407728
ANXA7	12.6823	0.449775	FALSE	FALSE	FALSE	FALSE	-0.272716	0.00185164
ANXA8L2	9.16422	2.18891	FALSE	FALSE	FALSE	FALSE	1.29016	0.658623
ANXA8	9.83906	2.65844	FALSE	FALSE	FALSE	FALSE	1.83071	1.68876
ANXA9	7.50842	0.903645	FALSE	FALSE	FALSE	FALSE	-0.0201376	0.0696216
AOAH	8.9004	1.16847	FALSE	FALSE	FALSE	FALSE	0.243705	0.0220273
AOC2	6.89565	0.60605	FALSE	FALSE	FALSE	FALSE	-0.197957	0.000196647
AOC3	10.9233	1.64151	FALSE	FALSE	FALSE	FALSE	0.907666	1.67711
AOX1	8.18469	1.34115	FALSE	FALSE	FALSE	FALSE	0.381491	0.574164
AP1AR	9.98383	0.449257	FALSE	FALSE	FALSE	FALSE	-0.363403	0.0138878
AP1B1	12.812	0.499497	FALSE	FALSE	FALSE	FALSE	-0.223694	0.0129023
AP1G1	12.2584	0.409183	FALSE	FALSE	FALSE	FALSE	-0.306985	0.00901073
AP1G2	11.3968	0.737567	FALSE	FALSE	FALSE	FALSE	0.0219775	0.000307821
AP1M1	11.2152	0.43842	FALSE	FALSE	FALSE	FALSE	-0.283221	0.00408439
AP1M2	11.2979	0.838388	FALSE	FALSE	FALSE	FALSE	0.119181	0.0193142
AP1S1	11.1854	0.703139	FALSE	FALSE	FALSE	FALSE	-0.0193359	0.0638893
AP1S2	9.55034	0.820127	FALSE	FALSE	FALSE	FALSE	-0.0381325	0.160282
AP1S3	9.65416	0.721464	FALSE	FALSE	FALSE	FALSE	-0.125721	0.00813213
AP2A1	12.1613	0.507026	FALSE	FALSE	FALSE	FALSE	-0.206997	0.0138152
AP2A2	11.8353	0.529267	FALSE	FALSE	FALSE	FALSE	-0.183807	0.0989825
AP2B1	13.4564	0.588297	FALSE	FALSE	FALSE	FALSE	-0.142972	0.024484
AP2M1	14.1132	0.819825	FALSE	FALSE	FALSE	FALSE	0.0736813	0.349874
AP2S1	11.6938	0.590508	FALSE	FALSE	FALSE	FALSE	-0.122944	0.0730131
AP3B1	11.1992	0.402924	FALSE	FALSE	FALSE	FALSE	-0.319163	0.00314288
AP3B2	7.19824	1.32689	FALSE	FALSE	FALSE	FALSE	0.451669	0.419653
AP3D1	12.863	0.525651	FALSE	FALSE	FALSE	FALSE	-0.197906	0.00505534
AP3M1	11.4026	0.401944	FALSE	FALSE	FALSE	FALSE	-0.313455	0.000190644
AP3M2	10.2548	0.710222	FALSE	FALSE	FALSE	FALSE	-0.0752323	0.0839235
AP3S1	11.0174	0.488789	FALSE	FALSE	FALSE	FALSE	-0.239639	0.00233484
AP3S2	11.4731	0.451793	FALSE	FALSE	FALSE	FALSE	-0.261986	0.000800542
AP4B1	9.67436	0.479036	FALSE	FALSE	FALSE	FALSE	-0.36601	0.0163111
AP4E1	9.56982	0.4375	FALSE	FALSE	FALSE	FALSE	-0.418671	0.00842223
AP4M1	9.84649	0.499571	FALSE	FALSE	FALSE	FALSE	-0.327383	0.00561638
AP4S1	7.98919	0.527264	FALSE	FALSE	FALSE	FALSE	-0.430409	0.00192785
APAF1	10.0873	0.515228	FALSE	FALSE	FALSE	FALSE	-0.28683	0.0703943
APBA1	8.59278	0.790494	FALSE	FALSE	FALSE	FALSE	-0.153898	0.00100092
APBA2	9.14403	1.2463	FALSE	FALSE	FALSE	FALSE	0.345529	0.0397256
APBA3	9.34045	0.485931	FALSE	FALSE	FALSE	FALSE	-0.394974	0.00663902
APBB1IP	9.33368	1.08103	FALSE	FALSE	FALSE	FALSE	0.199422	0.562983
APBB1	9.65942	1.02591	FALSE	FALSE	FALSE	FALSE	0.179284	0.442737
APBB2	10.6239	0.785694	FALSE	FALSE	FALSE	FALSE	0.0331539	0.151971
APBB3	8.98963	0.747746	FALSE	FALSE	FALSE	FALSE	-0.168743	0.00369401
APC2	6.46514	0.573784	FALSE	FALSE	FALSE	FALSE	-0.129305	0.0244325
APCDD1L	6.8978	1.12099	FALSE	FALSE	FALSE	FALSE	0.316468	0.136717
APCDD1	9.82358	1.12452	FALSE	FALSE	FALSE	FALSE	0.295172	0.00166368
APC	10.3756	0.585553	FALSE	FALSE	FALSE	FALSE	-0.188552	0.0344283
APEH	11.8132	0.448906	FALSE	FALSE	FALSE	FALSE	-0.264395	0.0188641
APEX1	12.6629	0.551195	FALSE	FALSE	FALSE	FALSE	-0.17122	0.0485751
APEX2	10.7563	0.541224	FALSE	FALSE	FALSE	FALSE	-0.202572	0.132922
APH1A	13.5643	0.435801	FALSE	FALSE	FALSE	FALSE	-0.297497	0.0144126
APH1B	9.47995	0.709261	FALSE	FALSE	FALSE	FALSE	-0.156602	0.160234
API5	12.3487	0.430187	FALSE	FALSE	FALSE	FALSE	-0.288119	0.0239063
APIP	9.74469	0.529228	FALSE	FALSE	FALSE	FALSE	-0.308401	0.0179595
APITD1	9.32279	0.53595	FALSE	FALSE	FALSE	FALSE	-0.346789	0.00690841
APLF	7.67352	0.530656	FALSE	FALSE	FALSE	FALSE	-0.412061	0.0171559
APLNR	9.15893	1.12452	FALSE	FALSE	FALSE	FALSE	0.225235	0.270334
APLN	8.97363	1.24376	FALSE	FALSE	FALSE	FALSE	0.325641	0.242818
APLP1	8.16355	1.29704	FALSE	FALSE	FALSE	FALSE	0.337414	0.0305175
APLP2	15.2286	0.798735	FALSE	FALSE	FALSE	FALSE	0.0168261	0.219661
APOA1BP	12.2924	0.740415	FALSE	FALSE	FALSE	FALSE	0.0234405	0.0757632
APOA1	6.05008	0.711223	FALSE	FALSE	FALSE	FALSE	0.111264	0.0323447
APOA5	5.65344	0.411022	FALSE	FALSE	FALSE	FALSE	-0.0838745	0.00947511
APOB48R	9.50622	1.12939	FALSE	FALSE	FALSE	FALSE	0.266379	0.551361
APOBEC2	6.13003	0.686424	FALSE	FALSE	FALSE	FALSE	0.0657783	0.0675842
APOBEC3A	7.74441	1.26113	FALSE	FALSE	FALSE	FALSE	0.312365	0.100662
APOBEC3B	9.17762	1.4787	FALSE	FALSE	FALSE	FALSE	0.58129	0.920339
APOBEC3C	9.99309	0.804814	FALSE	FALSE	FALSE	FALSE	-0.00689134	0.0430344
APOBEC3D	8.41141	0.78631	FALSE	FALSE	FALSE	FALSE	-0.168714	0.000133466
APOBEC3F	9.09617	0.727733	FALSE	FALSE	FALSE	FALSE	-0.177834	0.0233428
APOBEC3G	9.78678	0.975839	FALSE	FALSE	FALSE	FALSE	0.14263	0.00265135
APOBEC3H	6.66492	0.551497	FALSE	FALSE	FALSE	FALSE	-0.199903	0.0107479
APOBEC4	6.24836	0.951371	FALSE	FALSE	FALSE	FALSE	0.300573	0.215645
APOB	6.18809	0.836098	FALSE	FALSE	FALSE	FALSE	0.200513	0.0286497
APOC1P1	5.59803	0.241346	FALSE	FALSE	FALSE	FALSE	-0.238241	0.00172304
APOC1	11.5641	1.53683	FALSE	FALSE	FALSE	FALSE	0.823718	0.717802
APOC2	8.50536	1.38874	FALSE	FALSE	FALSE	FALSE	0.439136	0.459846
APOC4	5.70267	0.255612	FALSE	FALSE	FALSE	FALSE	-0.253041	0.0102871
APOD	9.88398	1.74825	FALSE	FALSE	FALSE	FALSE	0.925219	0.36623
APOE	13.1132	1.37505	FALSE	FALSE	FALSE	FALSE	0.648986	0.222224
APOH	6.87574	1.57623	FALSE	FALSE	FALSE	FALSE	0.777	1.14092
APOL1	12.9152	1.2925	FALSE	FALSE	FALSE	FALSE	0.568519	0.0546178
APOL2	11.2098	0.726078	FALSE	FALSE	FALSE	FALSE	0.0042879	0.00205825
APOL3	10.3871	1.16031	FALSE	FALSE	FALSE	FALSE	0.387261	0.480458
APOL4	9.7385	1.14033	FALSE	FALSE	FALSE	FALSE	0.30205	0.00922441
APOL6	11.9435	0.878887	FALSE	FALSE	FALSE	FALSE	0.167043	0.18386
APOLD1	9.77125	1.05044	FALSE	FALSE	FALSE	FALSE	0.215604	0.237087
APOM	6.99271	0.611733	FALSE	FALSE	FALSE	FALSE	-0.216023	0.00251499
APOOL	8.58756	0.514584	FALSE	FALSE	FALSE	FALSE	-0.430107	1.75648601123661e-05
APOO	9.27005	0.647313	FALSE	FALSE	FALSE	FALSE	-0.240823	0.127264
APPBP2	11.013	0.412363	FALSE	FALSE	FALSE	FALSE	-0.316275	0.00779884
APPL1	11.1864	0.414098	FALSE	FALSE	FALSE	FALSE	-0.308348	0.0149646
APPL2	10.8332	0.557637	FALSE	FALSE	FALSE	FALSE	-0.18161	0.0475498
APP	15.1048	0.691419	FALSE	FALSE	FALSE	FALSE	-0.0860705	0.00427226
APRT	11.9639	0.656658	FALSE	FALSE	FALSE	FALSE	-0.055148	0.0109643
APTX	10.3665	0.601971	FALSE	FALSE	FALSE	FALSE	-0.172973	0.101305
AQP10	6.0189	0.546675	FALSE	FALSE	FALSE	FALSE	-0.0452717	0.00882925
AQP11	6.88025	0.500303	FALSE	FALSE	FALSE	FALSE	-0.300004	0.0162442
AQP1	13.1156	1.97045	TRUE	FALSE	FALSE	FALSE	1.24436	2.22068
AQP2	5.7842	0.501692	FALSE	FALSE	FALSE	FALSE	-0.0296383	0.0398796
AQP3	13.0003	2.0811	FALSE	FALSE	FALSE	FALSE	1.35631	0.934305
AQP4	10.252	2.77623	FALSE	FALSE	FALSE	FALSE	1.9905	4.10894
AQP5	8.49687	2.3619	TRUE	FALSE	FALSE	FALSE	1.41175	1.47836
AQP6	6.09873	0.645746	FALSE	FALSE	FALSE	FALSE	0.0332058	0.0121697
AQP7P1	5.82274	0.342587	FALSE	FALSE	FALSE	FALSE	-0.199253	0.00294906
AQP7	6.55052	1.02318	FALSE	FALSE	FALSE	FALSE	0.299215	0.411409
AQP8	5.64171	0.22394	FALSE	FALSE	FALSE	FALSE	-0.267694	0.00518386
AQP9	8.9891	1.34554	FALSE	FALSE	FALSE	FALSE	0.428995	0.372673
AQPEP	6.06663	0.679522	FALSE	FALSE	FALSE	FALSE	0.0752888	0.0129723
AQR	10.943	0.444577	FALSE	FALSE	FALSE	FALSE	-0.288027	0.0115959
ARAF	11.611	0.428882	FALSE	FALSE	FALSE	FALSE	-0.284274	0.0368859
ARAP1	12.5454	0.617305	FALSE	FALSE	FALSE	FALSE	-0.104547	0.102122
ARAP2	10.344	0.865245	FALSE	FALSE	FALSE	FALSE	0.0882168	0.0475444
ARAP3	9.83517	0.833438	FALSE	FALSE	FALSE	FALSE	0.00529946	0.0994198
ARCN1	13.1918	0.452476	FALSE	FALSE	FALSE	FALSE	-0.274603	0.00107512
ARC	6.86987	1.02441	FALSE	FALSE	FALSE	FALSE	0.226574	0.266592
AREG	9.41474	1.78591	TRUE	FALSE	FALSE	FALSE	0.912919	0.325153
ARF1	14.6588	0.432835	FALSE	FALSE	FALSE	FALSE	-0.32953	0.00232297
ARF3	13.5603	0.413851	FALSE	FALSE	FALSE	FALSE	-0.319368	0.000476594
ARF4	13.2828	0.574119	FALSE	FALSE	FALSE	FALSE	-0.15427	0.0317776
ARF5	12.6601	0.59537	FALSE	FALSE	FALSE	FALSE	-0.127034	0.0754036
ARF6	12.8314	0.491558	FALSE	FALSE	FALSE	FALSE	-0.231766	0.0115403
ARFGAP1	11.7981	0.619691	FALSE	FALSE	FALSE	FALSE	-0.0937186	0.000359317
ARFGAP2	11.9833	0.371342	FALSE	FALSE	FALSE	FALSE	-0.340484	0.00195179
ARFGAP3	11.5896	0.477116	FALSE	FALSE	FALSE	FALSE	-0.235998	0.00128513
ARFGEF1	11.8898	0.536677	FALSE	FALSE	FALSE	FALSE	-0.175585	0.000599231
ARFGEF2	11.6294	0.491515	FALSE	FALSE	FALSE	FALSE	-0.221696	0.0011697
ARFIP1	10.868	0.476374	FALSE	FALSE	FALSE	FALSE	-0.260826	0.0421613
ARFIP2	11.1991	0.5217	FALSE	FALSE	FALSE	FALSE	-0.200391	0.000592666
ARFRP1	10.621	0.604601	FALSE	FALSE	FALSE	FALSE	-0.148156	0.00438907
ARG1	5.7934	0.556872	FALSE	FALSE	FALSE	FALSE	0.0230151	0.00224075
ARG2	9.44851	0.832109	FALSE	FALSE	FALSE	FALSE	-0.0371796	0.0340211
ARGFXP2	5.77736	0.229748	FALSE	FALSE	FALSE	FALSE	-0.2997	0.000200388
ARGLU1	11.6748	0.805047	FALSE	FALSE	FALSE	FALSE	0.0916644	0.027234
ARHGAP10	9.37361	0.719428	FALSE	FALSE	FALSE	FALSE	-0.157986	0.0338016
ARHGAP11A	9.85181	1.1418	FALSE	FALSE	FALSE	FALSE	0.315406	0.862413
ARHGAP11B	7.07102	0.697325	FALSE	FALSE	FALSE	FALSE	-0.149436	0.253242
ARHGAP12	10.7161	0.654643	FALSE	FALSE	FALSE	FALSE	-0.0916336	0.119759
ARHGAP15	7.93602	0.872077	FALSE	FALSE	FALSE	FALSE	-0.0846822	0.320975
ARHGAP17	11.0382	0.449654	FALSE	FALSE	FALSE	FALSE	-0.277829	0.0370918
ARHGAP18	10.704	0.994249	FALSE	FALSE	FALSE	FALSE	0.247203	0.608408
ARHGAP19	9.80161	0.547701	FALSE	FALSE	FALSE	FALSE	-0.283954	0.0163047
ARHGAP1	12.6328	0.516963	FALSE	FALSE	FALSE	FALSE	-0.20535	0.00979938
ARHGAP20	8.06927	1.14513	FALSE	FALSE	FALSE	FALSE	0.186269	0.487674
ARHGAP21	11.7643	0.627751	FALSE	FALSE	FALSE	FALSE	-0.0857879	0.00027107
ARHGAP22	7.9219	0.71471	FALSE	FALSE	FALSE	FALSE	-0.241802	0.00672749
ARHGAP23	11.3697	1.12928	FALSE	FALSE	FALSE	FALSE	0.412676	0.111261
ARHGAP24	9.58882	0.913428	FALSE	FALSE	FALSE	FALSE	0.0592902	0.0508147
ARHGAP25	9.80513	0.816469	FALSE	FALSE	FALSE	FALSE	-0.0148161	0.188505
ARHGAP26	10.3717	0.956364	FALSE	FALSE	FALSE	FALSE	0.181904	0.152389
ARHGAP27	11.0542	0.689867	FALSE	FALSE	FALSE	FALSE	-0.0369388	0.0143105
ARHGAP28	8.66483	1.09501	FALSE	FALSE	FALSE	FALSE	0.154684	0.0362521
ARHGAP29	10.6555	1.28622	FALSE	FALSE	FALSE	FALSE	0.535943	0.890927
ARHGAP30	10.6342	0.981818	FALSE	FALSE	FALSE	FALSE	0.23003	0.360242
ARHGAP31	10.4427	1.24616	FALSE	FALSE	FALSE	FALSE	0.478166	0.832819
ARHGAP32	11.1101	0.779767	FALSE	FALSE	FALSE	FALSE	0.0550152	0.0214559
ARHGAP33	8.62152	1.01116	FALSE	FALSE	FALSE	FALSE	0.0683915	0.0515038
ARHGAP39	9.39063	0.847872	FALSE	FALSE	FALSE	FALSE	-0.0277239	0.00608424
ARHGAP42	8.88296	0.863201	FALSE	FALSE	FALSE	FALSE	-0.0629762	0.185257
ARHGAP4	10.5614	1.02955	FALSE	FALSE	FALSE	FALSE	0.272051	0.112926
ARHGAP5	11.9843	0.591625	FALSE	FALSE	FALSE	FALSE	-0.120204	0.00604637
ARHGAP6	7.65972	1.05161	FALSE	FALSE	FALSE	FALSE	0.110239	0.662284
ARHGAP8	9.4361	0.784943	FALSE	FALSE	FALSE	FALSE	-0.0857032	0.00707112
ARHGAP9	9.16417	0.94396	FALSE	FALSE	FALSE	FALSE	0.0452032	0.203164
ARHGDIA	13.773	0.477395	FALSE	FALSE	FALSE	FALSE	-0.260313	0.000298649
ARHGDIB	12.8516	1.05741	FALSE	FALSE	FALSE	FALSE	0.333935	0.639534
ARHGDIG	5.80499	0.516073	FALSE	FALSE	FALSE	FALSE	-0.0209519	0.00234427
ARHGEF10L	10.4873	0.764307	FALSE	FALSE	FALSE	FALSE	0.000295641	0.125067
ARHGEF10	10.1126	0.952722	FALSE	FALSE	FALSE	FALSE	0.153219	0.321871
ARHGEF11	11.5775	0.516355	FALSE	FALSE	FALSE	FALSE	-0.196751	0.000617436
ARHGEF12	12.9426	0.618913	FALSE	FALSE	FALSE	FALSE	-0.105315	0.0754815
ARHGEF15	8.77382	1.16073	FALSE	FALSE	FALSE	FALSE	0.226857	0.822969
ARHGEF16	10.2914	0.930229	FALSE	FALSE	FALSE	FALSE	0.148265	0.0228221
ARHGEF17	11.0882	0.906118	FALSE	FALSE	FALSE	FALSE	0.180611	0.428402
ARHGEF18	11.3903	0.571967	FALSE	FALSE	FALSE	FALSE	-0.143844	0.0196185
ARHGEF19	10.6314	0.986199	FALSE	FALSE	FALSE	FALSE	0.234208	0.18827
ARHGEF1	12.2009	0.686571	FALSE	FALSE	FALSE	FALSE	-0.0282822	0.0446814
ARHGEF2	11.9438	0.756374	FALSE	FALSE	FALSE	FALSE	0.0445315	0.233303
ARHGEF33	6.45363	0.614108	FALSE	FALSE	FALSE	FALSE	-0.0861688	0.00364222
ARHGEF35	10.3527	0.913743	FALSE	FALSE	FALSE	FALSE	0.137521	0.101291
ARHGEF37	8.84442	1.03096	FALSE	FALSE	FALSE	FALSE	0.101854	0.020084
ARHGEF38	6.79458	0.822196	FALSE	FALSE	FALSE	FALSE	0.0416638	0.338039
ARHGEF3	10.6655	0.675695	FALSE	FALSE	FALSE	FALSE	-0.0738979	0.204803
ARHGEF4	9.34596	1.67695	FALSE	FALSE	FALSE	FALSE	0.796626	0.8494
ARHGEF5	10.5056	0.789057	FALSE	FALSE	FALSE	FALSE	0.0266678	0.128172
ARHGEF6	9.90446	1.07535	FALSE	FALSE	FALSE	FALSE	0.254446	0.636285
ARHGEF7	11.1982	0.494507	FALSE	FALSE	FALSE	FALSE	-0.227608	0.00635911
ARHGEF9	9.71551	0.699857	FALSE	FALSE	FALSE	FALSE	-0.140844	0.119822
ARID1A	12.4976	0.580424	FALSE	FALSE	FALSE	FALSE	-0.140832	0.00105134
ARID1B	11.6615	0.519392	FALSE	FALSE	FALSE	FALSE	-0.193939	1.20804432941556e-05
ARID2	10.5771	0.507798	FALSE	FALSE	FALSE	FALSE	-0.248385	0.0258967
ARID3A	8.4747	0.69793	FALSE	FALSE	FALSE	FALSE	-0.253648	0.0327659
ARID3B	9.03803	0.660802	FALSE	FALSE	FALSE	FALSE	-0.250669	0.0323803
ARID3C	5.59681	0.200037	FALSE	FALSE	FALSE	FALSE	-0.279215	0.00259037
ARID4A	9.94721	0.579501	FALSE	FALSE	FALSE	FALSE	-0.236953	0.131921
ARID4B	11.1767	0.441286	FALSE	FALSE	FALSE	FALSE	-0.281437	0.0112677
ARID5A	10.3881	0.706163	FALSE	FALSE	FALSE	FALSE	-0.0667957	0.018686
ARID5B	11.5298	0.677135	FALSE	FALSE	FALSE	FALSE	-0.0360839	0.00612038
ARIH1	11.7933	0.407626	FALSE	FALSE	FALSE	FALSE	-0.305812	0.00416386
ARIH2	11.3792	0.333952	FALSE	FALSE	FALSE	FALSE	-0.38227	0.011577
ARL10	6.94719	0.562268	FALSE	FALSE	FALSE	FALSE	-0.254297	0.0371881
ARL11	8.15926	0.753679	FALSE	FALSE	FALSE	FALSE	-0.205931	0.0432857
ARL13A	5.64745	0.207079	FALSE	FALSE	FALSE	FALSE	-0.286151	0.000667061
ARL13B	9.54824	0.653192	FALSE	FALSE	FALSE	FALSE	-0.205294	0.00809631
ARL14	6.46642	1.1398	FALSE	FALSE	FALSE	FALSE	0.436401	0.00772339
ARL15	9.1709	0.607817	FALSE	FALSE	FALSE	FALSE	-0.290268	0.000646969
ARL16	10.1844	0.625179	FALSE	FALSE	FALSE	FALSE	-0.167143	0.0235798
ARL17A	7.98549	0.54783	FALSE	FALSE	FALSE	FALSE	-0.409782	0.000166565
ARL17B	5.88481	0.246415	FALSE	FALSE	FALSE	FALSE	-0.31182	0.000192515
ARL1	12.0471	0.483522	FALSE	FALSE	FALSE	FALSE	-0.228721	0.00104977
ARL2BP	11.7263	0.497808	FALSE	FALSE	FALSE	FALSE	-0.215728	0.00136329
ARL2	11.3257	0.524941	FALSE	FALSE	FALSE	FALSE	-0.193339	0.00156877
ARL3	10.2027	0.555169	FALSE	FALSE	FALSE	FALSE	-0.235349	0.00794022
ARL4A	10.2812	0.772375	FALSE	FALSE	FALSE	FALSE	-0.0105615	0.0173358
ARL4C	12.0335	0.885884	FALSE	FALSE	FALSE	FALSE	0.173771	0.0732747
ARL4D	9.58448	1.35299	FALSE	FALSE	FALSE	FALSE	0.498386	0.59895
ARL5A	11.2397	0.507556	FALSE	FALSE	FALSE	FALSE	-0.213394	2.47631263849158e-09
ARL5B	9.55773	0.663003	FALSE	FALSE	FALSE	FALSE	-0.194463	0.0295071
ARL6IP1	13.4823	0.569058	FALSE	FALSE	FALSE	FALSE	-0.162682	0.0300292
ARL6IP4	12.1133	0.529775	FALSE	FALSE	FALSE	FALSE	-0.183368	0.000117977
ARL6IP5	12.6406	0.86912	FALSE	FALSE	FALSE	FALSE	0.146783	0.394828
ARL6IP6	10.1922	0.650418	FALSE	FALSE	FALSE	FALSE	-0.141134	0.156149
ARL6	7.89917	0.51463	FALSE	FALSE	FALSE	FALSE	-0.441489	8.36946577602549e-05
ARL8A	11.4165	0.423521	FALSE	FALSE	FALSE	FALSE	-0.29146	0.00962706
ARL8B	12.3111	0.489071	FALSE	FALSE	FALSE	FALSE	-0.228349	0.00245963
ARL9	6.29208	0.585576	FALSE	FALSE	FALSE	FALSE	-0.0759586	0.0305068
ARMC10	10.7108	0.534389	FALSE	FALSE	FALSE	FALSE	-0.212224	0.0414646
ARMC1	10.8032	0.583359	FALSE	FALSE	FALSE	FALSE	-0.157648	0.0446367
ARMC2	7.46644	0.562296	FALSE	FALSE	FALSE	FALSE	-0.355859	0.0207402
ARMC3	6.97777	1.29367	FALSE	FALSE	FALSE	FALSE	0.469592	0.433498
ARMC4	6.88152	1.17231	FALSE	FALSE	FALSE	FALSE	0.371701	0.212168
ARMC5	9.64589	0.564006	FALSE	FALSE	FALSE	FALSE	-0.284056	0.00027325
ARMC6	10.5345	0.544278	FALSE	FALSE	FALSE	FALSE	-0.215563	0.0521382
ARMC7	9.99504	0.512286	FALSE	FALSE	FALSE	FALSE	-0.299219	0.00293782
ARMC8	10.7642	0.489555	FALSE	FALSE	FALSE	FALSE	-0.253764	0.0587209
ARMC9	9.29351	0.856983	FALSE	FALSE	FALSE	FALSE	-0.0287659	0.266815
ARMCX1	9.15144	0.877015	FALSE	FALSE	FALSE	FALSE	-0.0230138	0.14227
ARMCX2	10.0855	0.943692	FALSE	FALSE	FALSE	FALSE	0.141448	0.027456
ARMCX3	11.3309	0.602004	FALSE	FALSE	FALSE	FALSE	-0.116092	0.0485205
ARMCX5	9.53677	0.458046	FALSE	FALSE	FALSE	FALSE	-0.401673	0.000894435
ARMCX6	9.03133	0.555349	FALSE	FALSE	FALSE	FALSE	-0.35681	0.00895747
ARNT2	9.76861	1.3029	FALSE	FALSE	FALSE	FALSE	0.46778	0.063648
ARNTL2	9.20803	1.54065	FALSE	FALSE	FALSE	FALSE	0.64627	1.2313
ARNTL	9.39193	0.59376	FALSE	FALSE	FALSE	FALSE	-0.281697	0.00171854
ARNT	11.5766	0.450326	FALSE	FALSE	FALSE	FALSE	-0.26278	0.0268155
ARPC1A	12.7665	0.655597	FALSE	FALSE	FALSE	FALSE	-0.0673102	0.12993
ARPC1B	13.3254	0.782595	FALSE	FALSE	FALSE	FALSE	0.0535433	0.0788582
ARPC2	13.6963	0.527672	FALSE	FALSE	FALSE	FALSE	-0.208344	0.021652
ARPC3	13.2529	0.522836	FALSE	FALSE	FALSE	FALSE	-0.205108	0.00326379
ARPC4	12.8445	0.463858	FALSE	FALSE	FALSE	FALSE	-0.25956	0.0109154
ARPC5L	11.2196	0.496053	FALSE	FALSE	FALSE	FALSE	-0.225463	0.0257207
ARPC5	13.327	0.515063	FALSE	FALSE	FALSE	FALSE	-0.214013	0.0013588
ARPM1	7.60709	0.577642	FALSE	FALSE	FALSE	FALSE	-0.358171	0.0516806
ARPP19	12.8955	0.468356	FALSE	FALSE	FALSE	FALSE	-0.25546	0.000131936
ARRB1	10.0516	1.41068	FALSE	FALSE	FALSE	FALSE	0.604979	1.5554
ARRB2	11.0668	0.686126	FALSE	FALSE	FALSE	FALSE	-0.0401804	0.215372
ARRDC1	11.0602	0.643317	FALSE	FALSE	FALSE	FALSE	-0.0832494	0.0185313
ARRDC2	10.6849	0.820169	FALSE	FALSE	FALSE	FALSE	0.0718792	0.268354
ARRDC3	12.4612	0.980614	FALSE	FALSE	FALSE	FALSE	0.259951	0.331539
ARRDC4	10.2077	0.940604	FALSE	FALSE	FALSE	FALSE	0.150572	0.0280189
ARRDC5	6.04199	0.297088	FALSE	FALSE	FALSE	FALSE	-0.300787	0.0157668
ARSA	11.0848	0.761863	FALSE	FALSE	FALSE	FALSE	0.0362329	0.0345347
ARSB	9.91042	0.585352	FALSE	FALSE	FALSE	FALSE	-0.234927	0.064999
ARSD	11.7889	1.06656	FALSE	FALSE	FALSE	FALSE	0.353103	0.363528
ARSE	8.28295	1.86636	FALSE	FALSE	FALSE	FALSE	0.907451	1.07561
ARSF	5.67892	0.362779	FALSE	FALSE	FALSE	FALSE	-0.139231	0.000696671
ARSG	7.84561	0.589623	FALSE	FALSE	FALSE	FALSE	-0.364963	0.00219877
ARSH	5.82081	0.37043	FALSE	FALSE	FALSE	FALSE	-0.170889	0.000786591
ARSI	8.22024	1.02157	FALSE	FALSE	FALSE	FALSE	0.0620069	0.0250185
ARSJ	9.26391	1.03726	FALSE	FALSE	FALSE	FALSE	0.148498	0.00171546
ARSK	8.52393	0.472087	FALSE	FALSE	FALSE	FALSE	-0.476361	0.00562665
ART3	5.79364	0.572138	FALSE	FALSE	FALSE	FALSE	0.0382134	0.00227243
ART4	6.27742	0.694434	FALSE	FALSE	FALSE	FALSE	0.0364634	0.226166
ART5	6.30698	0.646855	FALSE	FALSE	FALSE	FALSE	-0.0182655	0.000525609
ARTN	7.88092	1.59478	FALSE	FALSE	FALSE	FALSE	0.639056	1.64353
ARV1	9.81027	0.572698	FALSE	FALSE	FALSE	FALSE	-0.258049	5.85236901368424e-05
ARVCF	9.48542	0.863778	FALSE	FALSE	FALSE	FALSE	-0.00149155	0.0138199
ARX	6.58858	1.1557	FALSE	FALSE	FALSE	FALSE	0.422492	0.168724
AR	6.66775	0.820889	FALSE	FALSE	FALSE	FALSE	0.0688253	0.138076
AS3MT	8.6066	0.883453	FALSE	FALSE	FALSE	FALSE	-0.060154	0.0022159
ASAH1	13.3298	1.02788	FALSE	FALSE	FALSE	FALSE	0.298762	0.678573
ASAH2B	6.26705	0.435223	FALSE	FALSE	FALSE	FALSE	-0.220202	0.00455261
ASAH2	6.09026	0.297713	FALSE	FALSE	FALSE	FALSE	-0.312634	0.000608657
ASAM	8.23525	1.10247	FALSE	FALSE	FALSE	FALSE	0.143001	0.0274695
ASAP1	11.3386	0.673484	FALSE	FALSE	FALSE	FALSE	-0.0443301	0.0334688
ASAP2	10.8191	1.0107	FALSE	FALSE	FALSE	FALSE	0.270622	0.15513
ASAP3	10.2121	0.819651	FALSE	FALSE	FALSE	FALSE	0.0300531	0.111426
ASB12	5.85673	0.291405	FALSE	FALSE	FALSE	FALSE	-0.259507	0.00498173
ASB13	10.1632	0.544339	FALSE	FALSE	FALSE	FALSE	-0.250082	0.00147222
ASB14	6.3011	0.272126	FALSE	FALSE	FALSE	FALSE	-0.391584	0.0129865
ASB16	6.69514	0.456921	FALSE	FALSE	FALSE	FALSE	-0.301499	2.45156384687116e-05
ASB1	10.0507	0.438551	FALSE	FALSE	FALSE	FALSE	-0.367236	8.01280194508089e-05
ASB2	7.88395	0.955328	FALSE	FALSE	FALSE	FALSE	-0.000473073	0.037014
ASB3	9.82289	0.394236	FALSE	FALSE	FALSE	FALSE	-0.435188	0.00334375
ASB4	5.92639	0.534844	FALSE	FALSE	FALSE	FALSE	-0.0338793	0.0260062
ASB5	5.6398	0.296006	FALSE	FALSE	FALSE	FALSE	-0.195099	0.00742745
ASB6	10.6512	0.409655	FALSE	FALSE	FALSE	FALSE	-0.340925	0.0117258
ASB7	9.85147	0.387763	FALSE	FALSE	FALSE	FALSE	-0.43867	0.0134292
ASB8	10.3947	0.366277	FALSE	FALSE	FALSE	FALSE	-0.406081	0.0117128
ASB9	7.96489	0.916335	FALSE	FALSE	FALSE	FALSE	-0.0409265	0.0828558
ASCC1	10.2153	0.499589	FALSE	FALSE	FALSE	FALSE	-0.289694	0.0281575
ASCC2	11.8255	0.534733	FALSE	FALSE	FALSE	FALSE	-0.178451	0.0401043
ASCC3	11.245	0.547359	FALSE	FALSE	FALSE	FALSE	-0.173439	0.0225079
ASCL1	6.63711	1.9633	FALSE	FALSE	FALSE	FALSE	1.21846	0.0168686
ASCL2	7.54557	0.964013	FALSE	FALSE	FALSE	FALSE	0.0354825	0.11098
ASCL4	5.72878	0.591109	FALSE	FALSE	FALSE	FALSE	0.0751564	0.0175685
ASF1A	10.2349	0.63291	FALSE	FALSE	FALSE	FALSE	-0.154465	0.0286931
ASF1B	9.94585	1.16882	FALSE	FALSE	FALSE	FALSE	0.352226	0.829775
ASFMR1	5.62699	0.185011	FALSE	FALSE	FALSE	FALSE	-0.302543	0.00116061
ASGR1	7.1345	0.631473	FALSE	FALSE	FALSE	FALSE	-0.230017	0.0744013
ASGR2	6.4815	0.641326	FALSE	FALSE	FALSE	FALSE	-0.0657632	0.0269218
ASH1L	11.8085	0.605224	FALSE	FALSE	FALSE	FALSE	-0.108114	0.00470714
ASH2L	11.2023	0.707667	FALSE	FALSE	FALSE	FALSE	-0.0143336	0.0441345
ASIP	5.62535	0.206188	FALSE	FALSE	FALSE	FALSE	-0.280914	3.30742451527956e-07
ASL	10.7937	0.782981	FALSE	FALSE	FALSE	FALSE	0.0414159	0.12891
ASMTL	10.1699	0.622555	FALSE	FALSE	FALSE	FALSE	-0.171201	0.0283536
ASMT	5.66509	0.274996	FALSE	FALSE	FALSE	FALSE	-0.223149	0.000310283
ASNA1	11.5024	0.537301	FALSE	FALSE	FALSE	FALSE	-0.17612	0.012665
ASNSD1	10.9445	0.417186	FALSE	FALSE	FALSE	FALSE	-0.315319	0.00060416
ASNS	10.8003	1.06868	FALSE	FALSE	FALSE	FALSE	0.327505	0.495586
ASPA	6.1927	0.59036	FALSE	FALSE	FALSE	FALSE	-0.0464004	0.181435
ASPDH	5.60641	0.197627	FALSE	FALSE	FALSE	FALSE	-0.284257	4.03151156352484e-05
ASPG	6.61038	1.18045	FALSE	FALSE	FALSE	FALSE	0.441997	0.00666209
ASPHD1	7.85399	1.19243	FALSE	FALSE	FALSE	FALSE	0.237529	0.0209881
ASPHD2	8.37031	0.789846	FALSE	FALSE	FALSE	FALSE	-0.166838	0.0302079
ASPH	13.5717	1.13824	FALSE	FALSE	FALSE	FALSE	0.404797	0.00433798
ASPM	9.81864	1.42793	FALSE	FALSE	FALSE	FALSE	0.598064	1.26364
ASPN	9.83241	1.37721	FALSE	FALSE	FALSE	FALSE	0.54878	0.0594587
ASPRV1	7.26016	0.764554	FALSE	FALSE	FALSE	FALSE	-0.122607	0.00644051
ASPSCR1	10.3691	0.684031	FALSE	FALSE	FALSE	FALSE	-0.0906726	0.00285436
ASRGL1	9.25292	1.33763	FALSE	FALSE	FALSE	FALSE	0.447763	0.325162
ASS1	12.0662	1.30142	TRUE	FALSE	FALSE	FALSE	0.588966	0.0371963
ASTE1	8.9725	0.478043	FALSE	FALSE	FALSE	FALSE	-0.440185	0.0435064
ASTL	5.7931	0.344295	FALSE	FALSE	FALSE	FALSE	-0.189481	0.00789311
ASTN1	6.25788	0.955138	FALSE	FALSE	FALSE	FALSE	0.301976	0.00062512
ASTN2	7.89668	0.945988	FALSE	FALSE	FALSE	FALSE	-0.0100857	0.00359739
ASXL1	11.7287	0.46687	FALSE	FALSE	FALSE	FALSE	-0.24667	0.00433225
ASXL2	10.4441	0.720234	FALSE	FALSE	FALSE	FALSE	-0.047636	0.00515409
ASXL3	6.30417	0.696575	FALSE	FALSE	FALSE	FALSE	0.0321264	0.0229381
ATAD1	11.0494	0.591646	FALSE	FALSE	FALSE	FALSE	-0.135358	0.00231695
ATAD2B	9.75649	0.521016	FALSE	FALSE	FALSE	FALSE	-0.315373	0.0406235
ATAD2	11.0715	0.987782	FALSE	FALSE	FALSE	FALSE	0.261659	0.481829
ATAD3A	10.7518	0.720244	FALSE	FALSE	FALSE	FALSE	-0.0238212	0.0967847
ATAD3B	9.89211	0.921249	FALSE	FALSE	FALSE	FALSE	0.0990614	0.0364231
ATAD3C	8.3561	1.12604	FALSE	FALSE	FALSE	FALSE	0.168879	0.348917
ATAD5	8.47297	0.895385	FALSE	FALSE	FALSE	FALSE	-0.0563025	0.425722
ATE1	8.88091	0.552713	FALSE	FALSE	FALSE	FALSE	-0.373627	7.93488034081417e-05
ATF1	10.2656	0.481115	FALSE	FALSE	FALSE	FALSE	-0.30331	0.00447171
ATF2	10.0307	0.476351	FALSE	FALSE	FALSE	FALSE	-0.331483	0.00112137
ATF3	11.1071	1.32579	FALSE	FALSE	FALSE	FALSE	0.600932	0.058605
ATF4	13.669	0.542852	FALSE	FALSE	FALSE	FALSE	-0.19258	0.0331759
ATF5	11.2765	0.924641	FALSE	FALSE	FALSE	FALSE	0.204767	0.124028
ATF6B	12.2703	0.474616	FALSE	FALSE	FALSE	FALSE	-0.241832	0.000219769
ATF6	11.6745	0.45023	FALSE	FALSE	FALSE	FALSE	-0.263151	0.00541772
ATF7IP2	8.28238	0.747614	FALSE	FALSE	FALSE	FALSE	-0.2113	0.0293956
ATF7IP	11.0303	0.594677	FALSE	FALSE	FALSE	FALSE	-0.133153	0.0361317
ATF7	11.43	0.427202	FALSE	FALSE	FALSE	FALSE	-0.287423	0.0226705
ATG10	8.21297	0.454947	FALSE	FALSE	FALSE	FALSE	-0.504653	0.000100989
ATG12	10.194	0.417094	FALSE	FALSE	FALSE	FALSE	-0.374283	1.57482827190232e-06
ATG16L1	10.6058	0.442109	FALSE	FALSE	FALSE	FALSE	-0.311802	0.000158766
ATG16L2	9.48352	0.942442	FALSE	FALSE	FALSE	FALSE	0.0769664	0.0883121
ATG2A	10.8906	0.590101	FALSE	FALSE	FALSE	FALSE	-0.145745	0.0243694
ATG2B	10.5617	0.548326	FALSE	FALSE	FALSE	FALSE	-0.209142	0.0210431
ATG3	10.994	0.468583	FALSE	FALSE	FALSE	FALSE	-0.261019	0.0274112
ATG4A	9.69265	0.526861	FALSE	FALSE	FALSE	FALSE	-0.316252	0.0153486
ATG4B	11.0898	0.49025	FALSE	FALSE	FALSE	FALSE	-0.235202	0.0108263
ATG4C	8.90556	0.422914	FALSE	FALSE	FALSE	FALSE	-0.501421	0.0187984
ATG4D	10.0672	0.71766	FALSE	FALSE	FALSE	FALSE	-0.0864448	0.201766
ATG5	10.9365	0.518338	FALSE	FALSE	FALSE	FALSE	-0.214674	0.0360573
ATG7	10.5779	0.527671	FALSE	FALSE	FALSE	FALSE	-0.22845	0.0724851
ATG9A	11.783	0.458796	FALSE	FALSE	FALSE	FALSE	-0.25469	0.00285783
ATG9B	7.73619	1.08852	FALSE	FALSE	FALSE	FALSE	0.140377	0.0730342
ATHL1	11.0544	1.51408	FALSE	FALSE	FALSE	FALSE	0.787278	0.0940953
ATIC	11.9192	0.592966	FALSE	FALSE	FALSE	FALSE	-0.119007	0.0300902
ATL1	8.76575	0.73817	FALSE	FALSE	FALSE	FALSE	-0.196215	0.0876783
ATL2	11.8006	0.612105	FALSE	FALSE	FALSE	FALSE	-0.101289	0.0288021
ATL3	10.2162	0.743989	FALSE	FALSE	FALSE	FALSE	-0.0452052	0.0014714
ATMIN	11.5985	0.410442	FALSE	FALSE	FALSE	FALSE	-0.302686	0.0111764
ATM	10.9398	0.584892	FALSE	FALSE	FALSE	FALSE	-0.147915	0.0294162
ATN1	13.1228	0.612669	FALSE	FALSE	FALSE	FALSE	-0.113509	0.00286433
ATOH7	5.91509	0.400601	FALSE	FALSE	FALSE	FALSE	-0.165318	0.0238291
ATOH8	9.12759	1.96467	FALSE	FALSE	FALSE	FALSE	1.06226	2.46025
ATOX1	10.4642	0.560774	FALSE	FALSE	FALSE	FALSE	-0.205296	0.0021809
ATP10A	9.23192	1.38634	FALSE	FALSE	FALSE	FALSE	0.494356	1.11163
ATP10B	8.08567	1.61308	FALSE	FALSE	FALSE	FALSE	0.654027	0.0277305
ATP10D	10.0919	0.807363	FALSE	FALSE	FALSE	FALSE	0.00576864	0.000597019
ATP11A	12.4917	1.52097	FALSE	FALSE	FALSE	FALSE	0.799799	1.36439
ATP11B	12.0303	0.988566	FALSE	FALSE	FALSE	FALSE	0.276481	0.456149
ATP11C	10.0536	0.679302	FALSE	FALSE	FALSE	FALSE	-0.126194	0.00578795
ATP12A	7.08483	1.60989	FALSE	FALSE	FALSE	FALSE	0.759857	0.215669
ATP13A1	11.8239	0.508993	FALSE	FALSE	FALSE	FALSE	-0.204209	0.00752246
ATP13A2	11.4155	0.586047	FALSE	FALSE	FALSE	FALSE	-0.128963	1.70115313056134e-05
ATP13A3	12.5301	0.731221	FALSE	FALSE	FALSE	FALSE	0.00953425	0.203985
ATP13A4	9.18732	1.94716	FALSE	FALSE	FALSE	FALSE	1.05071	1.48913
ATP13A5	6.44608	1.25185	FALSE	FALSE	FALSE	FALSE	0.553416	0.15586
ATP1A1	15.2692	0.686794	FALSE	FALSE	FALSE	FALSE	-0.0965805	0.00525063
ATP1A2	6.93614	1.11407	FALSE	FALSE	FALSE	FALSE	0.300211	0.67189
ATP1A3	7.02502	0.991252	FALSE	FALSE	FALSE	FALSE	0.155588	0.000608345
ATP1A4	5.71836	0.302037	FALSE	FALSE	FALSE	FALSE	-0.211006	0.004227
ATP1B1	13.9183	1.18561	TRUE	FALSE	FALSE	FALSE	0.444476	0.0416127
ATP1B2	7.22273	0.807226	FALSE	FALSE	FALSE	FALSE	-0.0729062	0.233121
ATP1B3	12.8282	1.311	FALSE	FALSE	FALSE	FALSE	0.587698	0.844699
ATP2A1	6.53424	0.558064	FALSE	FALSE	FALSE	FALSE	-0.16193	0.0695304
ATP2A2	14.2434	0.619202	FALSE	FALSE	FALSE	FALSE	-0.130538	0.103164
ATP2A3	11.0314	1.28397	FALSE	FALSE	FALSE	FALSE	0.556187	0.43744
ATP2B1	11.4536	1.00624	FALSE	FALSE	FALSE	FALSE	0.292132	0.208106
ATP2B2	5.92911	0.490491	FALSE	FALSE	FALSE	FALSE	-0.078903	0.000142698
ATP2B3	5.70574	0.44394	FALSE	FALSE	FALSE	FALSE	-0.0655732	0.00023302
ATP2B4	12.9463	0.814069	FALSE	FALSE	FALSE	FALSE	0.0898067	0.0480137
ATP2C1	12.8153	0.674703	FALSE	FALSE	FALSE	FALSE	-0.0485096	0.0910205
ATP2C2	9.93176	1.46817	FALSE	FALSE	FALSE	FALSE	0.65011	0.429489
ATP4B	5.68691	0.445497	FALSE	FALSE	FALSE	FALSE	-0.0587487	0.00655477
ATP5A1	14.0282	0.531476	FALSE	FALSE	FALSE	FALSE	-0.212424	0.0111597
ATP5B	14.5822	0.584436	FALSE	FALSE	FALSE	FALSE	-0.17548	0.120085
ATP5C1	12.5093	0.576964	FALSE	FALSE	FALSE	FALSE	-0.144458	0.0239042
ATP5D	10.9304	0.654701	FALSE	FALSE	FALSE	FALSE	-0.0786979	0.0257953
ATP5EP2	7.38989	0.549581	FALSE	FALSE	FALSE	FALSE	-0.357746	0.00217904
ATP5E	13.0972	0.59818	FALSE	FALSE	FALSE	FALSE	-0.127685	0.00090394
ATP5F1	12.4368	0.517426	FALSE	FALSE	FALSE	FALSE	-0.202783	0.00636319
ATP5G1	11.0347	0.744506	FALSE	FALSE	FALSE	FALSE	0.016871	0.167366
ATP5G2	13.2162	0.549075	FALSE	FALSE	FALSE	FALSE	-0.178341	0.0126416
ATP5G3	12.8301	0.686054	FALSE	FALSE	FALSE	FALSE	-0.0372615	0.151994
ATP5H	12.267	0.578529	FALSE	FALSE	FALSE	FALSE	-0.137842	0.0297139
ATP5I	11.3209	0.670102	FALSE	FALSE	FALSE	FALSE	-0.0483426	0.0138655
ATP5J2	11.9639	0.820304	FALSE	FALSE	FALSE	FALSE	0.108498	0.117835
ATP5J	11.4895	0.557234	FALSE	FALSE	FALSE	FALSE	-0.156325	0.0080656
ATP5L2	5.66239	0.188611	FALSE	FALSE	FALSE	FALSE	-0.308781	0.000358114
ATP5L	12.5601	0.594848	FALSE	FALSE	FALSE	FALSE	-0.127139	0.00551832
ATP5O	12.275	0.551805	FALSE	FALSE	FALSE	FALSE	-0.164756	0.00318605
ATP5SL	10.9326	0.456534	FALSE	FALSE	FALSE	FALSE	-0.276725	0.000788857
ATP5S	8.33969	0.481989	FALSE	FALSE	FALSE	FALSE	-0.475665	0.000463914
ATP6AP1L	6.97857	0.48041	FALSE	FALSE	FALSE	FALSE	-0.343869	0.00890819
ATP6AP1	13.1476	0.438781	FALSE	FALSE	FALSE	FALSE	-0.287712	0.0147838
ATP6AP2	12.9682	0.446432	FALSE	FALSE	FALSE	FALSE	-0.278036	0.000384242
ATP6V0A1	11.4342	0.616115	FALSE	FALSE	FALSE	FALSE	-0.0984117	0.0975314
ATP6V0A2	10.1652	0.40715	FALSE	FALSE	FALSE	FALSE	-0.387082	0.000961695
ATP6V0A4	7.36828	1.52113	FALSE	FALSE	FALSE	FALSE	0.616957	0.0492263
ATP6V0B	12.4461	0.683764	FALSE	FALSE	FALSE	FALSE	-0.0366229	0.000244665
ATP6V0C	12.7383	0.513896	FALSE	FALSE	FALSE	FALSE	-0.208856	0.00496828
ATP6V0D1	12.2662	0.593334	FALSE	FALSE	FALSE	FALSE	-0.123019	0.0939124
ATP6V0D2	7.45123	1.02869	FALSE	FALSE	FALSE	FALSE	0.112631	0.144958
ATP6V0E1	12.8876	0.586036	FALSE	FALSE	FALSE	FALSE	-0.137715	0.0293284
ATP6V0E2	10.4352	0.913878	FALSE	FALSE	FALSE	FALSE	0.1452	0.0336041
ATP6V1A	12.2013	0.484295	FALSE	FALSE	FALSE	FALSE	-0.230566	0.00752269
ATP6V1B1	7.57927	1.21919	FALSE	FALSE	FALSE	FALSE	0.286571	0.00449039
ATP6V1B2	12.3121	0.577315	FALSE	FALSE	FALSE	FALSE	-0.140129	0.0774433
ATP6V1C1	11.7601	0.435588	FALSE	FALSE	FALSE	FALSE	-0.277958	0.00116645
ATP6V1C2	8.6111	1.07174	TRUE	FALSE	FALSE	FALSE	0.128392	0.0514531
ATP6V1D	11.2778	0.481099	FALSE	FALSE	FALSE	FALSE	-0.238735	0.00494482
ATP6V1E1	12.5019	0.512565	FALSE	FALSE	FALSE	FALSE	-0.208754	0.0219546
ATP6V1E2	7.94244	0.640929	FALSE	FALSE	FALSE	FALSE	-0.315943	0.0893097
ATP6V1F	12.2306	0.589213	FALSE	FALSE	FALSE	FALSE	-0.126308	0.0219738
ATP6V1G1	12.3065	0.51293	FALSE	FALSE	FALSE	FALSE	-0.204382	0.00444428
ATP6V1G2	6.44737	0.403244	FALSE	FALSE	FALSE	FALSE	-0.295505	0.00643751
ATP6V1H	11.2618	0.463681	FALSE	FALSE	FALSE	FALSE	-0.256631	0.00214381
ATP7A	10.1271	0.569757	FALSE	FALSE	FALSE	FALSE	-0.228288	0.0193857
ATP7B	8.49301	1.02901	FALSE	FALSE	FALSE	FALSE	0.0786231	0.0724206
ATP8A1	10.111	1.59161	FALSE	FALSE	FALSE	FALSE	0.791938	1.64215
ATP8A2	6.89	0.890576	FALSE	FALSE	FALSE	FALSE	0.0879314	0.0731583
ATP8B1	11.5578	0.874429	FALSE	FALSE	FALSE	FALSE	0.161308	0.0521697
ATP8B2	10.6873	0.850934	FALSE	FALSE	FALSE	FALSE	0.102805	0.0756668
ATP8B3	7.67235	1.02293	FALSE	FALSE	FALSE	FALSE	0.0803254	0.0498194
ATP8B4	7.68897	0.693048	FALSE	FALSE	FALSE	FALSE	-0.25111	0.106165
ATP8B5P	7.3008	0.473794	FALSE	FALSE	FALSE	FALSE	-0.420262	0.0510835
ATP9A	11.8665	0.788685	FALSE	FALSE	FALSE	FALSE	0.0760849	0.0335876
ATP9B	9.84542	0.597128	FALSE	FALSE	FALSE	FALSE	-0.229938	0.0935152
ATPAF1	11.053	0.418141	FALSE	FALSE	FALSE	FALSE	-0.308714	0.000183085
ATPAF2	9.44636	0.445839	FALSE	FALSE	FALSE	FALSE	-0.423684	0.00015018
ATPBD4	8.40794	0.579794	FALSE	FALSE	FALSE	FALSE	-0.375387	0.0765315
ATPIF1	11.5644	0.579068	FALSE	FALSE	FALSE	FALSE	-0.134044	0.00247093
ATRIP	8.90988	0.337763	FALSE	FALSE	FALSE	FALSE	-0.586208	0.0108131
ATRNL1	6.56033	1.14624	FALSE	FALSE	FALSE	FALSE	0.419881	0.280071
ATRN	12.0018	0.714945	FALSE	FALSE	FALSE	FALSE	0.00305035	0.0813623
ATRX	11.5303	0.553796	FALSE	FALSE	FALSE	FALSE	-0.159421	0.039627
ATR	10.6497	0.603891	FALSE	FALSE	FALSE	FALSE	-0.14679	0.115028
ATXN10	12.1754	0.528174	FALSE	FALSE	FALSE	FALSE	-0.186135	0.0609673
ATXN1L	11.2376	0.545884	FALSE	FALSE	FALSE	FALSE	-0.175125	0.00943724
ATXN1	11.0339	0.582715	FALSE	FALSE	FALSE	FALSE	-0.144954	0.0247138
ATXN2L	12.7327	0.509744	FALSE	FALSE	FALSE	FALSE	-0.212979	0.0514607
ATXN2	10.8522	0.489024	FALSE	FALSE	FALSE	FALSE	-0.249107	0.0226221
ATXN3	9.8069	0.435638	FALSE	FALSE	FALSE	FALSE	-0.395462	0.000402914
ATXN7L1	8.7729	0.559725	FALSE	FALSE	FALSE	FALSE	-0.37421	0.00039051
ATXN7L2	8.10401	0.544487	FALSE	FALSE	FALSE	FALSE	-0.414757	0.0177636
ATXN7L3B	12.4622	0.467005	FALSE	FALSE	FALSE	FALSE	-0.253676	0.00247114
ATXN7L3	11.8374	0.449403	FALSE	FALSE	FALSE	FALSE	-0.263644	0.049938
ATXN7	10.459	0.57962	FALSE	FALSE	FALSE	FALSE	-0.186916	0.103304
AUH	8.89506	0.472571	FALSE	FALSE	FALSE	FALSE	-0.452633	0.0170112
AUP1	12.7832	0.503797	FALSE	FALSE	FALSE	FALSE	-0.21921	0.0435181
AURKAIP1	11.4776	0.632881	FALSE	FALSE	FALSE	FALSE	-0.0808327	0.0062738
AURKAPS1	6.71842	0.483721	FALSE	FALSE	FALSE	FALSE	-0.280016	0.0915242
AURKA	9.9753	1.17634	FALSE	TRUE	TRUE	FALSE	0.362796	0.773943
AURKB	9.26789	1.4271	FALSE	TRUE	TRUE	FALSE	0.538748	1.38383
AURKC	6.41993	0.4008	FALSE	FALSE	FALSE	FALSE	-0.291273	0.00021396
AUTS2	11.033	1.15196	FALSE	FALSE	FALSE	FALSE	0.424247	0.00241752
AVEN	9.10597	0.581019	FALSE	FALSE	FALSE	FALSE	-0.323563	0.082085
AVIL	7.54479	0.875425	FALSE	FALSE	FALSE	FALSE	-0.0530073	0.00165068
AVL9	9.99481	0.622777	FALSE	FALSE	FALSE	FALSE	-0.188751	0.0475643
AVPI1	9.96837	0.959084	FALSE	FALSE	FALSE	FALSE	0.144824	0.0239979
AVPR1A	6.45136	0.626665	FALSE	FALSE	FALSE	FALSE	-0.0730567	0.000549035
AVPR2	6.35354	0.610597	FALSE	FALSE	FALSE	FALSE	-0.0655296	0.124431
AWAT2	5.77254	0.442479	FALSE	FALSE	FALSE	FALSE	-0.0856385	0.0291148
AXIN1	11.0002	0.544087	FALSE	FALSE	FALSE	FALSE	-0.18519	0.00512006
AXIN2	9.43359	1.14305	FALSE	FALSE	FALSE	FALSE	0.272133	0.421557
AXL	11.081	1.07599	FALSE	FALSE	FALSE	FALSE	0.35022	0.323109
AZGP1	9.14398	2.43512	FALSE	FALSE	FALSE	FALSE	1.53435	1.39153
AZI1	9.77305	0.771346	FALSE	FALSE	FALSE	FALSE	-0.0633039	0.0275385
AZI2	10.767	0.443818	FALSE	FALSE	FALSE	FALSE	-0.299332	0.0521214
AZIN1	13.1172	0.569573	FALSE	FALSE	FALSE	FALSE	-0.156536	0.0399487
AZU1	5.93277	0.623759	FALSE	FALSE	FALSE	FALSE	0.0534682	0.104189
B2M	16.7618	0.9766	FALSE	FALSE	FALSE	FALSE	0.13757	0.25181
B3GALNT1	9.63072	1.07252	FALSE	FALSE	FALSE	FALSE	0.222843	0.00219007
B3GALNT2	10.8401	0.626269	FALSE	FALSE	FALSE	FALSE	-0.112575	0.177357
B3GALT1	5.78219	0.39093	FALSE	FALSE	FALSE	FALSE	-0.139849	0.00549551
B3GALT2	6.92428	0.997021	FALSE	FALSE	FALSE	FALSE	0.186065	0.279706
B3GALT4	9.41852	0.639629	FALSE	FALSE	FALSE	FALSE	-0.232945	0.0256938
B3GALT5	6.12374	0.857505	FALSE	FALSE	FALSE	FALSE	0.238488	0.0133664
B3GALT6	10.227	0.530863	FALSE	FALSE	FALSE	FALSE	-0.257278	0.00054426
B3GALTL	9.34199	0.581285	FALSE	FALSE	FALSE	FALSE	-0.299459	0.0111259
B3GAT1	6.90268	1.15086	FALSE	FALSE	FALSE	FALSE	0.345151	0.233807
B3GAT2	6.36072	0.375161	FALSE	FALSE	FALSE	FALSE	-0.30267	0.00110827
B3GAT3	10.7936	0.595221	FALSE	FALSE	FALSE	FALSE	-0.146351	0.0071771
B3GNT1	9.96304	0.636155	FALSE	FALSE	FALSE	FALSE	-0.178657	0.144601
B3GNT2	11.0544	0.64947	FALSE	FALSE	FALSE	FALSE	-0.0773305	0.0011118
B3GNT3	9.5646	1.75728	FALSE	FALSE	FALSE	FALSE	0.900552	0.00929699
B3GNT4	7.05958	0.87364	FALSE	FALSE	FALSE	FALSE	0.0296144	0.188546
B3GNT5	11.6755	1.23514	FALSE	FALSE	FALSE	FALSE	0.521753	0.625409
B3GNT6	7.07408	1.84492	FALSE	FALSE	FALSE	FALSE	0.997432	0.418017
B3GNT7	10.6549	1.69927	FALSE	FALSE	FALSE	FALSE	0.948951	1.37263
B3GNT8	9.13065	1.19781	FALSE	FALSE	FALSE	FALSE	0.295707	0.432071
B3GNT9	9.97436	0.667945	FALSE	FALSE	FALSE	FALSE	-0.145695	0.00246257
B3GNTL1	8.17105	0.610237	FALSE	FALSE	FALSE	FALSE	-0.349404	0.00203505
B4GALNT1	8.00408	1.55013	FALSE	FALSE	FALSE	FALSE	0.59221	0.930299
B4GALNT2	6.50933	1.22891	FALSE	FALSE	FALSE	FALSE	0.515012	0.0201391
B4GALNT3	10.3052	1.29204	FALSE	FALSE	FALSE	FALSE	0.511381	2.59698873125767e-05
B4GALNT4	8.69487	1.85943	FALSE	FALSE	FALSE	FALSE	0.920818	1.46688
B4GALT1	13.5821	0.702432	FALSE	FALSE	FALSE	FALSE	-0.0312169	0.00344117
B4GALT2	11.415	0.665845	FALSE	FALSE	FALSE	FALSE	-0.049181	0.130813
B4GALT3	11.4646	0.545622	FALSE	FALSE	FALSE	FALSE	-0.168292	0.0164738
B4GALT4	10.9372	1.03986	FALSE	FALSE	FALSE	FALSE	0.306885	0.486897
B4GALT5	12.4236	0.631669	FALSE	FALSE	FALSE	FALSE	-0.0882789	0.000869709
B4GALT6	8.27341	0.940038	FALSE	FALSE	FALSE	FALSE	-0.0190131	0.149615
B4GALT7	10.3357	0.522806	FALSE	FALSE	FALSE	FALSE	-0.254991	0.0040745
B9D1	8.77173	0.702401	FALSE	FALSE	FALSE	FALSE	-0.231608	0.00616292
B9D2	8.31745	0.565931	FALSE	FALSE	FALSE	FALSE	-0.392294	0.0461526
BAALC	8.41757	1.55872	FALSE	FALSE	FALSE	FALSE	0.603984	0.00122703
BAAT	6.89121	1.19777	FALSE	FALSE	FALSE	FALSE	0.394838	0.215769
BACE1	10.9265	0.673281	FALSE	FALSE	FALSE	FALSE	-0.0603644	0.0224867
BACE2	11.2874	1.16033	FALSE	FALSE	FALSE	FALSE	0.440792	2.63859418696356e-05
BACH1	11.2817	0.594958	FALSE	FALSE	FALSE	FALSE	-0.124757	1.92899250328124e-06
BACH2	8.28193	0.914444	FALSE	FALSE	FALSE	FALSE	-0.0444769	0.0267294
BAD	11.0038	0.549731	FALSE	FALSE	FALSE	FALSE	-0.179364	0.000180083
BAG1	11.726	0.765535	FALSE	FALSE	FALSE	FALSE	0.0519997	0.016936
BAG2	9.48797	0.971581	FALSE	FALSE	FALSE	FALSE	0.106589	0.0401624
BAG3	12.0924	0.705679	FALSE	FALSE	FALSE	FALSE	-0.00713552	0.0350275
BAG4	9.16037	0.853471	FALSE	FALSE	FALSE	FALSE	-0.0456652	0.150769
BAG5	11.388	0.451616	FALSE	FALSE	FALSE	FALSE	-0.264279	0.0102197
BAGE2	6.05652	0.528577	FALSE	FALSE	FALSE	FALSE	-0.0730436	0.00571218
BAHCC1	10.1397	0.90135	FALSE	FALSE	FALSE	FALSE	0.104571	0.0812834
BAHD1	10.8873	0.54817	FALSE	FALSE	FALSE	FALSE	-0.187873	0.0109194
BAI1	7.29978	1.39427	FALSE	FALSE	FALSE	FALSE	0.500382	2.83382217935888e-05
BAI2	8.25065	1.12903	FALSE	FALSE	FALSE	FALSE	0.169697	0.109624
BAI3	6.37872	0.725382	FALSE	FALSE	FALSE	FALSE	0.0432503	0.11462
BAIAP2L1	11.851	0.726843	FALSE	FALSE	FALSE	FALSE	0.0139857	0.0571403
BAIAP2L2	7.45495	1.26487	FALSE	FALSE	FALSE	FALSE	0.3483	0.162124
BAIAP2	11.6566	0.856857	FALSE	FALSE	FALSE	FALSE	0.143545	0.010505
BAIAP3	8.76319	1.33492	FALSE	FALSE	FALSE	FALSE	0.400373	0.347685
BAK1	10.6576	0.660324	FALSE	FALSE	FALSE	FALSE	-0.0898115	0.0557674
BAMBI	9.34338	1.38253	FALSE	FALSE	FALSE	FALSE	0.501931	2.390305845163e-05
BANF1	12.452	0.600579	FALSE	FALSE	FALSE	FALSE	-0.119916	0.108191
BANK1	8.6201	1.13796	FALSE	FALSE	FALSE	FALSE	0.195116	0.705274
BANP	9.18276	0.416625	FALSE	FALSE	FALSE	FALSE	-0.480276	0.0116688
BAP1	11.815	0.428694	FALSE	FALSE	FALSE	FALSE	-0.284593	0.013951
BARD1	8.10816	0.662083	FALSE	FALSE	FALSE	FALSE	-0.2972	0.0857335
BARX1	7.59778	2.09273	FALSE	FALSE	FALSE	FALSE	1.15797	0.502323
BARX2	8.2106	1.67031	FALSE	FALSE	FALSE	FALSE	0.710698	0.0972011
BASP1	11.1927	1.3691	FALSE	FALSE	FALSE	FALSE	0.646834	0.0366861
BAT1	13.4539	0.493698	FALSE	FALSE	FALSE	FALSE	-0.237526	0.0173958
BAT2L1	13.2267	0.712905	FALSE	FALSE	FALSE	FALSE	-0.0146604	0.0354236
BAT2L2	13.3362	0.622952	FALSE	FALSE	FALSE	FALSE	-0.106272	0.025726
BAT2	13.7594	0.576328	FALSE	FALSE	FALSE	FALSE	-0.161073	0.0178812
BAT3	13.3795	0.456784	FALSE	FALSE	FALSE	FALSE	-0.273151	0.00396454
BAT4	9.77199	0.430442	FALSE	FALSE	FALSE	FALSE	-0.404319	0.000261996
BAT5	11.16	0.454254	FALSE	FALSE	FALSE	FALSE	-0.268953	0.0206112
BATF2	8.98971	1.08044	FALSE	FALSE	FALSE	FALSE	0.163957	0.24502
BATF3	7.58757	0.799909	FALSE	FALSE	FALSE	FALSE	-0.133679	0.0739677
BATF	8.69467	1.01773	FALSE	FALSE	FALSE	FALSE	0.0791023	0.203157
BAX	10.9425	0.486235	FALSE	FALSE	FALSE	FALSE	-0.246399	0.00397627
BAZ1A	11.7069	0.615183	FALSE	FALSE	FALSE	FALSE	-0.0983096	0.0156926
BAZ1B	12.2042	0.509161	FALSE	FALSE	FALSE	FALSE	-0.205765	0.0194888
BAZ2A	12.5735	0.516557	FALSE	FALSE	FALSE	FALSE	-0.20553	7.83055683256247e-06
BAZ2B	10.563	0.564993	FALSE	FALSE	FALSE	FALSE	-0.192371	0.0561835
BBC3	8.72485	0.672443	FALSE	FALSE	FALSE	FALSE	-0.264425	0.0150621
BBOX1	6.72928	1.0445	FALSE	FALSE	FALSE	FALSE	0.27831	0.0933277
BBS10	9.63745	0.498766	FALSE	FALSE	FALSE	FALSE	-0.350192	8.24708687112507e-05
BBS12	8.17387	0.539094	FALSE	FALSE	FALSE	FALSE	-0.420553	0.0606853
BBS1	10.2821	0.585103	FALSE	FALSE	FALSE	FALSE	-0.197749	0.111985
BBS2	10.422	0.490726	FALSE	FALSE	FALSE	FALSE	-0.279146	0.0107623
BBS4	9.66487	0.542517	FALSE	FALSE	FALSE	FALSE	-0.303534	0.0101028
BBS5	8.64065	0.507285	FALSE	FALSE	FALSE	FALSE	-0.434402	0.00466601
BBS7	9.15633	0.370686	FALSE	FALSE	FALSE	FALSE	-0.528854	6.36480071217962e-05
BBS9	9.19957	0.540591	FALSE	FALSE	FALSE	FALSE	-0.354631	0.0558376
BBX	11.4592	0.546285	FALSE	FALSE	FALSE	FALSE	-0.167722	0.00697336
BCAM	13.1072	1.326	FALSE	FALSE	FALSE	FALSE	0.600011	0.369546
BCAN	6.55778	0.905929	FALSE	FALSE	FALSE	FALSE	0.180195	0.0308551
BCAP29	11.2428	0.56308	FALSE	FALSE	FALSE	FALSE	-0.157783	0.0323723
BCAP31	13.7448	0.5307	FALSE	FALSE	FALSE	FALSE	-0.206377	0.0318956
BCAR1	11.7054	0.701853	FALSE	FALSE	FALSE	FALSE	-0.0116346	0.000318646
BCAR3	9.9139	0.91291	FALSE	FALSE	FALSE	FALSE	0.0929944	0.0271967
BCAS1	8.41865	1.81002	FALSE	FALSE	FALSE	FALSE	0.855334	0.262677
BCAS2	10.6808	0.484743	FALSE	FALSE	FALSE	FALSE	-0.263816	0.0236078
BCAS3	10.387	0.656458	FALSE	FALSE	FALSE	FALSE	-0.116604	0.0379495
BCAS4	10.9398	0.79184	FALSE	FALSE	FALSE	FALSE	0.0590335	0.119127
BCAT1	11.1167	1.37362	FALSE	FALSE	FALSE	FALSE	0.649082	0.115072
BCAT2	10.8748	0.605813	FALSE	FALSE	FALSE	FALSE	-0.130978	0.00261626
BCCIP	11.2008	0.498828	FALSE	FALSE	FALSE	FALSE	-0.223215	0.0498761
BCDIN3D	8.82035	0.434912	FALSE	FALSE	FALSE	FALSE	-0.495893	0.00131677
BCHE	7.82581	1.40049	FALSE	FALSE	FALSE	FALSE	0.446754	1.06503589098456e-05
BCKDHA	11.2543	0.562025	FALSE	FALSE	FALSE	FALSE	-0.158507	0.00135372
BCKDHB	9.40869	0.530792	FALSE	FALSE	FALSE	FALSE	-0.342854	0.00685364
BCKDK	11.3584	0.470536	FALSE	FALSE	FALSE	FALSE	-0.246523	2.12585707954935e-05
BCL10	10.3633	0.561506	FALSE	FALSE	FALSE	FALSE	-0.213732	0.000140773
BCL11A	9.15568	1.48976	FALSE	FALSE	FALSE	FALSE	0.590159	0.828076
BCL11B	8.89709	1.21515	FALSE	FALSE	FALSE	FALSE	0.290116	0.257269
BCL2A1	8.96137	1.12884	FALSE	FALSE	FALSE	FALSE	0.209522	0.188532
BCL2L10	6.27429	0.675709	FALSE	FALSE	FALSE	FALSE	0.0185066	0.154352
BCL2L11	10.9364	0.550736	FALSE	FALSE	FALSE	FALSE	-0.182285	0.0313486
BCL2L12	9.71297	0.657422	FALSE	FALSE	FALSE	FALSE	-0.183547	0.121435
BCL2L13	11.5323	0.532402	FALSE	FALSE	FALSE	FALSE	-0.180804	0.0420943
BCL2L14	7.15639	0.881914	FALSE	FALSE	FALSE	FALSE	0.0155667	0.039079
BCL2L15	7.80329	1.59043	FALSE	FALSE	FALSE	FALSE	0.637838	0.622575
BCL2L1	12.7282	0.633987	FALSE	FALSE	FALSE	FALSE	-0.0887137	0.0416461
BCL2L2	11.1331	0.633717	FALSE	FALSE	FALSE	FALSE	-0.0902968	0.000867649
BCL2	9.49606	1.10465	FALSE	FALSE	FALSE	FALSE	0.240538	0.00102099
BCL3	11.5874	0.828475	FALSE	FALSE	FALSE	FALSE	0.115363	0.000355684
BCL6B	9.0864	0.97308	FALSE	FALSE	FALSE	FALSE	0.0665276	0.447015
BCL6	11.8032	0.692676	FALSE	FALSE	FALSE	FALSE	-0.0207009	0.00206199
BCL7A	10.1877	0.680264	FALSE	FALSE	FALSE	FALSE	-0.111734	0.113501
BCL7B	11.3223	0.458678	FALSE	FALSE	FALSE	FALSE	-0.259719	0.00665583
BCL7C	10.6811	0.629168	FALSE	FALSE	FALSE	FALSE	-0.11937	0.00669196
BCL8	6.03386	0.65556	FALSE	FALSE	FALSE	FALSE	0.0597769	0.0688527
BCL9L	12.3411	0.775134	FALSE	FALSE	FALSE	FALSE	0.0570045	0.0198368
BCL9	10.8433	0.736743	FALSE	FALSE	FALSE	FALSE	-0.00191059	0.000180873
BCLAF1	12.5453	0.361827	FALSE	FALSE	FALSE	FALSE	-0.360023	1.88816540900967e-06
BCMO1	6.63856	0.950937	FALSE	FALSE	FALSE	FALSE	0.205753	0.0776247
BCO2	6.89766	0.724174	FALSE	FALSE	FALSE	FALSE	-0.0803181	0.00735355
BCORL1	9.97794	0.63726	FALSE	FALSE	FALSE	FALSE	-0.17601	0.00190852
BCORL2	5.82308	0.484105	FALSE	FALSE	FALSE	FALSE	-0.0578247	0.000551758
BCOR	10.99	0.622422	FALSE	FALSE	FALSE	FALSE	-0.107388	0.0196394
BCR	12.288	0.64293	FALSE	FALSE	FALSE	FALSE	-0.0739397	0.00324881
BCS1L	9.67604	0.469741	FALSE	FALSE	FALSE	FALSE	-0.375127	0.0244034
BDH1	10.0606	1.09096	FALSE	FALSE	FALSE	FALSE	0.286184	0.431175
BDH2	10.102	0.760475	FALSE	FALSE	FALSE	FALSE	-0.0400993	0.249514
BDKRB1	7.06963	0.888411	FALSE	FALSE	FALSE	FALSE	0.0419823	0.0541897
BDKRB2	9.35491	1.08103	FALSE	FALSE	FALSE	FALSE	0.201639	0.00688511
BDNFOS	7.16123	0.522383	FALSE	FALSE	FALSE	FALSE	-0.34502	0.0154571
BDNF	7.37664	1.17036	FALSE	FALSE	FALSE	FALSE	0.26496	0.000257651
BDP1	10.4289	0.557151	FALSE	FALSE	FALSE	FALSE	-0.212091	0.0496916
BEAN	7.58401	1.29791	FALSE	FALSE	FALSE	FALSE	0.364741	0.227611
BECN1	11.8439	0.381386	FALSE	FALSE	FALSE	FALSE	-0.331575	0.00136719
BEGAIN	6.74539	0.731233	FALSE	FALSE	FALSE	FALSE	-0.0385524	7.32928833368747e-05
BEND3	8.9507	0.552674	FALSE	FALSE	FALSE	FALSE	-0.367659	0.040855
BEND4	6.31466	0.714712	FALSE	FALSE	FALSE	FALSE	0.0477616	0.000165906
BEND5	7.47234	0.820909	FALSE	FALSE	FALSE	FALSE	-0.0980516	0.0221334
BEND6	7.47945	0.863556	FALSE	FALSE	FALSE	FALSE	-0.0563704	0.147275
BEND7	8.61063	1.13133	FALSE	FALSE	FALSE	FALSE	0.18795	0.219783
BEST1	7.48933	0.599582	FALSE	FALSE	FALSE	FALSE	-0.321673	0.0699175
BEST3	5.77054	0.605497	FALSE	FALSE	FALSE	FALSE	0.0779326	0.0107489
BEST4	6.50745	0.549592	FALSE	FALSE	FALSE	FALSE	-0.16385	0.00641227
BET1L	11.9226	0.436894	FALSE	FALSE	FALSE	FALSE	-0.275055	0.0207111
BET1	10.3499	0.666533	FALSE	FALSE	FALSE	FALSE	-0.109951	0.00474435
BET3L	5.74259	0.31728	FALSE	FALSE	FALSE	FALSE	-0.202524	3.63380671915088e-05
BEX1	6.56079	1.2356	FALSE	FALSE	FALSE	FALSE	0.509134	0.00616051
BEX2	9.27053	1.22045	FALSE	FALSE	FALSE	FALSE	0.332367	0.051949
BEX4	10.2678	1.03995	FALSE	FALSE	FALSE	FALSE	0.255744	0.0726742
BEX5	7.48187	0.963824	FALSE	FALSE	FALSE	FALSE	0.0435714	0.0798099
BFAR	11.8054	0.541931	FALSE	FALSE	FALSE	FALSE	-0.171431	0.0291443
BFSP1	7.72581	0.695975	FALSE	FALSE	FALSE	FALSE	-0.251347	0.01665
BFSP2	5.95625	0.426417	FALSE	FALSE	FALSE	FALSE	-0.149689	0.000817682
BGLAP	7.09783	0.459071	FALSE	FALSE	FALSE	FALSE	-0.39401	0.000131312
BGN	14.316	1.12205	FALSE	FALSE	FALSE	FALSE	0.370225	0.102008
BHLHA15	6.63862	0.72649	FALSE	FALSE	FALSE	FALSE	-0.018708	0.0145162
BHLHB9	8.35196	0.57494	FALSE	FALSE	FALSE	FALSE	-0.382352	0.0155222
BHLHE22	7.28195	0.666447	FALSE	FALSE	FALSE	FALSE	-0.224511	0.0672747
BHLHE40	13.5719	0.865638	FALSE	FALSE	FALSE	FALSE	0.13219	0.0134575
BHLHE41	9.82481	1.16179	FALSE	FALSE	FALSE	FALSE	0.33257	0.159336
BHMT2	7.3721	1.68862	FALSE	FALSE	FALSE	FALSE	0.783892	0.345893
BHMT	6.0168	0.681539	FALSE	FALSE	FALSE	FALSE	0.0901278	0.00571429
BICC1	8.00982	1.07005	FALSE	FALSE	FALSE	FALSE	0.112039	0.0999952
BICD1	8.5667	0.74493	FALSE	FALSE	FALSE	FALSE	-0.200966	0.0909285
BICD2	11.5063	1.00987	FALSE	FALSE	FALSE	FALSE	0.296483	0.351303
BID	10.762	0.853634	FALSE	FALSE	FALSE	FALSE	0.11018	0.24223
BIK	8.46156	1.12388	FALSE	FALSE	FALSE	FALSE	0.171496	0.341512
BIN1	10.5181	0.894207	FALSE	FALSE	FALSE	FALSE	0.13292	0.19603
BIN2	9.15342	1.01976	FALSE	FALSE	FALSE	FALSE	0.119925	0.420744
BIN3	9.81564	0.497918	FALSE	FALSE	FALSE	FALSE	-0.332266	0.00758822
BIRC2	11.3814	0.517022	FALSE	FALSE	FALSE	FALSE	-0.199114	8.93829503614397e-06
BIRC3	10.5784	1.35763	FALSE	FALSE	FALSE	FALSE	0.601552	0.42304
BIRC5	9.79424	1.57396	FALSE	TRUE	TRUE	FALSE	0.74153	1.74777
BIRC6	11.965	0.49988	FALSE	FALSE	FALSE	FALSE	-0.211926	0.00388589
BIRC7	6.70365	0.802621	FALSE	FALSE	FALSE	FALSE	0.0422466	0.107941
BIVM	9.61487	0.631976	FALSE	FALSE	FALSE	FALSE	-0.219383	4.86546738055615e-05
BLCAP	11.9079	0.732551	FALSE	FALSE	FALSE	FALSE	0.020484	0.148354
BLK	7.04545	1.07973	FALSE	FALSE	FALSE	FALSE	0.239102	0.0957968
BLMH	10.7806	0.91903	FALSE	FALSE	FALSE	FALSE	0.176689	0.242273
BLM	8.87986	1.01245	FALSE	FALSE	FALSE	FALSE	0.0860276	0.641605
BLNK	8.82916	0.825219	FALSE	FALSE	FALSE	FALSE	-0.104972	0.00837707
BLOC1S1	11.1302	0.58661	FALSE	FALSE	FALSE	FALSE	-0.137494	0.0138074
BLOC1S2	10.8594	0.514055	FALSE	FALSE	FALSE	FALSE	-0.22365	0.00855708
BLOC1S3	9.76159	0.475547	FALSE	FALSE	FALSE	FALSE	-0.360306	0.0286926
BLVRA	11.3349	0.686087	FALSE	FALSE	FALSE	FALSE	-0.031863	0.0508414
BLVRB	11.6442	0.936584	FALSE	FALSE	FALSE	FALSE	0.22332	6.68954829731312e-05
BLZF1	10.305	0.460619	FALSE	FALSE	FALSE	FALSE	-0.320063	0.00209032
BMF	10.5024	0.990856	FALSE	FALSE	FALSE	FALSE	0.228184	0.195802
BMI1	11.4313	0.545961	FALSE	FALSE	FALSE	FALSE	-0.168633	0.00146431
BMP1	10.9643	0.862177	FALSE	FALSE	FALSE	FALSE	0.130908	0.0223485
BMP2K	9.44345	0.64226	FALSE	FALSE	FALSE	FALSE	-0.227582	0.0245153
BMP2	9.6696	1.44281	FALSE	FALSE	FALSE	FALSE	0.597259	0.525799
BMP3	8.91531	1.8929	FALSE	FALSE	FALSE	FALSE	0.969386	0.845513
BMP4	8.76123	1.25644	FALSE	FALSE	FALSE	FALSE	0.32177	0.275436
BMP5	7.71864	1.39983	FALSE	FALSE	FALSE	FALSE	0.453088	0.910577
BMP6	8.4824	1.34228	FALSE	FALSE	FALSE	FALSE	0.3912	0.202297
BMP7	9.30603	2.34866	FALSE	FALSE	FALSE	FALSE	1.46419	2.40889
BMP8A	8.87624	1.10184	FALSE	FALSE	FALSE	FALSE	0.17513	0.0323686
BMP8B	8.02411	0.779904	FALSE	FALSE	FALSE	FALSE	-0.178329	0.00442754
BMPER	7.15538	1.17321	FALSE	FALSE	FALSE	FALSE	0.307079	0.238329
BMPR1A	10.1027	0.495201	FALSE	FALSE	FALSE	FALSE	-0.3053	0.00356243
BMPR1B	7.93653	1.19355	FALSE	FALSE	FALSE	FALSE	0.236779	0.0293179
BMPR2	12.178	0.703671	FALSE	FALSE	FALSE	FALSE	-0.0106936	0.161741
BMS1P4	6.96324	0.464868	FALSE	FALSE	FALSE	FALSE	-0.35564	0.00158573
BMS1P5	7.64993	0.569555	FALSE	FALSE	FALSE	FALSE	-0.370837	0.021824
BMS1	11.4922	0.481253	FALSE	FALSE	FALSE	FALSE	-0.232275	0.0275164
BMX	6.62335	0.897982	FALSE	FALSE	FALSE	FALSE	0.15642	0.0970571
BNC1	7.95373	2.47903	FALSE	FALSE	FALSE	FALSE	1.52196	3.26109
BNC2	8.49355	0.96733	FALSE	FALSE	FALSE	FALSE	0.0169758	0.104514
BNIP1	8.98712	0.516655	FALSE	FALSE	FALSE	FALSE	-0.400095	0.00139793
BNIP2	10.968	0.475381	FALSE	FALSE	FALSE	FALSE	-0.255668	0.00330311
BNIP3L	12.5275	0.609987	FALSE	FALSE	FALSE	FALSE	-0.111668	0.0246591
BNIP3	11.5797	0.959222	FALSE	FALSE	FALSE	FALSE	0.246115	0.0690969
BNIPL	8.75293	1.41381	FALSE	FALSE	FALSE	FALSE	0.478634	0.00329019
BOC	8.8055	1.07728	FALSE	FALSE	FALSE	FALSE	0.145461	0.000935599
BOD1L	11.1111	0.60703	FALSE	FALSE	FALSE	FALSE	-0.117691	0.025485
BOD1	10.7837	0.572303	FALSE	FALSE	FALSE	FALSE	-0.169853	0.0517117
BOK	10.8842	1.00134	FALSE	FALSE	FALSE	FALSE	0.265106	0.280622
BOLA1	9.36312	0.677753	FALSE	FALSE	FALSE	FALSE	-0.200773	0.0242883
BOLA2	11.3802	0.738545	FALSE	FALSE	FALSE	FALSE	0.0223597	0.145483
BOLA3	9.59379	0.741052	FALSE	FALSE	FALSE	FALSE	-0.112555	0.24504
BOLL	5.61215	0.269298	FALSE	FALSE	FALSE	FALSE	-0.214162	0.00660901
BOP1	9.69704	1.12074	FALSE	FALSE	FALSE	FALSE	0.278095	0.466487
BPGM	10.439	0.656688	FALSE	FALSE	FALSE	FALSE	-0.111642	0.00392656
BPHL	9.74337	0.69591	FALSE	FALSE	FALSE	FALSE	-0.141858	0.00599023
BPIL1	6.55063	1.83468	FALSE	FALSE	FALSE	FALSE	1.11068	0.106319
BPI	5.79295	0.389341	FALSE	FALSE	FALSE	FALSE	-0.144392	0.012356
BPNT1	10.7702	0.555377	FALSE	FALSE	FALSE	FALSE	-0.187584	0.00127382
BPTF	11.7448	0.574927	FALSE	FALSE	FALSE	FALSE	-0.138627	0.000862716
BRAF	8.91756	0.559904	FALSE	FALSE	FALSE	FALSE	-0.363411	0.060488
BRAP	10.376	0.343397	FALSE	FALSE	FALSE	FALSE	-0.430667	0.0137688
BRCA1	9.62702	0.952162	FALSE	FALSE	FALSE	FALSE	0.102096	0.42182
BRCA2	8.47839	0.762849	FALSE	FALSE	FALSE	FALSE	-0.188492	0.199235
BRCC3	10.255	0.515778	FALSE	FALSE	FALSE	FALSE	-0.269661	0.00271114
BRD1	11.0767	0.553063	FALSE	FALSE	FALSE	FALSE	-0.172867	0.00658425
BRD2	13.4684	0.428197	FALSE	FALSE	FALSE	FALSE	-0.30329	0.00349221
BRD3	10.9316	0.555824	FALSE	FALSE	FALSE	FALSE	-0.177499	0.00146155
BRD4	12.0375	0.611049	FALSE	FALSE	FALSE	FALSE	-0.1011	0.0811906
BRD7P3	5.62915	0.172439	FALSE	FALSE	FALSE	FALSE	-0.315713	8.4949163826158e-06
BRD7	11.3404	0.424597	FALSE	FALSE	FALSE	FALSE	-0.293153	0.0104855
BRD8	10.8719	0.489084	FALSE	FALSE	FALSE	FALSE	-0.24788	0.0170288
BRD9	11.1615	0.621638	FALSE	FALSE	FALSE	FALSE	-0.101523	0.0396968
BRDT	6.49201	1.70402	FALSE	FALSE	FALSE	FALSE	0.994359	0.00361581
BREA2	6.09678	0.287566	FALSE	FALSE	FALSE	FALSE	-0.324469	0.00190068
BRE	10.3333	0.418722	FALSE	FALSE	FALSE	FALSE	-0.359301	0.000277933
BRF1	10.5591	0.581626	FALSE	FALSE	FALSE	FALSE	-0.176068	0.000225726
BRF2	9.80219	0.731495	FALSE	FALSE	FALSE	FALSE	-0.100099	0.0696545
BRI3BP	8.55019	0.731041	FALSE	FALSE	FALSE	FALSE	-0.215824	0.269054
BRI3	12.0174	0.667492	FALSE	FALSE	FALSE	FALSE	-0.0444947	0.0801571
BRIP1	8.19006	1.03303	FALSE	FALSE	FALSE	FALSE	0.0733788	0.623064
BRIX1	11.1201	0.818153	FALSE	FALSE	FALSE	FALSE	0.0937275	0.329522
BRMS1L	9.34526	0.63231	FALSE	FALSE	FALSE	FALSE	-0.248092	0.0297962
BRMS1	11.1649	0.515627	FALSE	FALSE	FALSE	FALSE	-0.207434	0.0435917
BRP44L	10.045	0.706311	FALSE	FALSE	FALSE	FALSE	-0.10006	0.119776
BRP44	10.9303	0.69271	FALSE	FALSE	FALSE	FALSE	-0.0406936	0.00466517
BRPF1	10.164	0.421565	FALSE	FALSE	FALSE	FALSE	-0.372779	0.00322185
BRPF3	11.2729	0.676276	FALSE	FALSE	FALSE	FALSE	-0.0437054	0.0445777
BRSK1	7.61626	0.972103	FALSE	FALSE	FALSE	FALSE	0.0352725	0.108433
BRSK2	6.47254	0.885387	FALSE	FALSE	FALSE	FALSE	0.180488	7.39293449624344e-05
BRWD1	11.0693	0.474416	FALSE	FALSE	FALSE	FALSE	-0.251791	0.00273793
BRWD3	9.04368	0.729295	FALSE	FALSE	FALSE	FALSE	-0.181597	0.0597093
BSCL2	11.7947	0.656329	FALSE	FALSE	FALSE	FALSE	-0.0571011	0.0609331
BSDC1	12.0185	0.376924	FALSE	FALSE	FALSE	FALSE	-0.33507	0.00576332
BSG	14.4452	0.57173	FALSE	FALSE	FALSE	FALSE	-0.183937	0.00101065
BSND	5.6538	0.339147	FALSE	FALSE	FALSE	FALSE	-0.15585	0.00182216
BSN	6.97512	0.664214	FALSE	FALSE	FALSE	FALSE	-0.159216	0.00235071
BSPRY	9.73794	1.15749	FALSE	FALSE	FALSE	FALSE	0.319146	0.274796
BST1	8.13299	0.94722	FALSE	FALSE	FALSE	FALSE	-0.0122575	0.194764
BST2	11.9447	1.3416	FALSE	FALSE	FALSE	FALSE	0.629756	0.235798
BTAF1	10.7355	0.558275	FALSE	FALSE	FALSE	FALSE	-0.186792	5.82101554456179e-06
BTBD10	10.645	0.584114	FALSE	FALSE	FALSE	FALSE	-0.166905	0.100951
BTBD11	8.53863	1.66166	FALSE	FALSE	FALSE	FALSE	0.714109	1.33053
BTBD12	9.37897	0.577119	FALSE	FALSE	FALSE	FALSE	-0.299725	0.00121721
BTBD16	6.05969	0.639056	FALSE	FALSE	FALSE	FALSE	0.0366167	0.00421647
BTBD18	5.73989	0.197262	FALSE	FALSE	FALSE	FALSE	-0.321792	0.000444821
BTBD19	6.72535	0.52804	FALSE	FALSE	FALSE	FALSE	-0.237264	0.0373613
BTBD1	11.5822	0.394524	FALSE	FALSE	FALSE	FALSE	-0.318584	0.00900999
BTBD2	12.0695	0.580951	FALSE	FALSE	FALSE	FALSE	-0.131548	0.069756
BTBD3	10.6507	0.672605	FALSE	FALSE	FALSE	FALSE	-0.0780091	4.4681349134585e-06
BTBD6	11.522	0.55335	FALSE	FALSE	FALSE	FALSE	-0.159915	0.0031324
BTBD7	10.8749	0.501595	FALSE	FALSE	FALSE	FALSE	-0.235196	0.000711178
BTBD8	6.15128	0.316506	FALSE	FALSE	FALSE	FALSE	-0.309626	0.00603709
BTBD9	10.5519	1.07475	FALSE	FALSE	FALSE	FALSE	0.316436	0.706371
BTC	7.15606	0.801125	FALSE	FALSE	FALSE	FALSE	-0.0651492	0.121348
BTD	9.40383	0.711168	FALSE	FALSE	FALSE	FALSE	-0.163005	0.284922
BTF3L4	11.0535	0.532001	FALSE	FALSE	FALSE	FALSE	-0.194835	0.0155129
BTF3	13.8962	0.52342	FALSE	FALSE	FALSE	FALSE	-0.217172	0.00283387
BTG1	13.107	0.738368	FALSE	FALSE	FALSE	FALSE	0.0123847	0.0162431
BTG2	12.5687	1.08283	FALSE	FALSE	FALSE	FALSE	0.360781	0.190036
BTG3	11.19	0.685926	FALSE	FALSE	FALSE	FALSE	-0.0364194	0.0128746
BTG4	5.75781	0.356034	FALSE	FALSE	FALSE	FALSE	-0.168002	0.00231635
BTK	9.03314	1.12879	FALSE	FALSE	FALSE	FALSE	0.21682	0.631591
BTLA	6.87524	0.677318	FALSE	FALSE	FALSE	FALSE	-0.121791	0.0630704
BTN1A1	5.85029	0.384322	FALSE	FALSE	FALSE	FALSE	-0.164889	0.00186265
BTN2A1	10.4266	0.468059	FALSE	FALSE	FALSE	FALSE	-0.30139	0.0372814
BTN2A2	9.80232	0.691426	FALSE	FALSE	FALSE	FALSE	-0.140153	0.147934
BTN2A3	6.97397	0.374913	FALSE	FALSE	FALSE	FALSE	-0.448234	0.00302738
BTN3A1	10.9881	0.840328	FALSE	FALSE	FALSE	FALSE	0.110413	0.238747
BTN3A2	11.3397	0.937378	FALSE	FALSE	FALSE	FALSE	0.219604	0.242458
BTN3A3	10.3609	0.91595	FALSE	FALSE	FALSE	FALSE	0.140486	0.342892
BTNL8	6.14481	0.670939	FALSE	FALSE	FALSE	FALSE	0.0464758	0.0873533
BTNL9	8.04569	1.53798	FALSE	FALSE	FALSE	FALSE	0.579435	0.788018
BTRC	10.2009	0.389234	FALSE	FALSE	FALSE	FALSE	-0.401465	0.000816975
BUB1B	9.60296	1.41756	FALSE	TRUE	TRUE	FALSE	0.564932	1.45306
BUB1	9.98408	1.28592	FALSE	FALSE	FALSE	FALSE	0.473286	1.03082
BUB3	11.9533	0.500126	FALSE	FALSE	FALSE	FALSE	-0.211692	0.0748936
BUD13	10.0775	0.364139	FALSE	FALSE	FALSE	FALSE	-0.438915	0.00852161
BUD31	11.5578	0.613699	FALSE	FALSE	FALSE	FALSE	-0.0994223	0.0650632
BVES	7.80938	0.912143	FALSE	FALSE	FALSE	FALSE	-0.0407749	0.00286024
BYSL	10.3073	0.717366	FALSE	FALSE	FALSE	FALSE	-0.0630959	0.21342
BZRAP1	9.04187	1.13006	FALSE	FALSE	FALSE	FALSE	0.21898	0.177438
BZW1	13.2689	0.605615	FALSE	FALSE	FALSE	FALSE	-0.122566	0.0113747
BZW2	12.0336	0.747102	FALSE	FALSE	FALSE	FALSE	0.0349892	0.1708
C10orf105	6.48105	0.552849	FALSE	FALSE	FALSE	FALSE	-0.154132	0.0294014
C10orf107	6.57462	0.994399	FALSE	FALSE	FALSE	FALSE	0.264571	0.359646
C10orf108	6.30237	0.852485	FALSE	FALSE	FALSE	FALSE	0.188469	0.0859571
C10orf10	11.9621	1.30037	FALSE	FALSE	FALSE	FALSE	0.588565	0.636781
C10orf110	6.61809	0.441799	FALSE	FALSE	FALSE	FALSE	-0.298505	0.000345231
C10orf111	6.14195	0.280432	FALSE	FALSE	FALSE	FALSE	-0.343293	0.0018917
C10orf114	6.98788	0.650583	FALSE	FALSE	FALSE	FALSE	-0.175985	0.00532215
C10orf116	9.9639	1.64806	FALSE	FALSE	FALSE	FALSE	0.833337	0.404066
C10orf118	10.2155	0.653132	FALSE	FALSE	FALSE	FALSE	-0.136131	0.103347
C10orf119	11.7925	0.441598	FALSE	FALSE	FALSE	FALSE	-0.271844	0.0260493
C10orf11	7.618	0.747881	FALSE	FALSE	FALSE	FALSE	-0.18914	0.204289
C10orf125	8.55048	0.810757	FALSE	FALSE	FALSE	FALSE	-0.136091	0.00577619
C10orf128	6.8628	0.701557	FALSE	FALSE	FALSE	FALSE	-0.0946021	0.259777
C10orf12	8.39121	0.555527	FALSE	FALSE	FALSE	FALSE	-0.400367	0.0380942
C10orf131	5.62007	0.172923	FALSE	FALSE	FALSE	FALSE	-0.312719	1.89331496840539e-06
C10orf137	9.60992	0.490826	FALSE	FALSE	FALSE	FALSE	-0.361061	0.00301338
C10orf140	6.5504	0.499892	FALSE	FALSE	FALSE	FALSE	-0.224044	0.0001815
C10orf18	11.4958	0.48511	FALSE	FALSE	FALSE	FALSE	-0.228379	0.0165567
C10orf25	7.48271	0.591355	FALSE	FALSE	FALSE	FALSE	-0.329011	0.0819426
C10orf26	11.6808	0.530404	FALSE	FALSE	FALSE	FALSE	-0.183001	0.0847131
C10orf28	9.67416	0.34907	FALSE	FALSE	FALSE	FALSE	-0.495997	0.00124012
C10orf2	9.59414	0.695022	FALSE	FALSE	FALSE	FALSE	-0.158548	0.19417
C10orf32	9.93619	0.721513	FALSE	FALSE	FALSE	FALSE	-0.0960849	0.277768
C10orf35	9.13776	0.672867	FALSE	FALSE	FALSE	FALSE	-0.228529	0.0341379
C10orf41	7.87134	0.683565	FALSE	FALSE	FALSE	FALSE	-0.2719	0.107288
C10orf46	11.4891	0.42159	FALSE	FALSE	FALSE	FALSE	-0.291974	5.29534985216127e-05
C10orf47	9.56323	0.825672	FALSE	FALSE	FALSE	FALSE	-0.0312051	0.000157537
C10orf4	9.38041	0.447659	FALSE	FALSE	FALSE	FALSE	-0.429031	0.000575745
C10orf50	5.59313	0.183705	FALSE	FALSE	FALSE	FALSE	-0.294544	0.00284041
C10orf54	11.1673	0.952887	FALSE	FALSE	FALSE	FALSE	0.229894	0.27214
C10orf55	6.89292	0.708557	FALSE	FALSE	FALSE	FALSE	-0.0947913	0.0545462
C10orf57	10.6038	0.578133	FALSE	FALSE	FALSE	FALSE	-0.175933	0.0152394
C10orf58	11.6891	0.733503	FALSE	FALSE	FALSE	FALSE	0.0200681	0.197983
C10orf67	6.1657	0.756449	FALSE	FALSE	FALSE	FALSE	0.126603	0.132963
C10orf68	6.02295	0.302293	FALSE	FALSE	FALSE	FALSE	-0.290693	0.0143461
C10orf72	9.44756	1.10534	FALSE	FALSE	FALSE	FALSE	0.235951	0.444158
C10orf75	8.10244	0.69385	FALSE	FALSE	FALSE	FALSE	-0.26538	6.93351543083217e-05
C10orf76	10.4798	0.39906	FALSE	FALSE	FALSE	FALSE	-0.365615	0.0450925
C10orf78	8.77385	0.530152	FALSE	FALSE	FALSE	FALSE	-0.403723	0.000805255
C10orf79	7.28856	1.392	FALSE	FALSE	FALSE	FALSE	0.49993	0.507578
C10orf81	8.56729	1.97762	FALSE	FALSE	FALSE	FALSE	1.03176	0.477872
C10orf82	5.93059	0.702524	FALSE	FALSE	FALSE	FALSE	0.132768	0.0321921
C10orf84	10.3631	0.514762	FALSE	FALSE	FALSE	FALSE	-0.260495	0.00636897
C10orf88	8.98634	0.374324	FALSE	FALSE	FALSE	FALSE	-0.542504	0.00326804
C10orf90	5.86042	0.614646	FALSE	FALSE	FALSE	FALSE	0.0627617	0.0501058
C10orf91	6.21852	0.556323	FALSE	FALSE	FALSE	FALSE	-0.0869927	0.0779675
C10orf93	6.02297	0.515472	FALSE	FALSE	FALSE	FALSE	-0.0775187	0.0462508
C10orf95	7.14578	0.886488	FALSE	FALSE	FALSE	FALSE	0.0224795	0.340736
C10orf99	6.66641	1.79773	FALSE	FALSE	FALSE	FALSE	1.04598	1.4703
C11orf10	11.608	0.525082	FALSE	FALSE	FALSE	FALSE	-0.188066	0.00704898
C11orf16	6.53165	1.04062	FALSE	FALSE	FALSE	FALSE	0.321259	0.212259
C11orf17	9.75094	0.470388	FALSE	FALSE	FALSE	FALSE	-0.366585	0.00744734
C11orf1	9.36734	0.673018	FALSE	FALSE	FALSE	FALSE	-0.205061	0.000678475
C11orf20	5.90673	0.360329	FALSE	FALSE	FALSE	FALSE	-0.203492	0.000166983
C11orf21	6.6919	0.664968	FALSE	FALSE	FALSE	FALSE	-0.0927052	0.184165
C11orf24	11.0168	0.575924	FALSE	FALSE	FALSE	FALSE	-0.152533	0.0100779
C11orf2	11.9168	0.485045	FALSE	FALSE	FALSE	FALSE	-0.226946	0.0148065
C11orf30	9.79753	0.497524	FALSE	FALSE	FALSE	FALSE	-0.334558	0.00315559
C11orf31	11.2834	0.579712	FALSE	FALSE	FALSE	FALSE	-0.139952	0.0148253
C11orf35	7.40119	0.659516	FALSE	FALSE	FALSE	FALSE	-0.249447	0.000115271
C11orf41	7.82073	1.75913	FALSE	FALSE	FALSE	FALSE	0.805633	1.10406
C11orf42	5.61728	0.180578	FALSE	FALSE	FALSE	FALSE	-0.304295	0.000491357
C11orf45	7.7921	0.684964	FALSE	FALSE	FALSE	FALSE	-0.266991	0.000122849
C11orf46	10.0016	0.42622	FALSE	FALSE	FALSE	FALSE	-0.384607	0.00532976
C11orf48	10.5393	0.575334	FALSE	FALSE	FALSE	FALSE	-0.184085	0.00404637
C11orf49	10.2428	0.605422	FALSE	FALSE	FALSE	FALSE	-0.18119	0.0359149
C11orf51	10.1804	0.576697	FALSE	FALSE	FALSE	FALSE	-0.216019	0.00679797
C11orf52	8.84978	0.976276	FALSE	FALSE	FALSE	FALSE	0.0475663	0.274501
C11orf53	6.14317	1.03207	FALSE	FALSE	FALSE	FALSE	0.408034	0.0194267
C11orf54	10.1639	0.787299	FALSE	FALSE	FALSE	FALSE	-0.00705889	0.239669
C11orf57	10.5955	0.417905	FALSE	FALSE	FALSE	FALSE	-0.336805	0.000343853
C11orf58	12.6859	0.448127	FALSE	FALSE	FALSE	FALSE	-0.274378	0.000941126
C11orf59	12.091	0.508048	FALSE	FALSE	FALSE	FALSE	-0.204746	0.000422164
C11orf61	8.87761	0.618437	FALSE	FALSE	FALSE	FALSE	-0.308162	0.0193713
C11orf63	7.98891	0.82994	FALSE	FALSE	FALSE	FALSE	-0.127729	0.120304
C11orf65	6.21303	0.283131	FALSE	FALSE	FALSE	FALSE	-0.358795	0.00262066
C11orf66	6.87875	0.954661	FALSE	FALSE	FALSE	FALSE	0.154713	0.268387
C11orf67	8.82931	0.589527	FALSE	FALSE	FALSE	FALSE	-0.340654	0.0590669
C11orf68	10.6589	0.393475	FALSE	FALSE	FALSE	FALSE	-0.356569	0.000321164
C11orf70	7.39326	0.91692	FALSE	FALSE	FALSE	FALSE	0.00910431	0.140062
C11orf71	9.17003	0.648032	FALSE	FALSE	FALSE	FALSE	-0.250141	1.62633807812472e-05
C11orf73	10.1296	0.478122	FALSE	FALSE	FALSE	FALSE	-0.319664	0.0397727
C11orf74	8.50883	0.554826	FALSE	FALSE	FALSE	FALSE	-0.394557	0.0144411
C11orf75	9.95231	0.71712	FALSE	FALSE	FALSE	FALSE	-0.0988041	0.0768319
C11orf80	9.60216	0.702499	FALSE	FALSE	FALSE	FALSE	-0.150214	0.0208258
C11orf82	8.89904	1.0871	FALSE	FALSE	FALSE	FALSE	0.162219	0.708055
C11orf83	9.85312	0.749778	FALSE	FALSE	FALSE	FALSE	-0.076482	0.0986219
C11orf84	10.3718	0.684963	FALSE	FALSE	FALSE	FALSE	-0.0894951	0.192483
C11orf86	6.0582	1.05018	FALSE	FALSE	FALSE	FALSE	0.44812	0.0439315
C11orf87	6.05852	0.880975	FALSE	FALSE	FALSE	FALSE	0.278838	0.131161
C11orf88	6.78766	1.26901	FALSE	FALSE	FALSE	FALSE	0.489993	0.210558
C11orf90	5.81177	0.336456	FALSE	FALSE	FALSE	FALSE	-0.202412	0.018824
C11orf92	9.10967	1.66617	FALSE	FALSE	FALSE	FALSE	0.761965	0.014928
C11orf93	7.92492	1.18688	FALSE	FALSE	FALSE	FALSE	0.230313	0.159883
C11orf95	9.83501	0.610651	FALSE	FALSE	FALSE	FALSE	-0.217505	0.0009846
C11orf9	9.518	1.76426	FALSE	FALSE	FALSE	FALSE	0.902516	1.20288
C12orf10	10.6124	0.484742	FALSE	FALSE	FALSE	FALSE	-0.268665	0.0281843
C12orf11	10.4037	0.755613	FALSE	FALSE	FALSE	FALSE	-0.0159209	0.312658
C12orf23	11.3987	0.661974	FALSE	FALSE	FALSE	FALSE	-0.0535524	0.00846493
C12orf24	7.88598	0.668716	FALSE	FALSE	FALSE	FALSE	-0.287133	0.0365606
C12orf26	8.05269	0.441002	FALSE	FALSE	FALSE	FALSE	-0.517644	0.0140392
C12orf27	5.95712	0.805471	FALSE	FALSE	FALSE	FALSE	0.229149	0.0667769
C12orf29	9.82734	0.562323	FALSE	FALSE	FALSE	FALSE	-0.266636	0.0460553
C12orf32	10.8166	0.661294	FALSE	FALSE	FALSE	FALSE	-0.0789277	0.198954
C12orf34	7.98215	0.968343	FALSE	FALSE	FALSE	FALSE	0.0107872	0.167085
C12orf35	11.1832	0.639274	FALSE	FALSE	FALSE	FALSE	-0.0832627	0.00045843
C12orf36	6.48456	1.29082	FALSE	FALSE	FALSE	FALSE	0.582979	0.184825
C12orf39	5.76329	0.656736	FALSE	FALSE	FALSE	FALSE	0.13118	0.00166487
C12orf41	10.4811	0.525371	FALSE	FALSE	FALSE	FALSE	-0.239191	0.0704471
C12orf42	5.89336	0.345379	FALSE	FALSE	FALSE	FALSE	-0.21505	0.00190069
C12orf43	9.28456	0.335356	FALSE	FALSE	FALSE	FALSE	-0.551306	0.00349736
C12orf44	11.2259	0.529104	FALSE	FALSE	FALSE	FALSE	-0.192235	0.0274046
C12orf45	8.91804	0.534496	FALSE	FALSE	FALSE	FALSE	-0.388778	0.0344292
C12orf47	9.66903	0.496848	FALSE	FALSE	FALSE	FALSE	-0.348762	0.0232748
C12orf48	8.66663	1.05379	FALSE	FALSE	FALSE	FALSE	0.113565	0.710946
C12orf49	10.9281	0.731138	FALSE	FALSE	FALSE	FALSE	-0.00240645	0.166884
C12orf4	9.9106	0.48831	FALSE	FALSE	FALSE	FALSE	-0.331949	0.0197327
C12orf51	11.1027	0.678893	FALSE	FALSE	FALSE	FALSE	-0.0461095	0.0154432
C12orf52	10.1711	0.467608	FALSE	FALSE	FALSE	FALSE	-0.326032	0.0218913
C12orf53	6.75368	0.812765	FALSE	FALSE	FALSE	FALSE	0.0411477	0.058702
C12orf54	6.21268	0.982948	FALSE	FALSE	FALSE	FALSE	0.341108	0.342965
C12orf56	6.90607	1.28702	FALSE	FALSE	FALSE	FALSE	0.480491	0.845559
C12orf57	11.4513	0.721233	FALSE	FALSE	FALSE	FALSE	0.00707883	0.00461518
C12orf59	6.87149	0.791289	FALSE	FALSE	FALSE	FALSE	-0.00692883	0.0252359
C12orf5	9.82025	0.510134	FALSE	FALSE	FALSE	FALSE	-0.319568	0.00948276
C12orf60	6.77969	0.383361	FALSE	FALSE	FALSE	FALSE	-0.393919	0.00426115
C12orf61	6.4535	0.291528	FALSE	FALSE	FALSE	FALSE	-0.408717	0.00372058
C12orf62	10.6127	0.601418	FALSE	FALSE	FALSE	FALSE	-0.151963	0.0153167
C12orf63	6.21029	0.618186	FALSE	FALSE	FALSE	FALSE	-0.0230465	0.0718124
C12orf65	9.8524	0.460721	FALSE	FALSE	FALSE	FALSE	-0.365614	0.00409339
C12orf66	8.62586	0.58894	FALSE	FALSE	FALSE	FALSE	-0.353579	0.127646
C12orf68	7.10839	0.756503	FALSE	FALSE	FALSE	FALSE	-0.0990328	5.24081463719501e-05
C12orf69	6.40003	0.495922	FALSE	FALSE	FALSE	FALSE	-0.191333	0.112453
C12orf70	6.01533	0.433856	FALSE	FALSE	FALSE	FALSE	-0.157179	0.0557432
C12orf71	5.7035	0.213875	FALSE	FALSE	FALSE	FALSE	-0.295012	7.66679566389397e-06
C12orf72	7.33526	0.383431	FALSE	FALSE	FALSE	FALSE	-0.51586	0.0322284
C12orf73	8.52681	0.521552	FALSE	FALSE	FALSE	FALSE	-0.426719	0.0621084
C12orf74	6.16136	0.519395	FALSE	FALSE	FALSE	FALSE	-0.109334	0.0103655
C12orf75	9.42307	1.30415	FALSE	FALSE	FALSE	FALSE	0.432072	0.221155
C12orf76	8.98423	0.624081	FALSE	FALSE	FALSE	FALSE	-0.292964	0.0274465
C13orf15	10.7389	1.3341	FALSE	FALSE	FALSE	FALSE	0.589245	1.01883
C13orf16	5.75965	0.281956	FALSE	FALSE	FALSE	FALSE	-0.242593	0.00262317
C13orf18	7.88253	0.816048	FALSE	FALSE	FALSE	FALSE	-0.139718	0.109817
C13orf1	9.53998	0.608596	FALSE	FALSE	FALSE	FALSE	-0.250778	0.00798021
C13orf23	11.1543	0.539086	FALSE	FALSE	FALSE	FALSE	-0.184288	0.00221551
C13orf26	5.74797	0.477065	FALSE	FALSE	FALSE	FALSE	-0.0442365	0.0193307
C13orf27	8.62644	0.661627	FALSE	FALSE	FALSE	FALSE	-0.28086	0.0908458
C13orf29	7.8864	0.949495	FALSE	FALSE	FALSE	FALSE	-0.00636384	0.0188193
C13orf30	7.20126	1.65855	FALSE	FALSE	FALSE	FALSE	0.782706	0.881547
C13orf31	8.99537	0.601849	FALSE	FALSE	FALSE	FALSE	-0.31404	0.0206181
C13orf33	8.35965	1.11081	FALSE	FALSE	FALSE	FALSE	0.153758	0.0316379
C13orf34	8.94473	0.69865	FALSE	FALSE	FALSE	FALSE	-0.222239	0.233848
C13orf36	6.42666	1.28635	FALSE	FALSE	FALSE	FALSE	0.592644	0.296268
C13orf37	10.2154	0.720738	FALSE	FALSE	FALSE	FALSE	-0.0685346	0.147721
C13orf38	6.35121	0.588437	FALSE	FALSE	FALSE	FALSE	-0.0871363	0.031481
C14orf101	9.96193	0.594186	FALSE	FALSE	FALSE	FALSE	-0.220741	0.0668725
C14orf102	9.34755	0.455813	FALSE	FALSE	FALSE	FALSE	-0.42435	1.51601054993587e-08
C14orf104	9.61413	0.548198	FALSE	FALSE	FALSE	FALSE	-0.30324	0.0160692
C14orf106	10.1663	0.523469	FALSE	FALSE	FALSE	FALSE	-0.270648	0.00364665
C14orf109	9.63277	0.545737	FALSE	FALSE	FALSE	FALSE	-0.303718	0.00900189
C14orf118	8.99631	0.456047	FALSE	FALSE	FALSE	FALSE	-0.459744	0.0144132
C14orf119	11.3451	0.576127	FALSE	FALSE	FALSE	FALSE	-0.141447	0.00154143
C14orf126	9.77573	0.615863	FALSE	FALSE	FALSE	FALSE	-0.218506	0.0192626
C14orf128	7.89336	0.64864	FALSE	FALSE	FALSE	FALSE	-0.307369	0.0391577
C14orf129	10.4029	0.681174	FALSE	FALSE	FALSE	FALSE	-0.0904348	0.00428974
C14orf132	9.54185	1.33308	FALSE	FALSE	FALSE	FALSE	0.47391	0.437191
C14orf135	10.3908	0.430769	FALSE	FALSE	FALSE	FALSE	-0.341938	0.000319685
C14orf138	8.66422	0.467035	FALSE	FALSE	FALSE	FALSE	-0.473324	0.0299981
C14orf139	7.72372	0.866358	FALSE	FALSE	FALSE	FALSE	-0.0807956	0.275286
C14orf142	9.18374	0.584995	FALSE	FALSE	FALSE	FALSE	-0.311809	0.00453606
C14orf143	7.69924	0.608867	FALSE	FALSE	FALSE	FALSE	-0.336213	0.121689
C14orf145	8.21961	0.602252	FALSE	FALSE	FALSE	FALSE	-0.357317	0.0353836
C14orf147	12.3128	0.955389	FALSE	FALSE	FALSE	FALSE	0.237927	0.0106197
C14orf148	6.10308	0.259859	FALSE	FALSE	FALSE	FALSE	-0.353809	9.44086447307132e-05
C14orf149	8.21751	0.598702	FALSE	FALSE	FALSE	FALSE	-0.360878	0.023636
C14orf153	10.0779	0.565787	FALSE	FALSE	FALSE	FALSE	-0.237231	0.0254483
C14orf156	10.1638	0.621266	FALSE	FALSE	FALSE	FALSE	-0.173097	0.077389
C14orf159	10.5525	0.69737	FALSE	FALSE	FALSE	FALSE	-0.0608964	0.0431519
C14orf162	5.91866	0.678511	FALSE	FALSE	FALSE	FALSE	0.111703	0.137833
C14orf166	12.1556	0.489063	FALSE	FALSE	FALSE	FALSE	-0.224847	0.0281373
C14orf167	10.0704	0.663247	FALSE	FALSE	FALSE	FALSE	-0.140536	0.00188028
C14orf169	9.50588	0.441322	FALSE	FALSE	FALSE	FALSE	-0.42173	0.00979319
C14orf174	6.86525	0.558271	FALSE	FALSE	FALSE	FALSE	-0.238467	0.00148245
C14orf176	6.48367	0.477802	FALSE	FALSE	FALSE	FALSE	-0.22982	0.0192766
C14orf178	5.61735	0.170407	FALSE	FALSE	FALSE	FALSE	-0.314485	0.000660432
C14orf179	9.3287	0.527829	FALSE	FALSE	FALSE	FALSE	-0.354298	0.00234765
C14orf180	5.66668	0.335663	FALSE	FALSE	FALSE	FALSE	-0.162926	0.022914
C14orf181	7.37646	0.610336	FALSE	FALSE	FALSE	FALSE	-0.295034	0.0058033
C14orf182	6.14239	0.305302	FALSE	FALSE	FALSE	FALSE	-0.318536	0.000235416
C14orf184	5.87181	0.438342	FALSE	FALSE	FALSE	FALSE	-0.116525	0.00774123
C14orf19	6.02137	0.307563	FALSE	FALSE	FALSE	FALSE	-0.285018	0.00759824
C14orf1	11.3826	0.538088	FALSE	FALSE	FALSE	FALSE	-0.178005	0.00249963
C14orf21	9.35696	0.498617	FALSE	FALSE	FALSE	FALSE	-0.380558	3.05223069381425e-05
C14orf28	7.8788	0.444031	FALSE	FALSE	FALSE	FALSE	-0.511641	0.0421002
C14orf2	11.1091	0.67796	FALSE	FALSE	FALSE	FALSE	-0.0468266	0.0954459
C14orf33	7.40092	0.641627	FALSE	FALSE	FALSE	FALSE	-0.267297	0.195855
C14orf34	6.10488	0.757425	FALSE	FALSE	FALSE	FALSE	0.143293	0.145241
C14orf37	7.77841	0.817127	FALSE	FALSE	FALSE	FALSE	-0.133989	0.0892952
C14orf39	5.82078	0.475384	FALSE	FALSE	FALSE	FALSE	-0.0659276	0.00196854
C14orf43	11.1424	0.564591	FALSE	FALSE	FALSE	FALSE	-0.159137	0.022089
C14orf45	8.52403	0.789376	FALSE	FALSE	FALSE	FALSE	-0.159065	0.199558
C14orf49	7.13715	0.69022	FALSE	FALSE	FALSE	FALSE	-0.171865	0.0895698
C14orf4	11.5315	0.597294	FALSE	FALSE	FALSE	FALSE	-0.115916	4.01268764767599e-05
C14orf50	6.43574	0.697914	FALSE	FALSE	FALSE	FALSE	0.00199833	0.0694893
C14orf64	6.78034	0.720719	FALSE	FALSE	FALSE	FALSE	-0.0567014	0.0584859
C14orf68	5.63109	0.227185	FALSE	FALSE	FALSE	FALSE	-0.261505	0.000435825
C14orf72	6.46328	0.488774	FALSE	FALSE	FALSE	FALSE	-0.21386	0.0321613
C14orf73	6.68177	0.80428	FALSE	FALSE	FALSE	FALSE	0.0489501	0.0353279
C14orf79	9.10182	0.571492	FALSE	FALSE	FALSE	FALSE	-0.333506	0.000317194
C14orf80	9.08162	0.780406	FALSE	FALSE	FALSE	FALSE	-0.126629	0.129898
C14orf86	5.71433	0.382857	FALSE	FALSE	FALSE	FALSE	-0.129059	0.01093
C14orf93	8.97371	0.399972	FALSE	FALSE	FALSE	FALSE	-0.518136	2.9362130975254e-05
C15orf17	10.9425	0.496473	FALSE	FALSE	FALSE	FALSE	-0.236161	0.00534236
C15orf21	7.4227	0.505084	FALSE	FALSE	FALSE	FALSE	-0.40696	0.0176704
C15orf23	9.75105	0.879762	FALSE	FALSE	FALSE	FALSE	0.0428012	0.481837
C15orf24	11.328	0.49942	FALSE	FALSE	FALSE	FALSE	-0.218776	0.000953029
C15orf26	6.21019	0.696668	FALSE	FALSE	FALSE	FALSE	0.0554606	0.0801023
C15orf27	6.99739	0.48793	FALSE	FALSE	FALSE	FALSE	-0.340974	0.014235
C15orf28	6.09629	0.341022	FALSE	FALSE	FALSE	FALSE	-0.270886	0.00617174
C15orf29	9.9713	0.612565	FALSE	FALSE	FALSE	FALSE	-0.201392	0.0460572
C15orf33	6.72672	0.44556	FALSE	FALSE	FALSE	FALSE	-0.320053	0.00034184
C15orf34	6.47388	0.352236	FALSE	FALSE	FALSE	FALSE	-0.352989	0.0216538
C15orf37	7.75944	0.485907	FALSE	FALSE	FALSE	FALSE	-0.463944	0.012937
C15orf38	9.68538	0.596781	FALSE	FALSE	FALSE	FALSE	-0.2471	0.0451943
C15orf39	11.3213	0.543376	FALSE	FALSE	FALSE	FALSE	-0.175055	0.00644419
C15orf40	9.1542	0.468366	FALSE	FALSE	FALSE	FALSE	-0.431387	0.0299225
C15orf41	8.71016	0.837538	FALSE	FALSE	FALSE	FALSE	-0.100191	0.401619
C15orf42	8.65416	1.36299	FALSE	FALSE	FALSE	FALSE	0.422065	1.42616
C15orf44	11.0546	0.423626	FALSE	FALSE	FALSE	FALSE	-0.303164	0.0382938
C15orf48	9.97541	1.66286	FALSE	FALSE	FALSE	FALSE	0.849334	0.00359483
C15orf51	5.97256	0.335802	FALSE	FALSE	FALSE	FALSE	-0.244385	0.0171572
C15orf52	9.272	1.13297	FALSE	FALSE	FALSE	FALSE	0.245036	0.326995
C15orf53	5.67203	0.214207	FALSE	FALSE	FALSE	FALSE	-0.285878	0.00219487
C15orf54	5.81354	0.297775	FALSE	FALSE	FALSE	FALSE	-0.241576	0.00849194
C15orf55	5.69334	0.357463	FALSE	FALSE	FALSE	FALSE	-0.148581	0.00675869
C15orf56	6.56537	0.410639	FALSE	FALSE	FALSE	FALSE	-0.316942	0.0182719
C15orf57	9.73147	0.526552	FALSE	FALSE	FALSE	FALSE	-0.312469	0.0534375
C15orf58	7.60427	0.427845	FALSE	FALSE	FALSE	FALSE	-0.507652	0.000285269
C15orf59	7.23083	1.0446	FALSE	FALSE	FALSE	FALSE	0.162897	0.00891248
C15orf61	8.30434	0.504058	FALSE	FALSE	FALSE	FALSE	-0.454453	0.050741
C15orf62	7.55843	0.610946	FALSE	FALSE	FALSE	FALSE	-0.319169	0.00105477
C15orf63	10.7749	0.657974	FALSE	FALSE	FALSE	FALSE	-0.0847044	0.0778287
C16orf13	10.5439	0.658018	FALSE	FALSE	FALSE	FALSE	-0.100994	0.000208314
C16orf3	5.98525	0.303831	FALSE	FALSE	FALSE	FALSE	-0.279556	0.00549225
C16orf42	10.8697	0.472618	FALSE	FALSE	FALSE	FALSE	-0.264482	0.00134161
C16orf45	8.71441	0.965502	FALSE	FALSE	FALSE	FALSE	0.0280205	0.190131
C16orf46	7.28161	0.407543	FALSE	FALSE	FALSE	FALSE	-0.483359	0.0127957
C16orf48	9.08427	0.781637	FALSE	FALSE	FALSE	FALSE	-0.12513	0.133812
C16orf52	9.35928	0.447837	FALSE	FALSE	FALSE	FALSE	-0.431093	0.00445852
C16orf53	10.9209	0.508516	FALSE	FALSE	FALSE	FALSE	-0.225481	0.0285418
C16orf54	8.18173	1.03412	FALSE	FALSE	FALSE	FALSE	0.0744698	0.497803
C16orf55	8.48747	0.490692	FALSE	FALSE	FALSE	FALSE	-0.460057	0.0039076
C16orf57	11.5021	0.514096	FALSE	FALSE	FALSE	FALSE	-0.199327	0.0177274
C16orf58	12.2618	0.54211	FALSE	FALSE	FALSE	FALSE	-0.174136	0.0173843
C16orf59	8.30681	1.00558	FALSE	FALSE	FALSE	FALSE	0.04712	0.509112
C16orf5	10.3534	0.750151	FALSE	FALSE	FALSE	FALSE	-0.0260069	0.0555154
C16orf61	9.93901	0.615968	FALSE	FALSE	FALSE	FALSE	-0.201336	0.104972
C16orf62	11.0045	0.621937	FALSE	FALSE	FALSE	FALSE	-0.107124	0.066184
C16orf63	10.9919	0.702088	FALSE	FALSE	FALSE	FALSE	-0.027624	0.0792018
C16orf68	8.91653	0.436737	FALSE	FALSE	FALSE	FALSE	-0.486667	0.032423
C16orf70	10.1374	0.423342	FALSE	FALSE	FALSE	FALSE	-0.373666	0.0456177
C16orf71	6.892	0.824334	FALSE	FALSE	FALSE	FALSE	0.0212081	0.155962
C16orf72	11.2437	0.413534	FALSE	FALSE	FALSE	FALSE	-0.307304	0.00114226
C16orf73	6.00324	0.975763	FALSE	FALSE	FALSE	FALSE	0.387812	0.0409808
C16orf74	8.07627	1.32201	FALSE	FALSE	FALSE	FALSE	0.363067	0.752092
C16orf75	9.55243	1.06109	FALSE	FALSE	FALSE	FALSE	0.203052	0.563299
C16orf79	6.84409	0.603599	FALSE	FALSE	FALSE	FALSE	-0.18817	0.000153517
C16orf7	9.85264	0.655155	FALSE	FALSE	FALSE	FALSE	-0.171156	0.000202556
C16orf80	10.519	0.443304	FALSE	FALSE	FALSE	FALSE	-0.317895	0.0221769
C16orf81	5.63153	0.210534	FALSE	FALSE	FALSE	FALSE	-0.278277	0.00226283
C16orf86	7.09335	0.493417	FALSE	FALSE	FALSE	FALSE	-0.358619	0.0581566
C16orf87	8.55471	0.460565	FALSE	FALSE	FALSE	FALSE	-0.486033	0.0326825
C16orf88	9.80214	0.595751	FALSE	FALSE	FALSE	FALSE	-0.235848	0.134201
C16orf89	10.4832	2.83808	FALSE	FALSE	FALSE	FALSE	2.0737	5.50126
C16orf91	9.1885	0.541211	FALSE	FALSE	FALSE	FALSE	-0.355118	0.0199957
C16orf93	7.47549	0.672759	FALSE	FALSE	FALSE	FALSE	-0.24663	0.049365
C17orf100	7.73987	0.489549	FALSE	FALSE	FALSE	FALSE	-0.458873	0.0342546
C17orf101	9.94506	0.53878	FALSE	FALSE	FALSE	FALSE	-0.277896	0.0284929
C17orf103	9.42694	0.821933	FALSE	FALSE	FALSE	FALSE	-0.049717	0.24569
C17orf104	6.72969	0.898003	FALSE	FALSE	FALSE	FALSE	0.131724	0.00927114
C17orf106	9.83562	0.589964	FALSE	FALSE	FALSE	FALSE	-0.238128	0.0221854
C17orf107	7.98187	0.686034	FALSE	FALSE	FALSE	FALSE	-0.271517	0.0146092
C17orf108	8.68904	0.699538	FALSE	FALSE	FALSE	FALSE	-0.239411	0.0870377
C17orf28	10.8317	1.2704	FALSE	FALSE	FALSE	FALSE	0.531064	0.529766
C17orf37	11.0052	0.760757	FALSE	FALSE	FALSE	FALSE	0.0317318	0.0593908
C17orf39	9.38873	0.501194	FALSE	FALSE	FALSE	FALSE	-0.374607	0.0108275
C17orf42	8.84753	0.51724	FALSE	FALSE	FALSE	FALSE	-0.411635	0.0492947
C17orf44	7.57151	0.540687	FALSE	FALSE	FALSE	FALSE	-0.391009	0.0238494
C17orf46	6.05221	0.296623	FALSE	FALSE	FALSE	FALSE	-0.303887	0.00678843
C17orf47	5.9745	0.25783	FALSE	FALSE	FALSE	FALSE	-0.322846	0.000406237
C17orf48	8.30993	0.422338	FALSE	FALSE	FALSE	FALSE	-0.536056	0.00308264
C17orf49	11.2253	0.456265	FALSE	FALSE	FALSE	FALSE	-0.265091	0.000900328
C17orf50	5.82709	0.348549	FALSE	FALSE	FALSE	FALSE	-0.194464	0.0298338
C17orf51	8.90503	0.677399	FALSE	FALSE	FALSE	FALSE	-0.246981	0.006375
C17orf53	8.47839	1.0532	FALSE	FALSE	FALSE	FALSE	0.101861	0.702273
C17orf54	5.68627	0.261488	FALSE	FALSE	FALSE	FALSE	-0.242576	0.0154921
C17orf55	7.06042	1.00474	FALSE	FALSE	FALSE	FALSE	0.160517	0.253866
C17orf56	9.90044	0.631873	FALSE	FALSE	FALSE	FALSE	-0.189445	0.0294472
C17orf57	7.12105	0.591701	FALSE	FALSE	FALSE	FALSE	-0.266743	0.00293992
C17orf58	9.05781	0.618856	FALSE	FALSE	FALSE	FALSE	-0.290594	0.033918
C17orf59	9.03825	0.452154	FALSE	FALSE	FALSE	FALSE	-0.459295	0.0177909
C17orf60	6.92561	0.622257	FALSE	FALSE	FALSE	FALSE	-0.189025	0.113327
C17orf61	10.0032	0.744274	FALSE	FALSE	FALSE	FALSE	-0.0663848	0.00412006
C17orf62	11.9141	0.510481	FALSE	FALSE	FALSE	FALSE	-0.201533	0.0059016
C17orf63	10.755	0.557175	FALSE	FALSE	FALSE	FALSE	-0.186697	0.00752753
C17orf64	5.75615	0.315508	FALSE	FALSE	FALSE	FALSE	-0.20807	0.0013176
C17orf65	8.80625	0.544634	FALSE	FALSE	FALSE	FALSE	-0.387131	0.00191595
C17orf66	5.65554	0.227625	FALSE	FALSE	FALSE	FALSE	-0.267858	0.00101991
C17orf67	6.92569	0.392967	FALSE	FALSE	FALSE	FALSE	-0.418335	0.000158324
C17orf68	10.1604	0.663808	FALSE	FALSE	FALSE	FALSE	-0.130898	0.133839
C17orf69	7.62401	0.575494	FALSE	FALSE	FALSE	FALSE	-0.362179	0.0292978
C17orf70	10.9493	0.555503	FALSE	FALSE	FALSE	FALSE	-0.176691	0.00867559
C17orf71	10.1808	0.428775	FALSE	FALSE	FALSE	FALSE	-0.363902	0.0152026
C17orf72	7.92145	1.18633	FALSE	FALSE	FALSE	FALSE	0.229823	0.596118
C17orf75	9.4944	0.642401	FALSE	FALSE	FALSE	FALSE	-0.221894	0.137088
C17orf76	7.62068	0.907238	FALSE	FALSE	FALSE	FALSE	-0.0300756	0.199896
C17orf79	10.4455	0.518421	FALSE	FALSE	FALSE	FALSE	-0.249324	0.00651326
C17orf80	10.2147	0.45967	FALSE	FALSE	FALSE	FALSE	-0.329675	0.0170642
C17orf81	10.3412	0.499291	FALSE	FALSE	FALSE	FALSE	-0.277993	0.0145876
C17orf82	6.58443	0.515819	FALSE	FALSE	FALSE	FALSE	-0.216384	0.0032755
C17orf85	10.2725	0.474982	FALSE	FALSE	FALSE	FALSE	-0.308781	0.00124407
C17orf86	8.3603	0.620186	FALSE	FALSE	FALSE	FALSE	-0.33684	0.0496849
C17orf87	7.2707	0.837108	FALSE	FALSE	FALSE	FALSE	-0.0519187	0.312034
C17orf88	5.59659	0.196332	FALSE	FALSE	FALSE	FALSE	-0.28286	0.00334968
C17orf89	9.48735	0.683624	FALSE	FALSE	FALSE	FALSE	-0.181436	0.126346
C17orf90	9.93565	0.665463	FALSE	FALSE	FALSE	FALSE	-0.152191	0.0498785
C17orf91	8.94886	0.848258	FALSE	FALSE	FALSE	FALSE	-0.072247	0.197401
C17orf95	9.98061	0.450382	FALSE	FALSE	FALSE	FALSE	-0.362612	0.00713088
C17orf96	8.77916	0.954636	FALSE	FALSE	FALSE	FALSE	0.0210992	0.296499
C17orf97	7.90498	0.79731	FALSE	FALSE	FALSE	FALSE	-0.158909	0.066807
C17orf99	6.05077	0.588691	FALSE	FALSE	FALSE	FALSE	-0.0114448	0.131559
C18orf10	11.578	0.64119	FALSE	FALSE	FALSE	FALSE	-0.0719156	0.0496536
C18orf16	6.01886	0.553848	FALSE	FALSE	FALSE	FALSE	-0.038091	0.0246093
C18orf18	7.52223	0.466376	FALSE	FALSE	FALSE	FALSE	-0.459199	0.00548954
C18orf19	9.71914	0.602364	FALSE	FALSE	FALSE	FALSE	-0.237955	0.116436
C18orf1	9.3018	1.00919	FALSE	FALSE	FALSE	FALSE	0.12429	0.28278
C18orf21	9.23686	0.505162	FALSE	FALSE	FALSE	FALSE	-0.386324	0.0254814
C18orf22	9.56187	0.49962	FALSE	FALSE	FALSE	FALSE	-0.357402	0.000833796
C18orf25	10.5329	0.473603	FALSE	FALSE	FALSE	FALSE	-0.286379	0.0156053
C18orf2	6.15431	0.870256	FALSE	FALSE	FALSE	FALSE	0.243344	0.182245
C18orf32	11.214	0.657791	FALSE	FALSE	FALSE	FALSE	-0.0638827	0.0550006
C18orf34	5.86437	0.430919	FALSE	FALSE	FALSE	FALSE	-0.122004	0.019167
C18orf45	9.50226	0.6086	FALSE	FALSE	FALSE	FALSE	-0.254844	0.000394334
C18orf54	8.19865	0.714059	FALSE	FALSE	FALSE	FALSE	-0.245583	0.184897
C18orf55	9.61629	0.526977	FALSE	FALSE	FALSE	FALSE	-0.324231	0.0838193
C18orf56	6.62297	0.576615	FALSE	FALSE	FALSE	FALSE	-0.164857	0.126226
C18orf8	10.1628	0.481008	FALSE	FALSE	FALSE	FALSE	-0.31346	0.00675557
C19orf10	12.0764	0.595823	FALSE	FALSE	FALSE	FALSE	-0.116766	0.00590975
C19orf12	10.1962	0.49439	FALSE	FALSE	FALSE	FALSE	-0.29677	0.000939002
C19orf18	6.11754	0.381999	FALSE	FALSE	FALSE	FALSE	-0.235413	0.0160895
C19orf20	7.75216	0.680882	FALSE	FALSE	FALSE	FALSE	-0.268453	0.0148198
C19orf21	10.4798	1.55559	FALSE	FALSE	FALSE	FALSE	0.790913	0.650724
C19orf22	11.9033	0.542304	FALSE	FALSE	FALSE	FALSE	-0.169807	0.0128428
C19orf23	6.78592	0.475394	FALSE	FALSE	FALSE	FALSE	-0.30324	0.0252294
C19orf24	10.4759	0.628616	FALSE	FALSE	FALSE	FALSE	-0.136409	0.0394895
C19orf25	9.86829	0.561814	FALSE	FALSE	FALSE	FALSE	-0.26286	0.000707103
C19orf26	6.84925	0.678043	FALSE	FALSE	FALSE	FALSE	-0.114931	0.0778451
C19orf28	11.158	0.661579	FALSE	FALSE	FALSE	FALSE	-0.0616839	0.000912934
C19orf29	10.0833	0.508093	FALSE	FALSE	FALSE	FALSE	-0.294375	0.0281312
C19orf2	11.6666	0.628683	FALSE	FALSE	FALSE	FALSE	-0.0846678	0.103709
C19orf33	10.5457	1.81875	FALSE	FALSE	FALSE	FALSE	1.05989	0.237144
C19orf34	5.62669	0.183757	FALSE	FALSE	FALSE	FALSE	-0.303714	1.02363383548002e-06
C19orf35	6.47401	0.467998	FALSE	FALSE	FALSE	FALSE	-0.237258	0.0840508
C19orf36	7.14118	0.746482	FALSE	FALSE	FALSE	FALSE	-0.116503	0.00337763
C19orf38	7.20678	0.685823	FALSE	FALSE	FALSE	FALSE	-0.19114	0.150586
C19orf39	7.81369	0.400565	FALSE	FALSE	FALSE	FALSE	-0.552577	0.000145567
C19orf40	7.66035	0.628734	FALSE	FALSE	FALSE	FALSE	-0.312703	0.149112
C19orf42	11.3009	0.483151	FALSE	FALSE	FALSE	FALSE	-0.23596	0.00365572
C19orf43	11.8013	0.488272	FALSE	FALSE	FALSE	FALSE	-0.225118	0.00776134
C19orf44	8.46057	0.4771	FALSE	FALSE	FALSE	FALSE	-0.475347	0.0146511
C19orf45	5.95803	0.447168	FALSE	FALSE	FALSE	FALSE	-0.129382	0.00177813
C19orf46	8.29593	1.20035	FALSE	FALSE	FALSE	FALSE	0.241677	0.280343
C19orf47	9.73251	0.616517	FALSE	FALSE	FALSE	FALSE	-0.222394	0.0669897
C19orf48	11.1188	0.942777	FALSE	FALSE	FALSE	FALSE	0.218308	0.495418
C19orf50	11.5992	0.401024	FALSE	FALSE	FALSE	FALSE	-0.312105	0.0265099
C19orf51	7.4698	1.14519	FALSE	FALSE	FALSE	FALSE	0.226573	0.207295
C19orf52	9.38128	0.466165	FALSE	FALSE	FALSE	FALSE	-0.410432	0.06562
C19orf53	11.6577	0.597203	FALSE	FALSE	FALSE	FALSE	-0.116113	0.0451352
C19orf54	9.67872	0.572227	FALSE	FALSE	FALSE	FALSE	-0.272359	0.00376366
C19orf55	8.27338	0.573927	FALSE	FALSE	FALSE	FALSE	-0.385125	0.0161057
C19orf56	11.8482	0.459401	FALSE	FALSE	FALSE	FALSE	-0.253498	0.000517919
C19orf57	7.22412	0.714274	FALSE	FALSE	FALSE	FALSE	-0.166131	0.0509976
C19orf59	8.1627	1.95183	FALSE	FALSE	FALSE	FALSE	0.992207	1.83896
C19orf60	9.83633	0.729323	FALSE	FALSE	FALSE	FALSE	-0.098694	0.0211224
C19orf61	10.6065	0.490802	FALSE	FALSE	FALSE	FALSE	-0.263053	0.00483473
C19orf62	11.4424	0.445351	FALSE	FALSE	FALSE	FALSE	-0.268989	0.00945915
C19orf63	12.8351	0.630941	FALSE	FALSE	FALSE	FALSE	-0.0924093	0.00124677
C19orf66	10.2525	0.607876	FALSE	FALSE	FALSE	FALSE	-0.177801	0.0566341
C19orf69	5.65013	0.208012	FALSE	FALSE	FALSE	FALSE	-0.285965	0.00756405
C19orf6	12.2682	0.58667	FALSE	FALSE	FALSE	FALSE	-0.129728	0.00562713
C19orf70	10.5571	0.582909	FALSE	FALSE	FALSE	FALSE	-0.174956	0.00102391
C19orf71	6.24907	0.345678	FALSE	FALSE	FALSE	FALSE	-0.305299	0.00106624
C19orf73	6.69903	0.411079	FALSE	FALSE	FALSE	FALSE	-0.348235	0.0364984
C19orf76	7.0508	0.638783	FALSE	FALSE	FALSE	FALSE	-0.203133	0.00160927
C19orf77	6.39403	0.97401	FALSE	FALSE	FALSE	FALSE	0.288201	0.00104025
C1D	9.49689	0.554035	FALSE	FALSE	FALSE	FALSE	-0.309991	0.021663
C1GALT1C1	10.4002	0.559936	FALSE	FALSE	FALSE	FALSE	-0.211916	0.025658
C1GALT1	10.053	0.763698	FALSE	FALSE	FALSE	FALSE	-0.0418511	0.00386091
C1QA	12.7	1.40402	FALSE	FALSE	FALSE	FALSE	0.681455	0.668873
C1QBP	11.7331	0.764656	FALSE	FALSE	FALSE	FALSE	0.0511106	0.170473
C1QB	12.8856	1.47248	FALSE	FALSE	FALSE	FALSE	0.748744	0.684631
C1QC	12.641	1.35921	FALSE	FALSE	FALSE	FALSE	0.636871	0.502628
C1QL1	6.57005	0.951482	FALSE	FALSE	FALSE	FALSE	0.222764	0.239673
C1QL2	6.04407	1.05791	FALSE	FALSE	FALSE	FALSE	0.459493	0.0293991
C1QL3	6.47734	0.55789	FALSE	FALSE	FALSE	FALSE	-0.148183	0.0593703
C1QL4	5.96576	0.62406	FALSE	FALSE	FALSE	FALSE	0.045579	0.0972606
C1QTNF1	10.1458	1.15609	FALSE	FALSE	FALSE	FALSE	0.359925	0.0226869
C1QTNF2	6.90618	0.669601	FALSE	FALSE	FALSE	FALSE	-0.136951	0.164863
C1QTNF3	8.6688	1.15112	FALSE	FALSE	FALSE	FALSE	0.211019	0.0122052
C1QTNF4	5.89015	0.328286	FALSE	FALSE	FALSE	FALSE	-0.231321	0.00199052
C1QTNF6	10.2181	1.10454	FALSE	FALSE	FALSE	FALSE	0.315521	0.158247
C1QTNF7	7.38024	1.2191	FALSE	FALSE	FALSE	FALSE	0.313182	0.922341
C1QTNF9B	5.89624	0.444096	FALSE	FALSE	FALSE	FALSE	-0.117067	0.000938545
C1QTNF9	5.82499	0.39162	FALSE	FALSE	FALSE	FALSE	-0.150828	0.0192371
C1RL	11.489	0.605449	FALSE	FALSE	FALSE	FALSE	-0.108117	0.0531997
C1R	13.5252	0.919634	FALSE	FALSE	FALSE	FALSE	0.187091	0.0210559
C1S	13.8671	1.07906	FALSE	FALSE	FALSE	FALSE	0.339168	0.0138485
C1orf101	6.28722	0.399344	FALSE	FALSE	FALSE	FALSE	-0.261012	0.0180498
C1orf103	9.91523	0.635073	FALSE	FALSE	FALSE	FALSE	-0.184705	0.0288783
C1orf104	7.86416	0.731848	FALSE	FALSE	FALSE	FALSE	-0.223398	0.00508219
C1orf106	11.348	1.14641	FALSE	FALSE	FALSE	FALSE	0.428944	0.0694357
C1orf107	10.5832	0.537732	FALSE	FALSE	FALSE	FALSE	-0.217961	0.0553685
C1orf109	9.66548	0.504788	FALSE	FALSE	FALSE	FALSE	-0.341199	0.0705961
C1orf110	6.85295	1.62576	FALSE	FALSE	FALSE	FALSE	0.831916	0.345854
C1orf111	5.74874	0.260816	FALSE	FALSE	FALSE	FALSE	-0.260703	0.00301192
C1orf112	9.08186	0.809904	FALSE	FALSE	FALSE	FALSE	-0.0971065	0.355075
C1orf113	8.4875	0.779374	FALSE	FALSE	FALSE	FALSE	-0.171372	0.000446601
C1orf114	6.62114	0.908343	FALSE	FALSE	FALSE	FALSE	0.167309	0.155781
C1orf115	10.089	1.05376	FALSE	FALSE	FALSE	FALSE	0.251876	0.0655003
C1orf116	11.8693	1.92001	FALSE	FALSE	FALSE	FALSE	1.20746	2.03697
C1orf122	10.4793	0.613714	FALSE	FALSE	FALSE	FALSE	-0.15101	0.000687008
C1orf123	10.1649	0.47715	FALSE	FALSE	FALSE	FALSE	-0.317109	0.0606597
C1orf124	9.32852	0.455875	FALSE	FALSE	FALSE	FALSE	-0.42627	0.0597893
C1orf125	5.90506	0.610166	FALSE	FALSE	FALSE	FALSE	0.0467662	0.041684
C1orf126	7.59912	0.817341	FALSE	FALSE	FALSE	FALSE	-0.117574	0.0261567
C1orf127	6.3819	0.647887	FALSE	FALSE	FALSE	FALSE	-0.035007	0.0934071
C1orf128	11.1058	0.414723	FALSE	FALSE	FALSE	FALSE	-0.310174	0.00556587
C1orf129	5.91508	0.656676	FALSE	FALSE	FALSE	FALSE	0.0907605	0.0891584
C1orf130	8.38644	1.36215	FALSE	FALSE	FALSE	FALSE	0.406065	0.922689
C1orf131	9.5009	0.574016	FALSE	FALSE	FALSE	FALSE	-0.289575	0.165718
C1orf133	7.20693	0.645257	FALSE	FALSE	FALSE	FALSE	-0.231736	0.0204735
C1orf135	7.7817	0.92902	FALSE	FALSE	FALSE	FALSE	-0.0223033	0.597812
C1orf144	12.8438	0.386761	FALSE	FALSE	FALSE	FALSE	-0.336653	8.69782215112836e-05
C1orf150	6.22828	0.572525	FALSE	FALSE	FALSE	FALSE	-0.0732507	0.0970857
C1orf151	11.0956	0.482132	FALSE	FALSE	FALSE	FALSE	-0.243117	0.00336274
C1orf152	6.4016	0.348436	FALSE	FALSE	FALSE	FALSE	-0.339201	0.0148212
C1orf156	8.70878	0.473406	FALSE	FALSE	FALSE	FALSE	-0.464404	0.000173521
C1orf158	6.09574	0.88368	FALSE	FALSE	FALSE	FALSE	0.271914	0.193282
C1orf159	8.92905	0.628937	FALSE	FALSE	FALSE	FALSE	-0.293372	0.023509
C1orf161	6.5736	0.835769	FALSE	FALSE	FALSE	FALSE	0.10619	0.0927673
C1orf162	9.28329	1.17386	FALSE	FALSE	FALSE	FALSE	0.287069	0.798789
C1orf163	9.19053	0.540595	FALSE	FALSE	FALSE	FALSE	-0.35553	0.0656092
C1orf168	6.67329	1.01698	FALSE	FALSE	FALSE	FALSE	0.26362	0.346974
C1orf170	7.3296	0.806773	FALSE	FALSE	FALSE	FALSE	-0.0916759	0.0228213
C1orf172	9.92719	0.59022	FALSE	FALSE	FALSE	FALSE	-0.228313	0.025502
C1orf173	7.0845	1.52185	FALSE	FALSE	FALSE	FALSE	0.671901	0.41611
C1orf174	10.1188	0.459537	FALSE	FALSE	FALSE	FALSE	-0.339336	0.0330245
C1orf175	7.01528	0.797061	FALSE	FALSE	FALSE	FALSE	-0.0362248	0.0126964
C1orf177	6.01695	0.385846	FALSE	FALSE	FALSE	FALSE	-0.205602	0.0174337
C1orf182	6.11683	0.427384	FALSE	FALSE	FALSE	FALSE	-0.189844	0.014304
C1orf183	7.72557	0.681316	FALSE	FALSE	FALSE	FALSE	-0.265987	0.000898439
C1orf186	6.72951	0.823235	FALSE	FALSE	FALSE	FALSE	0.056995	0.206083
C1orf187	5.94251	0.378124	FALSE	FALSE	FALSE	FALSE	-0.194569	0.00381906
C1orf189	5.73745	0.493152	FALSE	FALSE	FALSE	FALSE	-0.0252215	0.0396424
C1orf190	6.79337	0.588109	FALSE	FALSE	FALSE	FALSE	-0.192156	1.67276522529016e-05
C1orf192	7.30328	1.03539	FALSE	FALSE	FALSE	FALSE	0.140941	0.273644
C1orf194	6.59836	1.25934	FALSE	FALSE	FALSE	FALSE	0.523776	0.391337
C1orf198	12.1096	0.767402	FALSE	FALSE	FALSE	FALSE	0.0543202	0.27167
C1orf200	5.76128	0.224505	FALSE	FALSE	FALSE	FALSE	-0.300496	0.00696472
[truncated: 15,849 more rows]

## Sheet: Figure_1F
Groups	name	x	y	coord	cos2	contrib
LUAD	TCGA.05.4244.01A.01R.1107.07	-36.2838	35.4837	2575.61	0.218025	0.0574346
LUAD	TCGA.05.4249.01A.01R.1107.07	-46.4585	22.4581	2662.76	0.260714	0.059378
LUAD	TCGA.05.4250.01A.01R.1107.07	-11.3333	25.5902	783.3	0.0804539	0.0174671
LUAD	TCGA.05.4382.01A.01R.1206.07	-20.7545	17.1475	724.787	0.0802665	0.0161623
LUAD	TCGA.05.4384.01A.01R.1755.07	-55.8336	13.3813	3296.44	0.327423	0.0735088
LUAD	TCGA.05.4389.01A.01R.1206.07	-12.9084	42.2441	1951.19	0.169275	0.0435104
LUAD	TCGA.05.4390.01A.02R.1755.07	-11.1539	58.8957	3593.12	0.220513	0.0801244
LUAD	TCGA.05.4395.01A.01R.1206.07	17.2023	47.8379	2584.38	0.148913	0.0576302
LUAD	TCGA.05.4396.01A.21R.1858.07	-34.8893	40.6648	2870.89	0.177202	0.0640191
LUAD	TCGA.05.4397.01A.01R.1206.07	19.3248	34.8156	1585.57	0.0955732	0.0353573
LUAD	TCGA.05.4398.01A.01R.1206.07	-11.4219	34.2512	1303.6	0.138123	0.0290695
LUAD	TCGA.05.4402.01A.01R.1206.07	-26.9958	19.1825	1096.74	0.150649	0.0244567
LUAD	TCGA.05.4403.01A.01R.1206.07	-45.3791	3.61671	2072.35	0.133712	0.0462121
LUAD	TCGA.05.4405.01A.21R.1858.07	-43.3295	17.5148	2184.21	0.239443	0.0487067
LUAD	TCGA.05.4410.01A.21R.1858.07	-41.0058	24.2753	2270.77	0.219912	0.0506368
LUAD	TCGA.05.4415.01A.22R.1858.07	23.0811	33.1513	1631.75	0.0742895	0.036387
LUAD	TCGA.05.4417.01A.22R.1858.07	-43.7117	17.8944	2230.92	0.224335	0.0497482
LUAD	TCGA.05.4418.01A.01R.1206.07	3.03633	39.2083	1546.51	0.117614	0.0344863
LUAD	TCGA.05.4420.01A.01R.1206.07	1.53705	61.2617	3755.36	0.251704	0.0837423
LUAD	TCGA.05.4422.01A.01R.1206.07	-35.0891	48.3961	3573.43	0.230424	0.0796853
LUAD	TCGA.05.4424.01A.22R.1858.07	-30.7919	2.66934	955.265	0.0956609	0.0213018
LUAD	TCGA.05.4425.01A.01R.1755.07	-40.0511	20.2979	2016.1	0.159356	0.0449578
LUAD	TCGA.05.4426.01A.01R.1206.07	-29.4641	25.4886	1517.8	0.142132	0.033846
LUAD	TCGA.05.4427.01A.21R.1858.07	-20.5703	30.305	1341.53	0.111763	0.0299153
LUAD	TCGA.05.4430.01A.02R.1206.07	-43.7119	7.67442	1969.63	0.234891	0.0439215
LUAD	TCGA.05.4432.01A.01R.1206.07	-19.4522	34.6973	1582.29	0.160442	0.0352842
LUAD	TCGA.05.4433.01A.22R.1858.07	-46.1008	3.01466	2134.38	0.159779	0.0475953
LUAD	TCGA.05.4434.01A.01R.1206.07	-20.4261	3.60656	430.234	0.0597268	0.00959396
LUAD	TCGA.05.5420.01A.01R.1628.07	-23.6011	34.6195	1755.52	0.0866141	0.0391471
LUAD	TCGA.05.5423.01A.01R.1628.07	-58.8777	30.8117	4415.95	0.287532	0.098473
LUAD	TCGA.05.5425.01A.02R.1628.07	-28.1271	32.9725	1878.32	0.183641	0.0418855
LUAD	TCGA.05.5428.01A.01R.1628.07	-4.01612	60.4034	3664.69	0.174647	0.0817205
LUAD	TCGA.05.5429.01A.01R.1628.07	-4.81475	33.7446	1161.88	0.0542808	0.0259092
LUAD	TCGA.05.5715.01A.01R.1628.07	-35.4551	31.0421	2220.68	0.167287	0.0495199
LUAD	TCGA.35.3615.01A.01R.0946.07	-39.3046	42.3362	3337.2	0.24029	0.0744177
LUAD	TCGA.35.4122.01A.01R.1107.07	-11.965	30.6926	1085.2	0.0575828	0.0241993
LUAD	TCGA.35.4123.01A.01R.1107.07	-4.7749	38.9595	1540.64	0.0983868	0.0343554
LUAD	TCGA.35.5375.01A.01R.1628.07	36.6446	26.6241	2051.66	0.092047	0.0457509
LUAD	TCGA.38.4625.01A.01R.1206.07	1.09101	27.3732	750.48	0.0561756	0.0167353
LUAD	TCGA.38.4626.01A.01R.1206.07	-72.4638	-22.0078	5735.35	0.588181	0.127895
LUAD	TCGA.38.4627.01A.01R.1206.07	-37.602	-16.0388	1671.16	0.136453	0.0372658
LUAD	TCGA.38.4628.01A.01R.1206.07	-24.9598	39.5217	2184.96	0.137308	0.0487232
LUAD	TCGA.38.4629.01A.02R.1206.07	-4.44691	19.5723	402.851	0.0343315	0.00898334
LUAD	TCGA.38.4630.01A.01R.1206.07	33.762	24.6134	1745.69	0.0965194	0.038928
LUAD	TCGA.38.4631.01A.01R.1755.07	27.1608	55.6127	3830.48	0.188426	0.0854174
LUAD	TCGA.38.4632.01A.01R.1755.07	-16.1785	49.0851	2671.09	0.18055	0.0595638
LUAD	TCGA.38.6178.01A.11R.1755.07	-32.441	19.2508	1423.02	0.17189	0.0317324
LUAD	TCGA.38.7271.01A.11R.2039.07	-61.2456	-13.0889	3922.35	0.387578	0.087466
LUAD	TCGA.38.A44F.01A.11R.A24H.07	-58.0409	-10.809	3485.58	0.270977	0.0777264
LUAD	TCGA.44.2655.01A.01R.0946.07	-51.7758	24.5779	3284.81	0.303261	0.0732492
LUAD	TCGA.44.2656.01A.02R.0946.07	-47.1126	23.03	2749.98	0.286894	0.061323
LUAD	TCGA.44.2657.01A.01R.1107.07	-52.3481	1.37433	2742.21	0.324249	0.0611496
LUAD	TCGA.44.2659.01A.01R.0946.07	-53.3674	12.401	3001.86	0.272258	0.0669397
LUAD	TCGA.44.2661.01A.01R.1107.07	-62.0471	3.41583	3861.51	0.347518	0.0861095
LUAD	TCGA.44.2662.01A.01R.0946.07	-8.23334	28.6461	888.386	0.0743744	0.0198105
LUAD	TCGA.44.2665.01A.01R.0946.07	-27.3584	9.86386	845.778	0.0715817	0.0188604
LUAD	TCGA.44.2666.01A.01R.0946.07	-43.8026	18.0767	2245.43	0.194916	0.0500718
LUAD	TCGA.44.2668.01A.01R.0946.07	-0.712551	8.27667	69.0109	0.00664007	0.0015389
LUAD	TCGA.44.3396.01A.01R.1206.07	-21.5384	19.1155	829.305	0.0982493	0.018493
LUAD	TCGA.44.3398.01A.01R.1107.07	-39.5534	-1.55869	1566.9	0.115618	0.034941
LUAD	TCGA.44.3918.01A.01R.1107.07	-30.9857	24.8081	1575.55	0.146749	0.0351339
LUAD	TCGA.44.3919.01A.02R.1107.07	-43.1098	17.8215	2176.06	0.311942	0.0485249
LUAD	TCGA.44.4112.01A.01R.1107.07	-24.3109	33.4445	1709.55	0.167633	0.0381221
LUAD	TCGA.44.5643.01A.01R.1628.07	63.971	-14.1583	4292.75	0.281596	0.0957258
LUAD	TCGA.44.5644.01A.21R.2039.07	1.34337	66.3559	4404.91	0.202423	0.098227
LUAD	TCGA.44.5645.01A.01R.1628.07	-66.9482	-4.16437	4499.4	0.369529	0.100334
LUAD	TCGA.44.6145.01A.11R.1755.07	-27.148	13.329	914.678	0.104569	0.0203968
LUAD	TCGA.44.6146.01A.11R.1755.07	-43.9076	12.1839	2076.32	0.106176	0.0463007
LUAD	TCGA.44.6147.01A.11R.1755.07	-52.6718	-6.84672	2821.2	0.270369	0.062911
LUAD	TCGA.44.6148.01A.11R.1755.07	-69.4039	-33.9293	5968.1	0.331377	0.133085
LUAD	TCGA.44.6774.01A.21R.1858.07	-29.2702	-1.27278	858.362	0.0776041	0.019141
LUAD	TCGA.44.6775.01A.11R.1858.07	-32.4177	3.56683	1063.63	0.124962	0.0237183
LUAD	TCGA.44.6776.01A.11R.1858.07	-52.7088	31.7695	3787.52	0.264873	0.0844594
LUAD	TCGA.44.6777.01A.11R.1858.07	-53.3079	-8.48963	2913.8	0.242313	0.0649761
LUAD	TCGA.44.6778.01A.11R.1858.07	-44.0419	-20.4607	2358.33	0.188416	0.0525893
LUAD	TCGA.44.6779.01A.11R.1858.07	-2.65613	14.8476	227.506	0.0145617	0.00507325
LUAD	TCGA.44.7659.01A.11R.2066.07	-59.9328	22.3122	4089.77	0.302211	0.0911995
LUAD	TCGA.44.7660.01A.11R.2066.07	36.1862	23.1663	1846.12	0.133225	0.0411673
LUAD	TCGA.44.7661.01A.11R.2066.07	-24.9056	-6.90602	667.982	0.0798071	0.0148956
LUAD	TCGA.44.7662.01A.11R.2066.07	-6.19257	25.7612	701.986	0.0731131	0.0156539
LUAD	TCGA.44.7667.01A.31R.2066.07	27.3143	55.3156	3805.89	0.183646	0.0848692
LUAD	TCGA.44.7669.01A.21R.2066.07	-9.85806	13.3152	274.477	0.0195894	0.00612068
LUAD	TCGA.44.7670.01A.11R.2066.07	3.99553	21.1534	463.429	0.0354607	0.0103342
LUAD	TCGA.44.7671.01A.11R.2066.07	-41.3253	22.4813	2213.19	0.179145	0.0493529
LUAD	TCGA.44.7672.01A.11R.2066.07	-38.5959	16.7092	1768.84	0.206633	0.0394441
LUAD	TCGA.44.8117.01A.11R.2241.07	-28.1946	40.6928	2450.84	0.176813	0.0546523
LUAD	TCGA.44.8119.01A.11R.2241.07	-11.9128	24.0612	720.859	0.0535183	0.0160747
LUAD	TCGA.44.8120.01A.11R.2241.07	-44.7486	18.6266	2349.39	0.212692	0.0523901
LUAD	TCGA.44.A479.01A.31R.A24H.07	-26.4274	27.9059	1477.15	0.121416	0.0329395
LUAD	TCGA.44.A47A.01A.21R.A24H.07	-34.0002	32.9036	2238.66	0.189814	0.0499209
LUAD	TCGA.44.A47B.01A.11R.A24H.07	-36.769	37.3104	2744.03	0.207932	0.0611902
LUAD	TCGA.44.A47G.01A.21R.A24H.07	-45.7905	10.7351	2212.02	0.27061	0.0493267
LUAD	TCGA.44.A4SS.01A.11R.A24X.07	-8.31964	15.6198	313.193	0.0283931	0.00698402
LUAD	TCGA.44.A4SU.01A.11R.A24X.07	-33.424	33.5941	2245.72	0.215779	0.0500783
LUAD	TCGA.49.4486.01A.01R.1206.07	-39.4306	55.4376	4628.1	0.211995	0.103204
LUAD	TCGA.49.4487.01A.21R.1858.07	-20.4697	23.3774	965.511	0.10706	0.0215303
LUAD	TCGA.49.4488.01A.01R.1755.07	-19.1206	52.3393	3105	0.21302	0.0692397
LUAD	TCGA.49.4490.01A.21R.1858.07	-24.2501	30.3965	1512.01	0.134664	0.033717
LUAD	TCGA.49.4494.01A.01R.1206.07	-12.0132	53.0678	2960.51	0.1976	0.0660176
LUAD	TCGA.49.4501.01A.01R.1206.07	-50.339	22.0455	3020.02	0.306794	0.0673447
LUAD	TCGA.49.4505.01A.01R.1206.07	-46.9745	28.4894	3018.24	0.289757	0.0673051
LUAD	TCGA.49.4506.01A.01R.1206.07	16.0146	53.4048	3108.54	0.142119	0.0693186
LUAD	TCGA.49.4507.01A.01R.1206.07	13.8282	55.0152	3217.89	0.173472	0.071757
LUAD	TCGA.49.4510.01A.01R.1206.07	-53.4156	38.7773	4356.9	0.288649	0.0971563
LUAD	TCGA.49.4512.01A.21R.1858.07	-40.5361	28.9062	2478.74	0.226909	0.0552745
LUAD	TCGA.49.4514.01A.21R.1858.07	-7.84842	61.2477	3812.88	0.222817	0.085025
LUAD	TCGA.49.6742.01A.11R.1858.07	-13.3272	36.4893	1509.09	0.114306	0.0336517
LUAD	TCGA.49.6743.01A.11R.1858.07	-5.1389	22.0845	514.132	0.0466789	0.0114648
LUAD	TCGA.49.6744.01A.11R.1858.07	-51.1623	0.952129	2618.48	0.378124	0.0583907
LUAD	TCGA.49.6745.01A.11R.1858.07	-31.4378	1.46149	990.471	0.113795	0.0220869
LUAD	TCGA.49.6761.01A.31R.1949.07	-12.7384	41.9414	1921.35	0.144961	0.042845
LUAD	TCGA.49.6767.01A.11R.1858.07	17.2143	43.0243	2147.42	0.143816	0.0478863
LUAD	TCGA.49.AAQV.01A.11R.A39D.07	-19.6698	51.5036	3039.52	0.281266	0.0677795
LUAD	TCGA.49.AAR0.01A.21R.A39D.07	-35.688	25.5683	1927.37	0.16737	0.0429792
LUAD	TCGA.49.AAR2.01A.11R.A39D.07	-16.2308	70.3048	5206.21	0.237609	0.116095
LUAD	TCGA.49.AAR3.01A.11R.A41B.07	1.08508	27.1795	739.904	0.0702954	0.0164994
LUAD	TCGA.49.AAR4.01A.12R.A41B.07	-21.3578	28.1642	1249.37	0.120022	0.0278603
LUAD	TCGA.49.AAR9.01A.21R.A41B.07	40.0766	46.304	3750.19	0.191361	0.0836271
LUAD	TCGA.49.AARE.01A.11R.A41B.07	3.72657	44.5219	1996.09	0.151206	0.0445116
LUAD	TCGA.49.AARN.01A.21R.A41B.07	-32.6021	33.384	2177.39	0.238279	0.0485545
LUAD	TCGA.49.AARO.01A.12R.A41B.07	-35.1005	15.7939	1481.49	0.136303	0.0330364
LUAD	TCGA.49.AARQ.01A.11R.A41B.07	-2.82757	58.0115	3373.33	0.164441	0.0752234
LUAD	TCGA.49.AARR.01A.11R.A41B.07	-69.8879	-38.2005	6343.59	0.352801	0.141458
LUAD	TCGA.4B.A93V.01A.11R.A39D.07	-4.24445	70.9435	5050.99	0.2434	0.112634
LUAD	TCGA.50.5044.01A.21R.1858.07	-12.3918	9.63095	246.312	0.0185982	0.00549261
LUAD	TCGA.50.5045.01A.01R.1628.07	-41.4296	7.9819	1780.12	0.185426	0.0396957
LUAD	TCGA.50.5049.01A.01R.1628.07	-34.0778	0.6056	1161.67	0.125574	0.0259045
LUAD	TCGA.50.5051.01A.21R.1858.07	-22.3721	53.8246	3397.6	0.245026	0.0757644
LUAD	TCGA.50.5055.01A.01R.1628.07	-47.5914	-2.3572	2270.5	0.216388	0.0506308
LUAD	TCGA.50.5066.01A.01R.1628.07	-9.55499	26.4585	791.351	0.04303	0.0176467
LUAD	TCGA.50.5066.02A.11R.2090.07	-14.8152	18.8948	576.501	0.0624306	0.0128556
LUAD	TCGA.50.5068.01A.01R.1628.07	-37.2466	30.5864	2322.84	0.120631	0.0517979
LUAD	TCGA.50.5072.01A.21R.1858.07	2.44291	23.8558	575.069	0.0587883	0.0128237
LUAD	TCGA.50.5930.01A.11R.1755.07	-26.5153	22.6795	1217.42	0.120682	0.0271477
LUAD	TCGA.50.5931.01A.11R.1755.07	48.6562	7.5976	2425.15	0.163514	0.0540794
LUAD	TCGA.50.5932.01A.11R.1755.07	-41.6316	46.188	3866.52	0.268921	0.0862211
LUAD	TCGA.50.5933.01A.11R.1755.07	-11.0148	12.6885	282.323	0.0239807	0.00629563
LUAD	TCGA.50.5935.01A.11R.1755.07	-53.6486	29.67	3758.47	0.327294	0.0838118
LUAD	TCGA.50.5936.01A.11R.1628.07	-12.7343	27.2689	905.755	0.0951218	0.0201978
LUAD	TCGA.50.5939.01A.11R.1628.07	-17.6736	0.837928	313.06	0.0346908	0.00698105
LUAD	TCGA.50.5941.01A.11R.1755.07	-38.7971	14.6515	1719.88	0.232762	0.0383524
LUAD	TCGA.50.5942.01A.21R.1755.07	-74.0534	-5.31407	5512.15	0.371424	0.122918
LUAD	TCGA.50.5944.01A.11R.1755.07	-59.864	-2.88375	3592.01	0.321086	0.0800998
LUAD	TCGA.50.5946.01A.11R.1755.07	7.91933	49.8072	2543.48	0.171859	0.0567181
LUAD	TCGA.50.5946.02A.11R.2090.07	-7.52204	13.4242	236.79	0.0274962	0.00528028
LUAD	TCGA.50.6590.01A.12R.1858.07	22.3674	8.33901	569.839	0.0467122	0.0127071
LUAD	TCGA.50.6591.01A.11R.1755.07	30.9934	23.212	1499.39	0.0572722	0.0334354
LUAD	TCGA.50.6592.01A.11R.1755.07	10.9713	15.1339	349.403	0.0288799	0.00779149
LUAD	TCGA.50.6593.01A.11R.1755.07	-38.2991	16.9968	1755.71	0.214938	0.0391514
LUAD	TCGA.50.6594.01A.11R.1755.07	7.04132	49.5923	2508.98	0.138188	0.0559487
LUAD	TCGA.50.6595.01A.12R.1858.07	5.64174	-2.63635	38.7796	0.00382351	0.000864761
LUAD	TCGA.50.6597.01A.11R.1858.07	-44.4714	51.3158	4611.02	0.207088	0.102823
LUAD	TCGA.50.6673.01A.11R.1949.07	-36.8741	9.39217	1447.91	0.125059	0.0322875
LUAD	TCGA.50.7109.01A.11R.2039.07	-24.821	34.8328	1829.4	0.15982	0.0407947
LUAD	TCGA.50.8457.01A.11R.2326.07	-65.8943	1.86254	4345.52	0.415432	0.0969026
LUAD	TCGA.50.8459.01A.11R.2326.07	-39.1528	-26.2706	2223.09	0.179421	0.0495736
LUAD	TCGA.50.8460.01A.11R.2326.07	-59.2722	8.95248	3593.34	0.305011	0.0801294
LUAD	TCGA.53.7624.01A.11R.2066.07	34.0735	29.0946	2007.49	0.108378	0.044766
LUAD	TCGA.53.7626.01A.12R.2066.07	-61.2362	-13.514	3932.5	0.432129	0.0876925
LUAD	TCGA.53.7813.01A.11R.2170.07	-16.3856	58.7228	3716.85	0.228813	0.0828836
LUAD	TCGA.53.A4EZ.01A.12R.A24X.07	4.96272	67.2711	4550.03	0.254807	0.101463
LUAD	TCGA.55.1592.01A.01R.0946.07	-32.1744	18.57	1380.03	0.153775	0.030774
LUAD	TCGA.55.1594.01A.01R.0946.07	-3.01769	40.5055	1649.8	0.114741	0.0367896
LUAD	TCGA.55.1595.01A.01R.0946.07	-29.4191	32.0306	1891.45	0.202246	0.0421782
LUAD	TCGA.55.1596.01A.01R.0946.07	8.65476	61.9625	3914.26	0.231006	0.0872857
LUAD	TCGA.55.5899.01A.11R.1628.07	7.77028	37.5683	1471.76	0.0753891	0.0328193
LUAD	TCGA.55.6543.01A.11R.1755.07	-49.2189	13.25	2598.07	0.253635	0.0579354
LUAD	TCGA.55.6642.01A.11R.1858.07	-30.2289	16.2367	1177.42	0.108157	0.0262558
LUAD	TCGA.55.6712.01A.11R.1858.07	-29.633	15.6513	1123.08	0.10069	0.025044
LUAD	TCGA.55.6968.01A.11R.1949.07	19.6264	23.4089	933.174	0.056735	0.0208092
LUAD	TCGA.55.6969.01A.11R.1949.07	-4.36517	25.393	663.858	0.0624152	0.0148036
LUAD	TCGA.55.6970.01A.11R.1949.07	-33.0427	20.3806	1507.19	0.162408	0.0336094
LUAD	TCGA.55.6971.01A.11R.1949.07	-44.6246	4.7869	2014.27	0.212728	0.044917
LUAD	TCGA.55.6972.01A.11R.1949.07	-23.9819	70.7528	5581.09	0.22633	0.124455
LUAD	TCGA.55.6975.01A.11R.1949.07	9.6201	15.5315	333.774	0.0296713	0.00744296
LUAD	TCGA.55.6978.01A.11R.1949.07	-15.6572	-0.0745055	245.152	0.0276554	0.00546675
LUAD	TCGA.55.6979.01A.11R.1949.07	-31.441	14.5103	1199.08	0.150974	0.0267389
LUAD	TCGA.55.6980.01A.11R.1949.07	-48.4525	7.76053	2407.87	0.232281	0.0536941
LUAD	TCGA.55.6981.01A.11R.1949.07	-22.1147	33.1874	1590.46	0.16384	0.0354663
LUAD	TCGA.55.6982.01A.11R.1949.07	-28.93	20.1835	1244.32	0.13784	0.0277476
LUAD	TCGA.55.6983.01A.11R.1949.07	-46.1167	16.9388	2413.67	0.240874	0.0538235
LUAD	TCGA.55.6984.01A.11R.1949.07	-15.6749	23.699	807.348	0.0575812	0.0180034
LUAD	TCGA.55.6985.01A.11R.1949.07	-37.3783	1.10023	1398.35	0.162268	0.0311824
LUAD	TCGA.55.6986.01A.11R.1949.07	-40.0611	20.0341	2006.26	0.216763	0.0447384
LUAD	TCGA.55.6987.01A.11R.1949.07	-29.7273	10.0966	985.656	0.126799	0.0219796
LUAD	TCGA.55.7227.01A.11R.2039.07	-47.9404	8.32624	2367.6	0.303649	0.0527962
LUAD	TCGA.55.7281.01A.11R.2039.07	-43.6782	20.5456	2329.91	0.220977	0.0519556
LUAD	TCGA.55.7283.01A.11R.2039.07	-52.071	25.1933	3346.1	0.320762	0.074616
LUAD	TCGA.55.7284.01B.11R.2241.07	-57.6362	-10.3861	3429.8	0.252827	0.0764825
LUAD	TCGA.55.7570.01A.11R.2039.07	34.0971	39.0115	2684.52	0.163365	0.0598631
LUAD	TCGA.55.7573.01A.11R.2039.07	-65.1331	-4.02438	4258.52	0.410565	0.0949625
LUAD	TCGA.55.7574.01A.11R.2039.07	-51.6471	0.0705433	2667.43	0.320277	0.059482
LUAD	TCGA.55.7576.01A.11R.2066.07	-25.3841	26.6857	1356.48	0.182035	0.0302487
LUAD	TCGA.55.7724.01A.11R.2170.07	-9.13714	-51.8329	2770.14	0.184395	0.0617725
LUAD	TCGA.55.7725.01A.11R.2170.07	-56.6714	10.0046	3311.74	0.175303	0.0738498
LUAD	TCGA.55.7726.01A.11R.2170.07	23.7236	-17.168	857.551	0.0659478	0.0191229
LUAD	TCGA.55.7727.01A.11R.2170.07	-37.3174	27.9057	2171.32	0.140507	0.0484191
LUAD	TCGA.55.7728.01A.11R.2187.07	-47.7881	15.9882	2539.33	0.146609	0.0566255
LUAD	TCGA.55.7815.01A.11R.2170.07	-31.1159	19.9963	1368.05	0.05148	0.0305067
LUAD	TCGA.55.7816.01A.11R.2170.07	-48.5444	-33.2334	3461.02	0.207249	0.0771787
LUAD	TCGA.55.7903.01A.11R.2170.07	-25.7968	49.6121	3126.83	0.285059	0.0697266
LUAD	TCGA.55.7907.01A.11R.2170.07	-26.6953	29.5494	1585.8	0.151518	0.0353625
LUAD	TCGA.55.7910.01A.11R.2170.07	-13.0502	54.5267	3143.47	0.201227	0.0700975
LUAD	TCGA.55.7911.01A.11R.2170.07	-29.8892	38.1881	2351.69	0.215568	0.0524414
LUAD	TCGA.55.7913.01B.11R.2241.07	6.74752	70.07	4955.34	0.302048	0.110501
LUAD	TCGA.55.7914.01A.11R.2170.07	-34.2995	32.0541	2203.92	0.169701	0.0491461
LUAD	TCGA.55.7994.01A.11R.2187.07	-21.5743	36.931	1829.35	0.120822	0.0407934
LUAD	TCGA.55.7995.01A.11R.2187.07	-3.28462	16.9486	298.044	0.0255407	0.0066462
LUAD	TCGA.55.8085.01A.11R.2241.07	-20.1992	47.1812	2634.08	0.251248	0.0587384
LUAD	TCGA.55.8087.01A.11R.2241.07	-53.1146	24.0353	3398.85	0.242904	0.0757925
LUAD	TCGA.55.8089.01A.11R.2241.07	-18.3336	-3.23744	346.604	0.0328852	0.00772906
LUAD	TCGA.55.8090.01A.11R.2241.07	-36.0669	18.7359	1651.85	0.173012	0.0368354
LUAD	TCGA.55.8091.01A.11R.2241.07	-38.8296	-1.70103	1510.63	0.165975	0.0336861
LUAD	TCGA.55.8092.01A.11R.2241.07	-15.7796	34.4184	1433.62	0.123538	0.031969
LUAD	TCGA.55.8094.01A.11R.2241.07	-0.594232	82.632	6828.4	0.281265	0.152269
LUAD	TCGA.55.8096.01A.11R.2241.07	-35.8738	19.0056	1648.14	0.15602	0.0367525
LUAD	TCGA.55.8097.01A.11R.2241.07	-61.18	14.5936	3955.97	0.361248	0.0882159
LUAD	TCGA.55.8203.01A.11R.2241.07	-30.4561	45.1193	2963.32	0.308624	0.0660804
LUAD	TCGA.55.8204.01A.11R.2241.07	19.4157	-26.712	1090.5	0.097355	0.0243175
LUAD	TCGA.55.8205.01A.11R.2241.07	-22.1247	8.94885	569.583	0.0594669	0.0127014
LUAD	TCGA.55.8206.01A.11R.2241.07	-71.0699	-3.08707	5060.46	0.425224	0.112845
LUAD	TCGA.55.8207.01A.11R.2241.07	-64.1541	1.70522	4118.66	0.352151	0.0918437
LUAD	TCGA.55.8208.01A.11R.2241.07	-33.1035	-2.57368	1102.46	0.15562	0.0245843
LUAD	TCGA.55.8299.01A.11R.2287.07	-38.2442	-4.10177	1479.44	0.190914	0.0329908
LUAD	TCGA.55.8301.01A.11R.2287.07	-28.3043	21.9537	1283.1	0.165561	0.0286123
LUAD	TCGA.55.8302.01A.11R.2326.07	-10.2674	40.0094	1706.17	0.163221	0.0380466
LUAD	TCGA.55.8505.01A.11R.2403.07	5.55024	28.0433	817.231	0.0708177	0.0182238
LUAD	TCGA.55.8506.01A.11R.2403.07	-25.5739	49.6193	3116.1	0.205009	0.0694873
LUAD	TCGA.55.8507.01A.11R.2403.07	-28.7227	35.59	2091.64	0.205156	0.0466423
LUAD	TCGA.55.8508.01A.11R.2403.07	-20.2661	42.3369	2203.13	0.191211	0.0491285
LUAD	TCGA.55.8510.01A.11R.2403.07	-44.1324	13.9698	2142.83	0.2846	0.0477838
LUAD	TCGA.55.8511.01A.11R.2403.07	-18.8137	31.5698	1350.61	0.127213	0.0301177
LUAD	TCGA.55.8512.01A.11R.2403.07	-55.4957	-19.1382	3446.04	0.198023	0.0768447
LUAD	TCGA.55.8513.01A.11R.2403.07	-73.8235	-23.8405	6018.27	0.429332	0.134204
LUAD	TCGA.55.8514.01A.11R.2403.07	-42.1817	47.5168	4037.15	0.242132	0.090026
LUAD	TCGA.55.8614.01A.11R.2403.07	3.64667	-14.2261	215.679	0.0243564	0.00480951
LUAD	TCGA.55.8615.01A.11R.2403.07	-21.4461	63.9843	4553.93	0.278427	0.10155
LUAD	TCGA.55.8616.01A.11R.2403.07	-37.3356	34.2066	2564.04	0.214252	0.0571766
LUAD	TCGA.55.8619.01A.11R.2403.07	-69.8873	-20.6292	5309.8	0.478809	0.118405
LUAD	TCGA.55.8620.01A.11R.2403.07	10.3107	37.4847	1511.41	0.0715293	0.0337036
LUAD	TCGA.55.8621.01A.11R.2403.07	-69.994	-27.0395	5630.29	0.628773	0.125552
LUAD	TCGA.55.A48X.01A.11R.A24H.07	-48.8432	9.91441	2483.95	0.30324	0.0553906
LUAD	TCGA.55.A48Y.01A.11R.A24H.07	-14.1848	35.4858	1460.45	0.134074	0.0325671
LUAD	TCGA.55.A48Z.01A.12R.A24X.07	-20.2454	34.656	1610.91	0.165927	0.0359224
LUAD	TCGA.55.A490.01A.11R.A466.07	-13.2304	47.2179	2404.58	0.140139	0.0536207
LUAD	TCGA.55.A491.01A.11R.A24H.07	-17.3262	39.532	1862.97	0.1402	0.0415432
LUAD	TCGA.55.A492.01A.11R.A24H.07	-48.6079	55.2134	5411.25	0.258129	0.120668
LUAD	TCGA.55.A493.01A.11R.A24H.07	3.68528	30.0742	918.037	0.075772	0.0204717
LUAD	TCGA.55.A494.01A.11R.A24X.07	-9.73438	79.0805	6348.49	0.302825	0.141568
LUAD	TCGA.55.A4DF.01A.11R.A24H.07	4.04348	17.9655	339.108	0.0266113	0.00756191
LUAD	TCGA.55.A4DG.01A.11R.A24H.07	-54.4553	26.2854	3656.3	0.261864	0.0815333
LUAD	TCGA.55.A57B.01A.12R.A39D.07	-49.1642	0.992659	2418.1	0.236388	0.0539223
LUAD	TCGA.62.8394.01A.11R.2326.07	-14.2242	35.0883	1433.52	0.148283	0.0319666
LUAD	TCGA.62.8395.01A.11R.2326.07	-51.5867	19.0385	3023.65	0.260764	0.0674257
LUAD	TCGA.62.8397.01A.11R.2326.07	-54.4054	33.6922	4095.11	0.243217	0.0913186
LUAD	TCGA.62.8398.01A.11R.2326.07	-6.65666	34.585	1240.43	0.106751	0.0276609
LUAD	TCGA.62.8399.01A.21R.2326.07	-26.884	18.6276	1069.74	0.0787342	0.0238546
LUAD	TCGA.62.8402.01A.11R.2326.07	-1.5789	49.0623	2409.6	0.161144	0.0537328
LUAD	TCGA.62.A46O.01A.11R.A24H.07	28.7529	57.2007	4098.65	0.187699	0.0913974
LUAD	TCGA.62.A46P.01A.11R.A24H.07	-41.063	62.6376	5609.64	0.302933	0.125092
LUAD	TCGA.62.A46R.01A.11R.A24H.07	-35.6656	39.5207	2833.92	0.227019	0.0631948
LUAD	TCGA.62.A46S.01A.11R.A24H.07	-55.2129	40.3931	4680.06	0.330267	0.104363
LUAD	TCGA.62.A46U.01A.11R.A24H.07	-31.6086	30.9728	1958.42	0.150594	0.0436716
LUAD	TCGA.62.A46V.01A.11R.A24H.07	-32.337	43.5114	2938.92	0.216318	0.0655363
LUAD	TCGA.62.A46Y.01A.11R.A24H.07	-49.1184	23.8722	2982.5	0.315426	0.0665079
LUAD	TCGA.62.A470.01A.11R.A24H.07	-35.2393	41.777	2987.13	0.212342	0.0666112
LUAD	TCGA.62.A471.01A.12R.A24H.07	31.9439	52.7663	3804.7	0.237874	0.0848425
LUAD	TCGA.62.A472.01A.11R.A24H.07	-27.7874	42.8751	2610.41	0.232686	0.0582106
LUAD	TCGA.64.1676.01A.01R.0946.07	-16.9786	52.0428	2996.72	0.143886	0.0668252
LUAD	TCGA.64.1677.01A.01R.0946.07	-0.845943	58.0744	3373.35	0.2643	0.0752238
LUAD	TCGA.64.1678.01A.01R.0946.07	24.7437	83.1017	7518.14	0.251031	0.16765
LUAD	TCGA.64.1679.01A.21R.2066.07	-13.8752	8.02416	256.909	0.0244636	0.00572893
LUAD	TCGA.64.1680.01A.02R.0946.07	-44.7355	38.5419	3486.74	0.229184	0.0777523
LUAD	TCGA.64.1681.01A.11R.2066.07	-59.4771	13.3185	3714.9	0.34959	0.0828402
LUAD	TCGA.64.5774.01A.01R.1628.07	3.76425	60.8601	3718.12	0.231903	0.0829119
LUAD	TCGA.64.5775.01A.01R.1628.07	24.9149	4.40608	640.164	0.0255188	0.0142753
LUAD	TCGA.64.5778.01A.01R.1628.07	-30.9524	51.5888	3619.45	0.264315	0.0807117
LUAD	TCGA.64.5779.01A.01R.1628.07	-15.1262	24.51	829.54	0.0587001	0.0184983
LUAD	TCGA.64.5781.01A.01R.1628.07	11.7017	40.0907	1744.19	0.121481	0.0388945
LUAD	TCGA.64.5815.01A.01R.1628.07	-26.2593	-1.8254	692.885	0.0679285	0.0154509
LUAD	TCGA.67.3770.01A.01R.0946.07	-56.8155	32.131	4260.41	0.251506	0.0950046
LUAD	TCGA.67.3771.01A.01R.0946.07	-4.96962	22.3111	522.484	0.0430574	0.0116511
LUAD	TCGA.67.3772.01A.01R.0946.07	-49.3642	18.6545	2784.81	0.219017	0.0620997
LUAD	TCGA.67.3773.01A.01R.0946.07	-64.86	21.2841	4659.84	0.275767	0.103912
LUAD	TCGA.67.3774.01A.01R.0946.07	-60.6745	9.87496	3778.91	0.366652	0.0842674
LUAD	TCGA.67.4679.01B.01R.1755.07	-75.4124	3.16704	5697.06	0.45127	0.127041
LUAD	TCGA.67.6215.01A.11R.1755.07	-38.0609	37.76	2874.46	0.225306	0.0640987
LUAD	TCGA.67.6216.01A.11R.1755.07	-41.3264	29.4332	2574.19	0.237137	0.0574028
LUAD	TCGA.67.6217.01A.11R.1755.07	-66.0214	19.8017	4750.93	0.433006	0.105943
LUAD	TCGA.69.7760.01A.11R.2170.07	-10.3234	52.518	2864.72	0.172437	0.0638815
LUAD	TCGA.69.7761.01A.11R.2170.07	-25.1771	8.05221	698.726	0.0507897	0.0155812
LUAD	TCGA.69.7763.01A.11R.2170.07	-53.3263	0.953265	2844.61	0.310044	0.0634331
LUAD	TCGA.69.7764.01A.11R.2170.07	-50.0675	33.0433	3598.61	0.258979	0.0802469
LUAD	TCGA.69.7765.01A.11R.2170.07	-39.6127	13.0945	1740.63	0.183265	0.0388151
LUAD	TCGA.69.7973.01A.11R.2187.07	-22.0236	40.4427	2120.65	0.164409	0.0472893
LUAD	TCGA.69.7974.01A.11R.2187.07	-43.1234	14.8461	2080.04	0.213599	0.0463837
LUAD	TCGA.69.7978.01A.11R.2187.07	-25.4614	9.57976	740.053	0.0851477	0.0165027
LUAD	TCGA.69.7979.01A.11R.2187.07	0.483982	37.0435	1372.46	0.109215	0.030605
LUAD	TCGA.69.7980.01A.11R.2187.07	-33.6964	26.5282	1839.19	0.189997	0.041013
LUAD	TCGA.69.8253.01A.11R.2287.07	-40.2963	33.6358	2755.16	0.228543	0.0614384
LUAD	TCGA.69.8254.01A.11R.2287.07	-63.0259	6.59721	4015.78	0.284914	0.0895496
LUAD	TCGA.69.8255.01A.11R.2287.07	3.06883	51.5502	2666.84	0.124192	0.059469
LUAD	TCGA.69.8453.01A.12R.2326.07	-59.7131	-18.9215	3923.68	0.359525	0.0874958
LUAD	TCGA.69.A59K.01A.11R.A262.07	-17.9964	25.7648	987.695	0.0774114	0.022025
LUAD	TCGA.71.6725.01A.11R.1858.07	-33.1504	56.4254	4282.78	0.247388	0.0955034
LUAD	TCGA.71.8520.01A.11R.2403.07	-31.1984	32.253	2013.6	0.168106	0.0449021
LUAD	TCGA.73.4658.01A.01R.1755.07	-46.9292	8.15225	2268.81	0.230249	0.0505931
LUAD	TCGA.73.4659.01A.01R.1206.07	-36.8842	24.5372	1962.52	0.200024	0.043763
LUAD	TCGA.73.4662.01A.01R.1206.07	-52.438	27.3388	3497.15	0.329034	0.0779843
LUAD	TCGA.73.4666.01A.01R.1206.07	-0.821192	36.2725	1316.37	0.103162	0.0293543
LUAD	TCGA.73.4668.01A.01R.1206.07	-16.5345	37.0528	1646.3	0.165087	0.0367115
LUAD	TCGA.73.4670.01A.01R.1206.07	16.6646	46.3778	2428.61	0.174566	0.0541566
LUAD	TCGA.73.4675.01A.01R.1206.07	-31.2397	32.8383	2054.27	0.145845	0.045809
LUAD	TCGA.73.4676.01A.01R.1755.07	-12.1527	28.4038	954.463	0.080825	0.021284
LUAD	TCGA.73.4677.01A.01R.1206.07	-53.5736	23.6507	3429.48	0.258498	0.0764755
LUAD	TCGA.73.7498.01A.12R.2187.07	-64.9983	19.3432	4598.94	0.400887	0.102554
LUAD	TCGA.73.7499.01A.11R.2187.07	-15.8156	45.0891	2283.16	0.185489	0.0509131
LUAD	TCGA.73.A9RS.01A.11R.A41B.07	3.84926	63.2237	4012.06	0.221761	0.0894666
LUAD	TCGA.75.5122.01A.01R.1755.07	-33.6401	10.2321	1236.35	0.0823254	0.0275699
LUAD	TCGA.75.5125.01A.01R.1755.07	-13.4112	29.6712	1060.24	0.104293	0.0236427
LUAD	TCGA.75.5126.01A.01R.1755.07	-37.8153	-1.33341	1431.78	0.151611	0.0319278
LUAD	TCGA.75.5146.01A.01R.1628.07	-53.9235	21.1762	3356.17	0.261134	0.0748407
LUAD	TCGA.75.5147.01A.01R.1628.07	-15.5631	32.6521	1308.37	0.125706	0.0291758
LUAD	TCGA.75.6203.01A.11R.1755.07	-84.5448	-25.5397	7800.09	0.610029	0.173937
LUAD	TCGA.75.6205.01A.11R.1755.07	-22.0325	-0.595049	485.786	0.0493227	0.0108327
LUAD	TCGA.75.6206.01A.11R.1755.07	-57.7597	22.9619	3863.43	0.305468	0.0861522
LUAD	TCGA.75.6207.01A.11R.1755.07	-7.33193	43.2978	1928.45	0.158511	0.0430034
LUAD	TCGA.75.6211.01A.11R.1755.07	0.0840208	49.2607	2426.63	0.165596	0.0541124
LUAD	TCGA.75.6212.01A.11R.1755.07	-58.2246	11.9242	3532.29	0.283093	0.0787679
LUAD	TCGA.75.6214.01A.41R.1949.07	38.7106	12.3681	1651.48	0.117324	0.0368271
LUAD	TCGA.75.7025.01A.12R.1949.07	-61.4706	-8.06298	3843.65	0.32787	0.085711
LUAD	TCGA.75.7027.01A.11R.1949.07	7.36133	33.1818	1155.22	0.102776	0.0257608
LUAD	TCGA.75.7030.01A.11R.1949.07	-52.1665	-28.5853	3538.46	0.296837	0.0789056
LUAD	TCGA.75.7031.01A.11R.1949.07	-26.6362	50.446	3254.29	0.229582	0.0725688
LUAD	TCGA.78.7143.01A.11R.2039.07	-35.4569	32.1737	2292.34	0.22939	0.0511178
LUAD	TCGA.78.7145.01A.11R.2039.07	-24.9538	36.6946	1969.19	0.168047	0.0439117
LUAD	TCGA.78.7146.01A.11R.2039.07	20.4911	42.1601	2197.36	0.157166	0.0489998
LUAD	TCGA.78.7147.01A.11R.2039.07	-22.0795	42.6444	2306.05	0.197302	0.0514236
LUAD	TCGA.78.7148.01A.11R.2039.07	-28.8955	42.962	2680.69	0.238335	0.0597778
LUAD	TCGA.78.7149.01A.11R.2039.07	-36.6383	38.821	2849.44	0.203551	0.0635408
LUAD	TCGA.78.7150.01A.21R.2039.07	22.3124	31.2773	1476.11	0.0985706	0.0329165
LUAD	TCGA.78.7152.01A.11R.2039.07	-39.4817	35.9224	2849.22	0.281511	0.063536
LUAD	TCGA.78.7153.01A.11R.2039.07	-28.6954	59.051	4310.44	0.271427	0.0961204
LUAD	TCGA.78.7154.01A.11R.2039.07	5.7453	22.4238	535.835	0.0363926	0.0119488
LUAD	TCGA.78.7155.01A.11R.2039.07	32.7805	35.6097	2342.61	0.0783065	0.0522389
LUAD	TCGA.78.7156.01A.11R.2039.07	-48.4107	34.691	3547.06	0.184142	0.0790973
LUAD	TCGA.78.7158.01A.11R.2039.07	-29.4578	38.4256	2344.29	0.167949	0.0522762
LUAD	TCGA.78.7159.01A.11R.2039.07	-17.2175	45.239	2343.01	0.199888	0.0522478
LUAD	TCGA.78.7160.01A.11R.2039.07	-40.5656	8.81946	1723.35	0.192576	0.0384297
LUAD	TCGA.78.7161.01A.11R.2039.07	-36.3321	49.4035	3760.73	0.248257	0.083862
LUAD	TCGA.78.7162.01A.21R.2066.07	-67.108	-6.72564	4548.72	0.417516	0.101434
LUAD	TCGA.78.7163.01A.12R.2066.07	-23.7826	60.6372	4242.48	0.190053	0.0946047
LUAD	TCGA.78.7166.01A.12R.2066.07	-1.06567	69.628	4849.2	0.328247	0.108134
LUAD	TCGA.78.7167.01A.11R.2066.07	-41.4253	41.0721	3402.97	0.223191	0.0758842
LUAD	TCGA.78.7220.01A.11R.2039.07	10.4905	40.526	1752.41	0.106062	0.0390776
LUAD	TCGA.78.7535.01A.11R.2066.07	-32.1797	59.3882	4562.49	0.265865	0.101741
LUAD	TCGA.78.7536.01A.11R.2066.07	7.35796	54.4331	3017.11	0.172389	0.0672797
LUAD	TCGA.78.7537.01A.11R.2066.07	-45.9743	33.5116	3236.66	0.258528	0.0721756
LUAD	TCGA.78.7539.01A.11R.2066.07	-45.2522	42.6689	3868.4	0.282877	0.0862631
LUAD	TCGA.78.7540.01A.11R.2066.07	-40.9716	18.7167	2028.99	0.109928	0.0452453
LUAD	TCGA.78.7542.01A.21R.2066.07	18.8112	30.8876	1307.9	0.0832131	0.0291655
LUAD	TCGA.78.7633.01A.11R.2066.07	-46.3622	27.6781	2915.53	0.17209	0.0650146
LUAD	TCGA.78.8640.01A.11R.2403.07	2.60122	43.6497	1912.06	0.14961	0.0426378
LUAD	TCGA.78.8648.01A.11R.2403.07	-51.8548	-23.3108	3232.31	0.321029	0.0720787
LUAD	TCGA.78.8655.01A.11R.2403.07	-37.7567	29.2092	2278.75	0.237329	0.0508147
LUAD	TCGA.78.8660.01A.11R.2403.07	-24.5221	34.5739	1796.69	0.184073	0.0400651
LUAD	TCGA.78.8662.01A.11R.2403.07	0.821086	52.7026	2778.24	0.151777	0.0619532
LUAD	TCGA.80.5607.01A.31R.1949.07	-40.4359	19.307	2007.82	0.198587	0.0447732
LUAD	TCGA.80.5608.01A.31R.1949.07	-35.7242	54.1817	4211.88	0.301475	0.0939224
LUAD	TCGA.80.5611.01A.01R.1628.07	4.78061	45.2711	2072.33	0.141416	0.0462117
LUAD	TCGA.83.5908.01A.21R.2287.07	0.871185	17.1726	295.657	0.0300256	0.00659297
LUAD	TCGA.86.6562.01A.11R.1755.07	-31.5761	17.3646	1298.58	0.151258	0.0289576
LUAD	TCGA.86.6851.01A.11R.1949.07	-29.577	20.3077	1287.2	0.122937	0.0287038
LUAD	TCGA.86.7701.01A.11R.2170.07	-24.1553	25.0989	1213.43	0.0963948	0.0270589
LUAD	TCGA.86.7711.01A.11R.2066.07	15.4411	18.0555	564.428	0.0360775	0.0125864
LUAD	TCGA.86.7713.01A.11R.2066.07	-17.2045	56.4348	3480.88	0.189434	0.0776216
LUAD	TCGA.86.7714.01A.12R.2170.07	-54.148	15.4811	3171.67	0.233846	0.0707263
LUAD	TCGA.86.7953.01A.11R.2187.07	-14.5397	24.9203	832.423	0.0770005	0.0185625
LUAD	TCGA.86.7954.01A.11R.2187.07	-30.3116	25.9788	1593.69	0.155181	0.0355384
LUAD	TCGA.86.7955.01A.11R.2187.07	23.667	72.3302	5791.78	0.272742	0.129153
LUAD	TCGA.86.8054.01A.11R.2241.07	3.74303	37.7246	1437.15	0.0876365	0.0320477
LUAD	TCGA.86.8055.01A.11R.2241.07	-20.905	3.21441	447.353	0.052479	0.0099757
LUAD	TCGA.86.8056.01A.11R.2241.07	-56.1613	9.40225	3242.49	0.268489	0.0723057
LUAD	TCGA.86.8073.01A.11R.2241.07	-30.8176	11.8456	1090.04	0.107391	0.0243073
LUAD	TCGA.86.8074.01A.11R.2241.07	-18.3163	26.5934	1042.69	0.123567	0.0232515
LUAD	TCGA.86.8075.01A.11R.2241.07	-24.2322	8.53908	660.117	0.0771503	0.0147202
LUAD	TCGA.86.8076.01A.31R.2241.07	-51.2868	9.79414	2726.26	0.324372	0.0607939
LUAD	TCGA.86.8278.01A.11R.2287.07	-29.0155	17.8313	1159.85	0.112256	0.025864
LUAD	TCGA.86.8279.01A.11R.2287.07	-22.2106	38.5006	1975.61	0.166708	0.044055
LUAD	TCGA.86.8280.01A.11R.2287.07	-57.2836	4.34691	3300.31	0.433478	0.073595
LUAD	TCGA.86.8281.01A.11R.2287.07	-43.8681	37.5095	3331.37	0.265915	0.0742877
LUAD	TCGA.86.8358.01A.11R.2326.07	19.5999	27.0446	1115.56	0.0541386	0.0248764
LUAD	TCGA.86.8359.01A.11R.2326.07	-26.3227	47.708	2968.94	0.224842	0.0662056
LUAD	TCGA.86.8585.01A.11R.2403.07	-6.2369	34.9694	1261.76	0.103867	0.0281365
LUAD	TCGA.86.8668.01A.11R.2403.07	-61.5338	-1.43374	3788.46	0.312073	0.0844805
LUAD	TCGA.86.8669.01A.11R.2403.07	-36.628	33.483	2462.72	0.167841	0.0549173
LUAD	TCGA.86.8671.01A.11R.2403.07	-62.2369	-8.53797	3946.33	0.38838	0.0880009
LUAD	TCGA.86.8672.01A.21R.2403.07	-0.615567	44.012	1937.43	0.165755	0.0432036
LUAD	TCGA.86.8673.01A.11R.2403.07	-8.71294	54.575	3054.34	0.225038	0.06811
LUAD	TCGA.86.8674.01A.21R.2403.07	-11.4263	71.4932	5241.84	0.292973	0.11689
LUAD	TCGA.86.A456.01A.11R.A24H.07	-58.8122	24.9003	4078.9	0.360637	0.0909571
LUAD	TCGA.86.A4D0.01A.11R.A24H.07	10.4526	65.8291	4442.73	0.245433	0.0990703
LUAD	TCGA.86.A4JF.01A.11R.A24X.07	-28.7174	43.6451	2729.58	0.238228	0.0608681
LUAD	TCGA.86.A4P7.01A.11R.A24X.07	-62.2092	0.9876	3870.96	0.43606	0.0863202
LUAD	TCGA.86.A4P8.01A.11R.A24X.07	-90.5845	-42.4117	10004.3	0.680445	0.22309
LUAD	TCGA.91.6828.01A.11R.1858.07	-50.7178	18.4229	2911.7	0.240045	0.0649291
LUAD	TCGA.91.6829.01A.21R.1858.07	-21.1759	6.79322	494.565	0.0429025	0.0110285
LUAD	TCGA.91.6830.01A.11R.1949.07	-37.2775	-10.8838	1508.07	0.168425	0.033629
LUAD	TCGA.91.6831.01A.11R.1858.07	3.25125	32.5789	1071.95	0.092351	0.0239039
LUAD	TCGA.91.6835.01A.11R.1858.07	-45.6083	-7.16642	2131.47	0.220807	0.0475306
LUAD	TCGA.91.6836.01A.21R.1858.07	16.9811	51.4561	2936.08	0.181596	0.0654729
LUAD	TCGA.91.6840.01A.11R.1949.07	-20.6026	15.2261	656.3	0.0458366	0.0146351
LUAD	TCGA.91.6847.01A.11R.1949.07	37.9037	41.0079	3118.34	0.148077	0.0695371
LUAD	TCGA.91.6848.01A.11R.1949.07	11.9306	-13.5665	326.387	0.0196262	0.00727825
LUAD	TCGA.91.6849.01A.11R.1949.07	-54.7329	23.7621	3560.33	0.266469	0.0793933
LUAD	TCGA.91.7771.01A.11R.2170.07	-55.3358	7.34948	3116.07	0.291718	0.0694865
LUAD	TCGA.91.8496.01A.11R.2403.07	-70.0774	9.28019	4996.97	0.325767	0.111429
LUAD	TCGA.91.8497.01A.11R.2403.07	-73.3395	2.12858	5383.21	0.437809	0.120043
LUAD	TCGA.91.8499.01A.11R.2403.07	30.347	27.0926	1654.95	0.0814084	0.0369044
LUAD	TCGA.91.A4BC.01A.11R.A24H.07	-17.2481	30.3693	1219.79	0.0959516	0.0272006
LUAD	TCGA.91.A4BD.01A.11R.A24H.07	-63.6969	29.3071	4916.2	0.291406	0.109628
LUAD	TCGA.93.7347.01A.11R.2187.07	-60.0047	7.41368	3655.53	0.394185	0.0815162
LUAD	TCGA.93.7348.01A.21R.2039.07	-44.1786	10.7136	2066.53	0.2143	0.0460825
LUAD	TCGA.93.8067.01A.11R.2287.07	-12.2758	38.314	1618.66	0.142059	0.0360951
LUAD	TCGA.93.A4JN.01A.11R.A24X.07	-32.2613	7.56085	1097.96	0.118939	0.0244839
LUAD	TCGA.93.A4JO.01A.21R.A24X.07	-40.9918	6.79423	1726.49	0.183485	0.0384998
LUAD	TCGA.93.A4JP.01A.11R.A24X.07	-59.9262	-22.0254	4076.27	0.386419	0.0908983
LUAD	TCGA.93.A4JQ.01A.11R.A24X.07	-24.7262	8.09388	676.896	0.0867346	0.0150944
LUAD	TCGA.95.7039.01A.11R.1949.07	-28.9108	39.9554	2432.27	0.208393	0.0542382
LUAD	TCGA.95.7043.01A.11R.1949.07	4.80849	49.9381	2516.94	0.131089	0.0561262
LUAD	TCGA.95.7562.01A.11R.2241.07	2.36843	33.2561	1111.57	0.0900055	0.0247875
LUAD	TCGA.95.7567.01A.11R.2066.07	-18.1283	49.8981	2818.46	0.263382	0.0628499
LUAD	TCGA.95.7944.01A.11R.2187.07	1.25315	27.1666	739.593	0.049015	0.0164925
LUAD	TCGA.95.7947.01A.11R.2187.07	-12.4291	18.3457	491.046	0.0445428	0.01095
LUAD	TCGA.95.7948.01A.11R.2187.07	-16.369	38.226	1729.17	0.106335	0.0385594
LUAD	TCGA.95.8039.01A.11R.2241.07	-47.9796	19.7432	2691.84	0.331306	0.0600264
LUAD	TCGA.95.8494.01A.11R.2326.07	-6.96151	52.9191	2848.89	0.194363	0.0635286
LUAD	TCGA.95.A4VK.01A.11R.A262.07	-38.2403	42.3428	3255.24	0.268446	0.0725899
LUAD	TCGA.95.A4VN.01A.11R.A262.07	-26.9822	24.7946	1342.81	0.157911	0.0299439
LUAD	TCGA.95.A4VP.01A.21R.A262.07	-49.6079	29.2994	3319.39	0.228008	0.0740205
LUAD	TCGA.97.7546.01A.11R.2039.07	-69.4382	-16.8113	5104.29	0.424071	0.113823
LUAD	TCGA.97.7547.01A.11R.2039.07	-49.5439	16.1023	2713.88	0.174732	0.060518
LUAD	TCGA.97.7552.01A.11R.2039.07	-62.1232	-20.6095	4284.04	0.30443	0.0955317
LUAD	TCGA.97.7553.01A.21R.2039.07	-66.7261	-25.8519	5120.7	0.586365	0.114189
LUAD	TCGA.97.7554.01A.11R.2039.07	-41.9185	16.8768	2041.98	0.187207	0.0455351
LUAD	TCGA.97.7937.01A.11R.2170.07	-16.158	48.9821	2660.33	0.194343	0.0593237
LUAD	TCGA.97.7938.01A.11R.2170.07	-64.8807	4.69062	4231.51	0.335954	0.0943602
LUAD	TCGA.97.7941.01A.11R.2187.07	-58.6598	1.09683	3442.17	0.267172	0.0767584
LUAD	TCGA.97.8171.01A.11R.2287.07	-21.9959	55.9879	3618.47	0.176573	0.0806897
LUAD	TCGA.97.8172.01A.11R.2287.07	-66.5075	-1.21529	4424.73	0.386856	0.0986689
LUAD	TCGA.97.8174.01A.11R.2287.07	-70.3495	-8.37521	5019.19	0.37179	0.111925
LUAD	TCGA.97.8175.01A.11R.2287.07	-23.0315	36.7601	1881.75	0.167382	0.041962
LUAD	TCGA.97.8176.01A.11R.2403.07	-14.2464	40.0219	1804.71	0.184977	0.0402439
LUAD	TCGA.97.8177.01A.11R.2287.07	-52.2606	15.0732	2958.37	0.330324	0.0659699
LUAD	TCGA.97.8179.01A.11R.2287.07	-41.4694	33.7335	2857.66	0.245947	0.0637242
LUAD	TCGA.97.8547.01A.11R.2403.07	-31.2801	29.3595	1840.43	0.148424	0.0410405
LUAD	TCGA.97.8552.01A.11R.2403.07	-75.0602	-4.97522	5658.78	0.409457	0.126187
LUAD	TCGA.97.A4LX.01A.11R.A24X.07	-45.1314	9.25722	2122.54	0.244828	0.0473315
LUAD	TCGA.97.A4M0.01A.11R.A24X.07	-52.0451	33.6618	3841.81	0.30023	0.0856702
LUAD	TCGA.97.A4M1.01A.11R.A24X.07	-75.1404	1.42063	5648.1	0.43751	0.125949
LUAD	TCGA.97.A4M2.01A.12R.A24X.07	-74.8145	-11.3945	5727.04	0.524092	0.12771
LUAD	TCGA.97.A4M3.01A.11R.A24X.07	-39.8605	33.2871	2696.89	0.203904	0.0601391
LUAD	TCGA.97.A4M5.01A.11R.A24X.07	-58.8193	-1.42499	3461.74	0.364312	0.0771948
LUAD	TCGA.97.A4M6.01A.11R.A24X.07	-50.5595	15.976	2811.5	0.291088	0.0626948
LUAD	TCGA.97.A4M7.01A.11R.A24X.07	-58.3871	3.88705	3424.16	0.311606	0.0763569
LUAD	TCGA.99.7458.01A.11R.2039.07	-60.4442	1.2924	3655.17	0.380586	0.0815082
LUAD	TCGA.99.8025.01A.11R.2241.07	-27.2247	34.9397	1961.97	0.182182	0.0437507
LUAD	TCGA.99.8028.01A.11R.2241.07	-50.1561	4.29872	2534.11	0.265243	0.0565092
LUAD	TCGA.99.8032.01A.11R.2241.07	-24.1804	33.2413	1689.67	0.152752	0.0376788
LUAD	TCGA.99.8033.01A.11R.2241.07	-3.88696	42.252	1800.34	0.171946	0.0401466
LUAD	TCGA.99.AA5R.01A.11R.A39D.07	-78.2644	-25.7369	6787.71	0.562677	0.151362
LUAD	TCGA.J2.8192.01A.11R.2241.07	-43.8064	-6.27449	1958.37	0.208543	0.0436704
LUAD	TCGA.J2.8194.01A.11R.2241.07	-43.8486	27.0523	2654.53	0.240406	0.0591944
LUAD	TCGA.J2.A4AD.01A.11R.A24H.07	-7.05642	30.2341	963.897	0.0853906	0.0214943
LUAD	TCGA.J2.A4AE.01A.21R.A24H.07	-62.276	10.051	3979.32	0.325922	0.0887364
LUAD	TCGA.J2.A4AG.01A.11R.A24H.07	-55.2534	18.5094	3395.54	0.318699	0.0757185
LUAD	TCGA.L4.A4E5.01A.11R.A24X.07	-11.747	58.2733	3533.77	0.285788	0.078801
LUAD	TCGA.L4.A4E6.01A.11R.A24H.07	-81.724	-29.9394	7575.18	0.589604	0.168922
LUAD	TCGA.L9.A443.01A.12R.A24H.07	-43.2873	35.4026	3127.13	0.230338	0.0697332
LUAD	TCGA.L9.A444.01A.21R.A24H.07	-43.4057	33.581	3011.73	0.256708	0.0671599
LUAD	TCGA.L9.A50W.01A.12R.A39D.07	-48.7439	35.5715	3641.3	0.240978	0.0811988
LUAD	TCGA.L9.A5IP.01A.21R.A39D.07	22.5864	32.6877	1578.64	0.0966209	0.0352026
LUAD	TCGA.L9.A743.01A.43R.A39D.07	-46.9861	8.45484	2279.18	0.288803	0.0508244
LUAD	TCGA.L9.A7SV.01A.11R.A39D.07	-13.6289	56.0529	3327.67	0.18264	0.0742051
LUAD	TCGA.L9.A8F4.01A.11R.A39D.07	-12.3788	34.285	1328.69	0.12244	0.0296291
LUAD	TCGA.MN.A4N1.01A.11R.A24X.07	-2.23334	59.0126	3487.48	0.241367	0.0777687
LUAD	TCGA.MN.A4N4.01A.12R.A24X.07	-4.71024	26.6458	732.183	0.0575043	0.0163272
LUAD	TCGA.MN.A4N5.01A.11R.A24X.07	-25.3774	37.1759	2026.06	0.184646	0.0451799
LUAD	TCGA.MP.A4SV.01A.11R.A24X.07	-20.9378	35.9058	1727.61	0.260084	0.0385248
LUAD	TCGA.MP.A4SW.01A.21R.A24X.07	-46.4444	39.1005	3685.93	0.341877	0.082194
LUAD	TCGA.MP.A4SY.01A.21R.A24X.07	-18.3968	23.7801	903.936	0.100861	0.0201572
LUAD	TCGA.MP.A4T4.01A.11R.A262.07	-24.0001	16.2534	840.176	0.106342	0.0187354
LUAD	TCGA.MP.A4T6.01A.32R.A262.07	-43.4471	49.6028	4348.09	0.258667	0.0969598
LUAD	TCGA.MP.A4T7.01A.11R.A24X.07	-35.8639	31.6383	2287.2	0.234643	0.0510032
LUAD	TCGA.MP.A4T8.01A.11R.A24X.07	-7.34605	53.7031	2937.99	0.257439	0.0655154
LUAD	TCGA.MP.A4T9.01A.11R.A24X.07	-39.2149	1.95539	1541.63	0.20472	0.0343775
LUAD	TCGA.MP.A4TA.01A.21R.A24X.07	6.09438	50.6811	2605.72	0.215291	0.058106
LUAD	TCGA.MP.A4TC.01A.11R.A24X.07	-17.5992	26.568	1015.59	0.114775	0.022647
LUAD	TCGA.MP.A4TD.01A.32R.A262.07	-36.7557	29.894	2244.63	0.199897	0.050054
LUAD	TCGA.MP.A4TE.01A.22R.A466.07	-5.58256	80.0154	6433.63	0.293761	0.143466
LUAD	TCGA.MP.A4TF.01A.11R.A262.07	9.26522	39.5169	1647.43	0.141213	0.0367367
LUAD	TCGA.MP.A4TH.01A.31R.A262.07	-66.0389	15.1703	4591.28	0.400688	0.102383
LUAD	TCGA.MP.A4TI.01A.21R.A24X.07	-23.345	-0.175833	545.019	0.0634857	0.0121536
LUAD	TCGA.MP.A4TJ.01A.51R.A262.07	-51.4842	-3.88556	2665.72	0.261313	0.059444
LUAD	TCGA.MP.A4TK.01A.11R.A24X.07	-28.3731	9.81772	901.418	0.0989438	0.0201011
LUAD	TCGA.MP.A5C7.01A.11R.A262.07	-36.3123	55.4887	4397.59	0.250454	0.0980636
LUAD	TCGA.NJ.A4YF.01A.12R.A262.07	-0.116213	73.7011	5431.87	0.293916	0.121128
LUAD	TCGA.NJ.A4YG.01A.22R.A262.07	-42.9847	34.9844	3071.59	0.301161	0.0684947
LUAD	TCGA.NJ.A4YI.01A.11R.A262.07	-45.0007	33.7598	3164.78	0.209151	0.0705728
LUAD	TCGA.NJ.A4YP.01A.11R.A262.07	-15.7939	34.9458	1470.66	0.137379	0.0327948
LUAD	TCGA.NJ.A4YQ.01A.11R.A262.07	-18.5552	31.6115	1343.58	0.116604	0.0299611
LUAD	TCGA.NJ.A55A.01A.11R.A262.07	-63.0555	-16.1366	4236.39	0.286384	0.0944689
LUAD	TCGA.NJ.A55O.01A.11R.A262.07	-54.732	23.6993	3557.25	0.304185	0.0793246
LUAD	TCGA.NJ.A55R.01A.11R.A262.07	-24.6527	39.4969	2167.76	0.125647	0.0483398
LUAD	TCGA.NJ.A7XG.01A.12R.A39D.07	-39.4675	53.3091	4399.54	0.267725	0.0981071
LUAD	TCGA.O1.A52J.01A.11R.A262.07	-62.0071	23.403	4392.58	0.261264	0.097952
LUAD	TCGA.S2.AA1A.01A.12R.A39D.07	-56.0318	-1.189	3140.98	0.233763	0.070042
LUSC	TCGA.18.3406.01A.01R.0980.07	41.3572	-27.4263	2462.62	0.128134	0.0549149
LUSC	TCGA.18.3407.01A.01R.0980.07	48.4966	-34.0376	3510.48	0.342869	0.0782816
LUSC	TCGA.18.3408.01A.01R.0980.07	49.4631	-34.0308	3604.7	0.1591	0.0803826
LUSC	TCGA.18.3409.01A.01R.0980.07	9.35967	-39.7925	1671.04	0.125624	0.0372633
LUSC	TCGA.18.3410.01A.01R.0980.07	40.3811	-6.43002	1671.98	0.0946757	0.0372842
LUSC	TCGA.18.3411.01A.01R.0980.07	76.5156	-9.97362	5954.1	0.339254	0.132773
LUSC	TCGA.18.3412.01A.01R.0980.07	75.8555	-11.715	5891.3	0.365291	0.131373
LUSC	TCGA.18.3414.01A.01R.0980.07	54.6325	-16.171	3246.21	0.309778	0.0723885
LUSC	TCGA.18.3415.01A.01R.0980.07	71.2487	-19.8589	5470.76	0.388347	0.121995
LUSC	TCGA.18.3416.01A.01R.0980.07	71.2757	-13.1953	5254.34	0.283	0.117169
LUSC	TCGA.18.3417.01A.01R.1443.07	49.7409	-10.3955	2582.22	0.167229	0.0575821
LUSC	TCGA.18.3419.01A.01R.0980.07	64.9226	2.01632	4219.01	0.241864	0.0940814
LUSC	TCGA.18.3421.01A.01R.0980.07	59.7952	1.46098	3577.6	0.19171	0.0797783
LUSC	TCGA.18.4083.01A.01R.1100.07	68.9131	-24.7596	5362.06	0.373595	0.119571
LUSC	TCGA.18.4086.01A.01R.1100.07	70.9392	-31.4478	6021.33	0.558275	0.134272
LUSC	TCGA.18.4721.01A.01R.1443.07	53.8544	-29.5397	3772.89	0.274947	0.0841333
LUSC	TCGA.18.5592.01A.01R.1635.07	91.2952	-21.8003	8810.07	0.483269	0.196459
LUSC	TCGA.18.5595.01A.01R.1635.07	78.5458	-19.5896	6553.19	0.388419	0.146132
LUSC	TCGA.21.1070.01A.01R.0692.07	37.8055	-16.7873	1711.06	0.183426	0.0381557
LUSC	TCGA.21.1071.01A.01R.0692.07	57.494	-17.3178	3605.47	0.314665	0.0803998
LUSC	TCGA.21.1072.01A.01R.0692.07	84.7844	-21.8532	7665.95	0.450072	0.170946
LUSC	TCGA.21.1075.01A.01R.0692.07	96.9953	-7.03918	9457.64	0.431528	0.2109
LUSC	TCGA.21.1076.01A.02R.0692.07	17.3418	-43.1309	2161.01	0.220308	0.0481894
LUSC	TCGA.21.1077.01A.01R.0692.07	58.7462	-28.2573	4249.59	0.443116	0.0947635
LUSC	TCGA.21.1078.01A.01R.0692.07	34.3401	22.9287	1704.97	0.0806403	0.0380198
LUSC	TCGA.21.1079.01A.01R.0692.07	65.4592	-26.2529	4974.12	0.26197	0.11092
LUSC	TCGA.21.1080.01A.01R.0692.07	65.3633	-4.51894	4292.79	0.297211	0.0957266
LUSC	TCGA.21.1081.01A.01R.0692.07	74.6207	-13.9457	5762.73	0.371496	0.128506
LUSC	TCGA.21.1082.01A.01R.0692.07	47.1079	-17.0526	2509.94	0.222862	0.0559703
LUSC	TCGA.21.1083.01A.01R.0692.07	47.8677	7.45927	2346.96	0.17413	0.0523359
LUSC	TCGA.21.5782.01A.01R.1635.07	54.3446	-22.7582	3471.27	0.285528	0.0774073
LUSC	TCGA.21.5783.01A.41R.2187.07	57.641	-16.8489	3606.37	0.23375	0.08042
LUSC	TCGA.21.5784.01A.01R.1635.07	19.3078	-31.2905	1351.88	0.0985973	0.0301462
LUSC	TCGA.21.5786.01A.01R.1635.07	67.9827	-16.8514	4905.62	0.338925	0.109392
LUSC	TCGA.21.5787.01A.01R.1635.07	13.4179	26.8607	901.535	0.0690986	0.0201037
LUSC	TCGA.21.A5DI.01A.31R.A26W.07	81.78	-10.4338	6796.83	0.401354	0.151565
LUSC	TCGA.22.0940.01A.01R.0692.07	31.7043	-12.8888	1171.29	0.123635	0.026119
LUSC	TCGA.22.0944.01A.01R.0692.07	82.7947	-13.8172	7045.87	0.440823	0.157119
LUSC	TCGA.22.1000.01A.01R.A32Z.07	-6.24532	-44.8499	2050.52	0.254945	0.0457253
LUSC	TCGA.22.1002.01A.01R.0692.07	-2.59357	-37.4295	1407.69	0.207515	0.0313907
LUSC	TCGA.22.1005.01A.01R.0692.07	-38.0296	2.11652	1450.73	0.169407	0.0323505
LUSC	TCGA.22.1011.01A.01R.0692.07	38.4418	-29.6447	2356.58	0.23681	0.0525503
LUSC	TCGA.22.1012.01A.01R.0692.07	75.4752	-13.7122	5884.53	0.371102	0.131222
LUSC	TCGA.22.1016.01A.01R.0692.07	-12.2143	-32.5813	1210.73	0.178111	0.0269986
LUSC	TCGA.22.1017.01A.01R.0692.07	-20.0382	32.6758	1469.24	0.134107	0.0327631
LUSC	TCGA.22.4591.01A.01R.1201.07	50.0095	2.18372	2505.72	0.161741	0.055876
LUSC	TCGA.22.4593.01A.21R.1820.07	60.1326	-27.612	4378.35	0.306815	0.0976346
LUSC	TCGA.22.4594.01A.01R.1201.07	-8.0624	43.7652	1980.4	0.162019	0.0441617
LUSC	TCGA.22.4595.01A.01R.1201.07	48.5583	-23.1996	2896.13	0.262139	0.0645821
LUSC	TCGA.22.4596.01A.01R.1201.07	-41.8808	0.578676	1754.33	0.218683	0.0391206
LUSC	TCGA.22.4599.01A.01R.1443.07	64.2544	-18.2595	4462.04	0.28961	0.0995009
LUSC	TCGA.22.4601.01A.01R.1443.07	51.6729	-15.0463	2896.48	0.266594	0.0645898
LUSC	TCGA.22.4604.01A.01R.1201.07	58.1704	-38.6097	4874.51	0.424202	0.108699
LUSC	TCGA.22.4605.01A.21R.2125.07	22.2254	-52.0676	3205.01	0.29941	0.0714698
LUSC	TCGA.22.4607.01A.01R.1201.07	48.3242	6.35107	2375.56	0.179815	0.0529737
LUSC	TCGA.22.4609.01A.21R.2125.07	17.0225	-54.4237	3251.7	0.349583	0.072511
LUSC	TCGA.22.4613.01A.01R.1443.07	63.6302	-16.1007	4308.04	0.361324	0.0960668
LUSC	TCGA.22.5471.01A.01R.1635.07	74.6441	-10.9598	5691.86	0.413091	0.126925
LUSC	TCGA.22.5472.01A.01R.1635.07	8.14442	-33.3	1175.22	0.137999	0.0262067
LUSC	TCGA.22.5473.01A.01R.1635.07	72.1516	-18.1932	5536.85	0.451201	0.123468
LUSC	TCGA.22.5474.01A.01R.1635.07	45.938	-17.5457	2418.15	0.257925	0.0539234
LUSC	TCGA.22.5477.01A.01R.1635.07	62.75	-28.3664	4742.22	0.297485	0.105749
LUSC	TCGA.22.5478.01A.01R.1635.07	25.8388	-14.2031	869.37	0.0704721	0.0193864
LUSC	TCGA.22.5479.01A.31R.1949.07	72.1105	-24.3737	5794	0.430123	0.129203
LUSC	TCGA.22.5480.01A.01R.1635.07	24.2911	-16.0072	846.289	0.0637542	0.0188717
LUSC	TCGA.22.5481.01A.31R.1949.07	38.6596	34.809	2706.23	0.122427	0.0603474
LUSC	TCGA.22.5482.01A.01R.1635.07	89.659	-28.7468	8865.11	0.550732	0.197687
LUSC	TCGA.22.5483.01A.01R.1820.07	37.019	7.33337	1424.18	0.0993944	0.0317584
LUSC	TCGA.22.5485.01A.01R.1635.07	61.4874	-16.9355	4067.52	0.302915	0.0907032
LUSC	TCGA.22.5489.01A.01R.1635.07	19.6856	-31.0444	1351.28	0.124764	0.0301328
LUSC	TCGA.22.5491.01A.01R.1635.07	85.8925	-18.5347	7721.06	0.406283	0.172175
LUSC	TCGA.22.5492.01A.01R.1635.07	22.2287	-30.2069	1406.57	0.142065	0.0313658
LUSC	TCGA.22.A5C4.01A.12R.A27Q.07	40.9208	-3.2966	1685.38	0.121415	0.037583
LUSC	TCGA.33.4532.01A.01R.1201.07	79.9415	0.267122	6390.71	0.37252	0.142509
LUSC	TCGA.33.4533.01A.01R.1201.07	41.8075	-23.4479	2297.67	0.113052	0.0512367
LUSC	TCGA.33.4538.01A.01R.1201.07	76.4709	-26.0854	6528.25	0.470206	0.145576
LUSC	TCGA.33.4547.01A.01R.1201.07	41.4184	-29.0063	2556.85	0.284447	0.0570163
LUSC	TCGA.33.4566.01A.01R.1443.07	42.5972	25.729	2476.51	0.132023	0.0552247
LUSC	TCGA.33.4582.01A.01R.1443.07	83.6506	11.1058	7120.75	0.357509	0.158789
LUSC	TCGA.33.4583.01A.01R.1443.07	95.2871	-10.6127	9192.25	0.413453	0.204982
LUSC	TCGA.33.4586.01A.01R.1443.07	80.9926	-19.115	6925.18	0.431768	0.154427
LUSC	TCGA.33.4587.01A.11R.2125.07	43.6798	24.7489	2520.43	0.12797	0.0562042
LUSC	TCGA.33.4589.01A.01R.1443.07	83.4754	-1.71899	6971.09	0.193728	0.155451
LUSC	TCGA.33.6737.01A.11R.1820.07	9.45733	19.8521	483.548	0.038479	0.0107828
LUSC	TCGA.33.6738.01A.11R.1949.07	42.0923	18.5647	2116.41	0.137153	0.0471947
LUSC	TCGA.33.A4WN.01A.11R.A262.07	79.507	-14.8838	6542.9	0.439215	0.145903
LUSC	TCGA.33.A5GW.01A.11R.A27Q.07	77.2491	-10.4167	6075.93	0.362756	0.13549
LUSC	TCGA.33.AAS8.01A.11R.A405.07	73.3462	-0.185298	5379.7	0.345968	0.119964
LUSC	TCGA.33.AASB.01A.11R.A405.07	40.6957	53.7565	4545.9	0.247154	0.101371
LUSC	TCGA.33.AASD.01A.11R.A405.07	90.9805	-15.6614	8522.73	0.410042	0.190052
LUSC	TCGA.33.AASI.01A.22R.A405.07	47.5818	27.217	3004.8	0.211231	0.0670052
LUSC	TCGA.33.AASJ.01A.11R.A405.07	102.808	0.269374	10569.6	0.504705	0.235695
LUSC	TCGA.33.AASL.01A.11R.A405.07	93.6926	-5.31631	8806.56	0.411828	0.196381
LUSC	TCGA.34.2596.01A.01R.0851.07	56.4479	-36.5345	4521.13	0.338562	0.100818
LUSC	TCGA.34.2600.01A.01R.0851.07	57.7881	-15.1472	3568.9	0.206884	0.0795845
LUSC	TCGA.34.2608.01A.02R.0851.07	11.4597	-44.4555	2107.61	0.296756	0.0469985
LUSC	TCGA.34.5231.01A.21R.1820.07	64.7096	-14.3282	4392.63	0.276235	0.0979531
LUSC	TCGA.34.5232.01A.21R.1820.07	42.3491	-31.3529	2776.45	0.26472	0.0619133
LUSC	TCGA.34.5234.01A.01R.1635.07	-4.06357	-21.7501	489.578	0.0297935	0.0109173
LUSC	TCGA.34.5236.01A.21R.1820.07	62.1441	-34.6362	5061.55	0.416815	0.11287
LUSC	TCGA.34.5239.01A.21R.1820.07	26.2486	-32.8064	1765.25	0.160465	0.039364
LUSC	TCGA.34.5240.01A.01R.1443.07	65.6473	-14.5263	4520.58	0.270116	0.100806
LUSC	TCGA.34.5241.01A.01R.1443.07	36.2718	-27.3653	2064.5	0.185768	0.0460372
LUSC	TCGA.34.5927.01A.11R.1820.07	60.6354	-9.89423	3774.54	0.216538	0.0841701
LUSC	TCGA.34.5928.01A.11R.1820.07	35.9622	-27.4473	2046.63	0.180716	0.0456387
LUSC	TCGA.34.5929.01A.11R.1820.07	53.4273	-12.4764	3010.14	0.203225	0.0671243
LUSC	TCGA.34.7107.01A.11R.1949.07	67.7028	-38.6244	6075.51	0.456036	0.13548
LUSC	TCGA.34.8454.01A.11R.2326.07	28.9662	-26.6713	1550.4	0.165869	0.034573
LUSC	TCGA.34.8455.01A.11R.2326.07	41.0461	-24.7125	2295.49	0.233742	0.0511881
LUSC	TCGA.34.8456.01A.21R.2326.07	58.2187	-28.8085	4219.35	0.315679	0.094089
LUSC	TCGA.34.A5IX.01A.12R.A27Q.07	63.5204	-0.115027	4034.86	0.243123	0.0899749
LUSC	TCGA.37.3783.01A.01R.1201.07	61.9814	-2.95707	3850.44	0.185609	0.0858626
LUSC	TCGA.37.3789.01A.01R.0980.07	66.1253	-16.7102	4651.79	0.297196	0.103732
LUSC	TCGA.37.3792.01A.01R.0980.07	15.5958	5.98243	279.019	0.0177039	0.00622197
LUSC	TCGA.37.4129.01A.01R.1100.07	-5.34165	27.6189	791.336	0.0203675	0.0176463
LUSC	TCGA.37.4130.01A.01R.1100.07	9.48675	42.7846	1920.52	0.0619879	0.0428265
LUSC	TCGA.37.4132.01A.01R.1100.07	24.5409	27.936	1382.68	0.0743053	0.0308329
LUSC	TCGA.37.4133.01A.01R.1100.07	58.62	16.4534	3707.02	0.184835	0.0826643
LUSC	TCGA.37.4135.01A.01R.1100.07	46.3308	43.6462	4051.53	0.153366	0.0903467
LUSC	TCGA.37.4141.01A.02R.1100.07	21.002	22.896	965.309	0.0529061	0.0215258
LUSC	TCGA.37.5819.01A.01R.1635.07	19.9251	56.4537	3584.03	0.16319	0.0799217
LUSC	TCGA.37.A5EL.01A.11R.A26W.07	80.7545	10.9894	6642.05	0.29805	0.148114
LUSC	TCGA.37.A5EM.01A.21R.A27Q.07	60.243	-25.6715	4288.25	0.337777	0.0956254
LUSC	TCGA.37.A5EN.01A.21R.A26W.07	71.6528	-10.8867	5252.65	0.341983	0.117131
LUSC	TCGA.39.5011.01A.01R.1443.07	-1.51464	37.7551	1427.75	0.10864	0.0318379
LUSC	TCGA.39.5016.01A.01R.1443.07	68.889	-16.0815	5004.31	0.356447	0.111593
LUSC	TCGA.39.5019.01A.01R.1820.07	48.9687	-33.0802	3492.23	0.367566	0.0778746
LUSC	TCGA.39.5021.01A.01R.1443.07	57.4036	-10.2694	3400.64	0.292018	0.0758322
LUSC	TCGA.39.5022.01A.21R.1820.07	14.3334	-23.0425	736.403	0.102509	0.0164214
LUSC	TCGA.39.5024.01A.21R.1820.07	51.6412	-13.4871	2848.71	0.231215	0.0635246
LUSC	TCGA.39.5027.01A.21R.1820.07	77.3895	-5.93119	6024.32	0.368733	0.134339
LUSC	TCGA.39.5028.01A.01R.1443.07	27.5139	-29.4914	1626.76	0.119399	0.0362758
LUSC	TCGA.39.5029.01A.01R.1443.07	44.4871	-18.4674	2320.15	0.202402	0.0517379
LUSC	TCGA.39.5030.01A.01R.1443.07	19.1792	-34.5414	1560.96	0.153396	0.0348084
LUSC	TCGA.39.5031.01A.01R.1443.07	39.429	-36.28	2870.88	0.274746	0.064019
LUSC	TCGA.39.5034.01A.01R.1443.07	0.363032	37.0919	1375.94	0.0906872	0.0306828
LUSC	TCGA.39.5035.01A.01R.1443.07	35.5909	-3.1262	1276.48	0.0980816	0.0284648
LUSC	TCGA.39.5036.01A.01R.1443.07	77.4263	-1.76164	5997.94	0.373072	0.133751
LUSC	TCGA.39.5037.01A.01R.1443.07	102.545	4.52984	10535.9	0.423168	0.234945
LUSC	TCGA.39.5039.01A.01R.1443.07	8.32201	-17.1703	364.075	0.0380491	0.00811866
LUSC	TCGA.39.5040.01A.21R.2125.07	16.0753	1.96375	262.271	0.0130448	0.00584849
LUSC	TCGA.43.2576.01A.01R.A32Z.07	-3.93631	30.7245	959.488	0.0831387	0.021396
LUSC	TCGA.43.2578.01A.01R.0851.07	17.3944	12.7003	463.862	0.0422689	0.0103439
LUSC	TCGA.43.2581.01A.01R.0851.07	-21.5883	23.1054	999.914	0.0779492	0.0222975
LUSC	TCGA.43.3394.01A.01R.0980.07	62.943	-21.0885	4406.54	0.353963	0.0982633
LUSC	TCGA.43.3920.01A.01R.0980.07	51.1993	-16.0133	2877.79	0.154228	0.064173
LUSC	TCGA.43.5668.01A.01R.1635.07	-8.38557	13.4213	250.449	0.0166697	0.00558487
LUSC	TCGA.43.5670.01A.21R.2125.07	71.9114	1.89619	5174.85	0.274239	0.115396
LUSC	TCGA.43.6143.01A.11R.1820.07	55.8941	-7.93807	3187.17	0.197203	0.0710719
LUSC	TCGA.43.6647.01A.11R.1820.07	28.1404	-45.3123	2845.09	0.199427	0.0634438
LUSC	TCGA.43.6770.01A.11R.1820.07	62.8579	-35.9112	5240.73	0.470927	0.116865
LUSC	TCGA.43.6771.01A.11R.1820.07	57.934	-22.0836	3844.03	0.189047	0.0857197
LUSC	TCGA.43.6773.01A.41R.1949.07	16.327	-38.5796	1754.96	0.172891	0.0391345
LUSC	TCGA.43.7656.01A.11R.2125.07	34.7487	-0.624509	1207.87	0.0942019	0.0269347
LUSC	TCGA.43.7657.01A.31R.2125.07	71.3918	-20.1952	5504.63	0.296441	0.12275
LUSC	TCGA.43.7658.01A.11R.2125.07	30.2365	22.4691	1419.11	0.0766724	0.0316453
LUSC	TCGA.43.8115.01A.11R.2247.07	30.6227	-29.7116	1820.53	0.199165	0.0405967
LUSC	TCGA.43.8116.01A.11R.2247.07	51.3366	-7.09655	2685.81	0.232893	0.0598919
LUSC	TCGA.43.8118.01A.11R.2403.07	43.7483	-25.4645	2562.35	0.263845	0.0571389
LUSC	TCGA.43.A474.01A.11R.A24H.07	100.858	-14.4497	10381.2	0.506829	0.231495
LUSC	TCGA.43.A475.01A.11R.A24H.07	40.3119	-27.3385	2372.44	0.175557	0.0529041
LUSC	TCGA.43.A56U.01A.11R.A26W.07	6.45675	-29.7411	926.22	0.0772958	0.0206542
LUSC	TCGA.43.A56V.01A.11R.A26W.07	70.3941	-12.4118	5109.39	0.406981	0.113936
LUSC	TCGA.46.3765.01A.01R.0980.07	58.7671	-16.946	3740.74	0.329285	0.0834162
LUSC	TCGA.46.3766.01A.01R.0980.07	-16.5213	-44.3283	2237.95	0.254108	0.0499051
LUSC	TCGA.46.3767.01A.01R.0980.07	7.03718	-45.6789	2136.09	0.282198	0.0476335
LUSC	TCGA.46.3768.01A.01R.0980.07	65.0389	-1.31311	4231.79	0.291971	0.0943663
LUSC	TCGA.46.3769.01A.01R.0980.07	25.67	15.3874	895.721	0.0558064	0.0199741
LUSC	TCGA.46.6025.01A.11R.1820.07	77.014	-13.8922	6124.14	0.364553	0.136565
LUSC	TCGA.46.6026.01A.11R.1820.07	65.3886	-10.8699	4393.83	0.217624	0.0979797
LUSC	TCGA.51.4079.01A.01R.1100.07	63.8223	-28.269	4872.42	0.414205	0.108652
LUSC	TCGA.51.4080.01A.01R.1100.07	86.7754	-13.6292	7715.72	0.40003	0.172056
LUSC	TCGA.51.4081.01A.01R.1100.07	85.7899	-32.5472	8419.23	0.5187	0.187744
LUSC	TCGA.51.6867.01A.11R.2045.07	60.1458	-21.1283	4063.92	0.327191	0.090623
LUSC	TCGA.52.7622.01A.11R.2125.07	21.4743	-36.3243	1780.6	0.264049	0.0397063
LUSC	TCGA.52.7809.01A.21R.2125.07	30.0889	-4.44682	925.116	0.0753211	0.0206295
LUSC	TCGA.52.7810.01A.11R.2125.07	87.0348	-4.24476	7593.07	0.372689	0.169321
LUSC	TCGA.52.7811.01A.11R.2125.07	40.9777	-33.6229	2809.67	0.304018	0.062654
LUSC	TCGA.52.7812.01A.11R.2125.07	7.88506	44.5331	2045.37	0.198815	0.0456106
LUSC	TCGA.56.1622.01A.01R.0692.07	58.5987	-12.5145	3590.42	0.218607	0.0800643
LUSC	TCGA.56.5897.01A.11R.1635.07	37.1062	-43.6062	3278.37	0.310476	0.0731058
LUSC	TCGA.56.5898.01A.11R.1635.07	37.1738	-36.7215	2730.36	0.289961	0.0608855
LUSC	TCGA.56.6545.01A.11R.1820.07	20.1252	-46.8175	2596.9	0.240368	0.0579093
LUSC	TCGA.56.6546.01A.11R.1820.07	11.98	2.71517	150.892	0.0144093	0.00336481
LUSC	TCGA.56.7221.01A.11R.2045.07	66.5434	-20.1352	4833.45	0.277078	0.107783
LUSC	TCGA.56.7222.01A.11R.2045.07	55.3547	4.41191	3083.61	0.216256	0.0687626
LUSC	TCGA.56.7223.01A.11R.2045.07	64.3003	12.045	4279.61	0.185331	0.0954328
LUSC	TCGA.56.7579.01A.11R.2045.07	89.6381	-16.6604	8312.56	0.417494	0.185365
LUSC	TCGA.56.7580.01A.11R.2045.07	71.5666	-12.0334	5266.58	0.362442	0.117442
LUSC	TCGA.56.7582.01A.11R.2045.07	80.9662	-39.8992	8147.47	0.508883	0.181684
LUSC	TCGA.56.7730.01A.11R.2125.07	75.2353	-8.95468	5740.53	0.329122	0.128011
LUSC	TCGA.56.7731.01A.11R.2125.07	1.98246	-32.7552	1076.83	0.137729	0.0240127
LUSC	TCGA.56.7822.01A.11R.2125.07	40.1405	-42.5732	3423.73	0.219042	0.0763472
LUSC	TCGA.56.7823.01B.11R.2247.07	101.837	-11.6062	10505.5	0.500742	0.234266
LUSC	TCGA.56.8082.01A.11R.2247.07	65.9354	-17.7348	4661.99	0.280776	0.10396
LUSC	TCGA.56.8083.01A.11R.2247.07	33.3966	-7.56202	1172.52	0.0542949	0.0261465
LUSC	TCGA.56.8201.01A.11R.2247.07	27.9422	-15.6509	1025.72	0.0813372	0.0228729
LUSC	TCGA.56.8304.01A.11R.2326.07	81.4564	-7.49218	6691.28	0.388866	0.149212
LUSC	TCGA.56.8305.01A.11R.2296.07	71.1234	-14.1898	5259.89	0.438519	0.117292
LUSC	TCGA.56.8307.01A.11R.2296.07	44.6619	0.360954	1994.81	0.10245	0.0444831
LUSC	TCGA.56.8308.01A.11R.2296.07	60.0059	-39.7807	5183.22	0.469525	0.115583
LUSC	TCGA.56.8309.01A.11R.2296.07	0.444127	-37.3599	1395.96	0.113879	0.031129
LUSC	TCGA.56.8503.01A.11R.2403.07	36.5903	-40.3237	2964.85	0.285711	0.0661145
LUSC	TCGA.56.8504.01A.11R.2403.07	69.7473	-14.8735	5085.9	0.419767	0.113413
LUSC	TCGA.56.8622.01A.11R.2403.07	34.1217	-29.4363	2030.78	0.138789	0.0452853
LUSC	TCGA.56.8623.01A.11R.A28V.07	-91.1608	-54.4566	11275.8	0.732055	0.251444
LUSC	TCGA.56.8624.01A.11R.2403.07	12.8762	-33.2926	1274.2	0.0940098	0.0284138
LUSC	TCGA.56.8625.01A.11R.2403.07	15.1124	-33.6867	1363.18	0.141006	0.0303981
LUSC	TCGA.56.8626.01A.11R.2403.07	16.5413	-36.6127	1614.1	0.150538	0.0359935
LUSC	TCGA.56.8628.01A.11R.2403.07	-0.274847	-40.7395	1659.79	0.194403	0.0370123
LUSC	TCGA.56.8629.01A.11R.2403.07	61.7612	-2.20362	3819.3	0.291519	0.0851682
LUSC	TCGA.56.A49D.01A.11R.A24H.07	16.3232	-7.89656	328.802	0.0360544	0.00733209
LUSC	TCGA.56.A4BW.01A.11R.A24H.07	53.3808	-24.0498	3427.9	0.287643	0.0764401
LUSC	TCGA.56.A4BX.01A.11R.A24H.07	94.2614	-10.5058	8995.59	0.405308	0.200596
LUSC	TCGA.56.A4BY.01A.11R.A24H.07	46.3596	-26.3338	2842.68	0.230474	0.0633901
LUSC	TCGA.56.A4ZJ.01A.11R.A262.07	-12.683	-40.3071	1785.52	0.238412	0.0398161
LUSC	TCGA.56.A4ZK.01A.11R.A262.07	69.8483	-28.2271	5675.55	0.413746	0.126561
LUSC	TCGA.56.A5DR.01A.11R.A27Q.07	76.8607	-4.94434	5932.01	0.392276	0.13228
LUSC	TCGA.56.A5DS.01A.11R.A27Q.07	43.0152	-27.7707	2621.51	0.267278	0.0584582
LUSC	TCGA.56.A62T.01A.11R.A405.07	75.838	-22.0776	6238.83	0.39106	0.139122
LUSC	TCGA.58.8386.01A.11R.2296.07	12.4958	-40.5043	1796.74	0.159957	0.0400663
LUSC	TCGA.58.8387.01A.11R.2296.07	70.9936	1.20185	5041.54	0.30915	0.112423
LUSC	TCGA.58.8388.01A.11R.2326.07	10.2773	-22.8704	628.68	0.0502993	0.0140192
LUSC	TCGA.58.8390.01A.11R.2326.07	51.5554	-23.9127	3229.77	0.238376	0.0720221
LUSC	TCGA.58.8391.01A.11R.2326.07	83.5016	-18.5104	7315.15	0.417465	0.163124
LUSC	TCGA.58.8392.01A.11R.2326.07	83.0325	-28.6379	7714.53	0.48013	0.172029
LUSC	TCGA.58.8393.01A.11R.2326.07	25.8712	-25.526	1320.9	0.158971	0.0294552
LUSC	TCGA.58.A46J.01A.11R.A24H.07	39.6603	-10.933	1692.47	0.161319	0.037741
LUSC	TCGA.58.A46K.01A.11R.A24H.07	79.2819	-11.0163	6406.98	0.443801	0.142872
LUSC	TCGA.58.A46L.01A.11R.A24H.07	64.9347	-23.9613	4790.66	0.36148	0.106829
LUSC	TCGA.58.A46M.01A.11R.A24H.07	84.6473	-6.13223	7202.77	0.375403	0.160618
LUSC	TCGA.58.A46N.01A.11R.A24H.07	108.813	-17.8245	12157.9	0.545537	0.271115
LUSC	TCGA.60.2695.01A.01R.0851.07	18.0684	2.80746	334.348	0.0280175	0.00745576
LUSC	TCGA.60.2696.01A.01R.0851.07	31.1378	-11.1038	1092.86	0.105442	0.02437
LUSC	TCGA.60.2697.01A.11R.2125.07	-37.1395	-25.232	2016	0.283339	0.0449556
LUSC	TCGA.60.2698.01A.01R.0851.07	24.4049	-22.4912	1101.45	0.158958	0.0245618
LUSC	TCGA.60.2703.01A.11R.2045.07	50.6646	-17.3083	2866.48	0.2069	0.0639209
LUSC	TCGA.60.2704.01A.11R.2045.07	5.5998	-56.1102	3179.72	0.340482	0.0709058
LUSC	TCGA.60.2706.01A.01R.0851.07	14.9685	25.5101	874.818	0.0652311	0.0195079
LUSC	TCGA.60.2707.01A.01R.0851.07	32.1506	-31.4687	2023.94	0.179698	0.0451326
LUSC	TCGA.60.2708.01A.01R.0851.07	64.5753	-36.2839	5486.49	0.353522	0.122346
LUSC	TCGA.60.2709.01A.21R.1820.07	14.417	-38.567	1695.27	0.236331	0.0378034
LUSC	TCGA.60.2710.01A.01R.0851.07	40.0372	-43.6702	3510.06	0.372335	0.0782723
LUSC	TCGA.60.2711.01A.01R.0851.07	70.0244	-15.6111	5147.12	0.38965	0.114778
LUSC	TCGA.60.2712.01A.01R.0851.07	18.9958	-29.0254	1203.31	0.12582	0.0268332
LUSC	TCGA.60.2713.01A.01R.0851.07	47.0996	-36.3079	3536.63	0.324365	0.0788647
LUSC	TCGA.60.2714.01A.01R.0851.07	-11.2874	45.9592	2239.66	0.160471	0.0499431
LUSC	TCGA.60.2715.01A.01R.0851.07	-14.3181	-49.9568	2700.69	0.385329	0.0602237
LUSC	TCGA.60.2716.01A.01R.0851.07	53.2016	3.91396	2845.73	0.164694	0.063458
LUSC	TCGA.60.2719.01A.01R.0851.07	56.698	-7.29516	3267.88	0.265301	0.0728719
LUSC	TCGA.60.2720.01A.01R.0851.07	31.4268	-10.3338	1094.43	0.067471	0.0244051
LUSC	TCGA.60.2721.01A.01R.0851.07	50.3083	-28.8262	3361.88	0.285022	0.0749679
LUSC	TCGA.60.2722.01A.01R.0851.07	96.1341	-17.1495	9535.87	0.488616	0.212644
LUSC	TCGA.60.2723.01A.01R.0851.07	54.7866	-18.4646	3342.51	0.265724	0.0745361
LUSC	TCGA.60.2724.01A.01R.0851.07	72.0569	-18.8535	5547.65	0.323293	0.123709
LUSC	TCGA.60.2725.01A.01R.1201.07	13.8989	-40.6459	1845.27	0.215989	0.0411485
LUSC	TCGA.60.2726.01A.01R.0851.07	57.4406	5.21467	3326.62	0.20779	0.0741816
LUSC	TCGA.63.5128.01A.01R.1443.07	78.1504	-31.3404	7089.71	0.431388	0.158096
LUSC	TCGA.63.5131.01A.01R.1443.07	53.5187	-11.3562	2993.22	0.210786	0.066747
LUSC	TCGA.63.6202.01A.11R.1820.07	-10.7691	26.1915	801.965	0.073802	0.0178833
LUSC	TCGA.63.7020.01A.11R.1949.07	31.7108	-20.3701	1420.51	0.143494	0.0316766
LUSC	TCGA.63.7021.01A.11R.1949.07	61.5067	-35.478	5041.76	0.3831	0.112428
LUSC	TCGA.63.7022.01A.11R.1949.07	15.1835	-41.5394	1956.06	0.216637	0.0436191
LUSC	TCGA.63.7023.01A.11R.1949.07	74.092	-6.12727	5527.17	0.319853	0.123253
LUSC	TCGA.63.A5M9.01A.11R.A26W.07	62.5622	-14.8867	4135.64	0.279094	0.0922224
LUSC	TCGA.63.A5MB.01A.11R.A26W.07	61.5683	-16.4483	4061.2	0.298762	0.0905623
LUSC	TCGA.63.A5MG.01A.12R.A27Q.07	37.2284	-21.6487	1854.62	0.16564	0.041357
LUSC	TCGA.63.A5MH.01A.12R.A27Q.07	69.2785	-13.1708	4972.98	0.277558	0.110895
LUSC	TCGA.63.A5MI.01A.12R.A27Q.07	72.0188	-6.63263	5230.69	0.329287	0.116641
LUSC	TCGA.63.A5MJ.01A.11R.A27Q.07	86.9219	-21.2875	8008.57	0.482445	0.178586
LUSC	TCGA.63.A5ML.01A.31R.A27Q.07	58.8825	-20.89	3903.54	0.273979	0.0870466
LUSC	TCGA.63.A5MM.01A.11R.A26W.07	23.2612	-7.19407	592.837	0.0476048	0.0132199
LUSC	TCGA.63.A5MN.01A.22R.A27Q.07	-15.5908	0.263668	243.142	0.0271904	0.00542192
LUSC	TCGA.63.A5MP.01A.11R.A26W.07	48.3386	-27.7298	3105.56	0.289876	0.0692521
LUSC	TCGA.63.A5MR.01A.31R.A27Q.07	77.781	-19.155	6416.79	0.393497	0.143091
LUSC	TCGA.63.A5MS.01A.11R.A26W.07	16.9933	-36.124	1593.71	0.17355	0.0355389
LUSC	TCGA.63.A5MT.01A.21R.A26W.07	35.5372	-2.56009	1269.45	0.113209	0.0283079
LUSC	TCGA.63.A5MU.01A.11R.A26W.07	101.769	-3.29641	10367.9	0.488635	0.231197
LUSC	TCGA.63.A5MV.01A.21R.A26W.07	42.713	-34.0487	2983.72	0.250736	0.0665352
LUSC	TCGA.63.A5MW.01A.11R.A26W.07	47.0865	-16.7343	2497.17	0.127477	0.0556855
LUSC	TCGA.63.A5MY.01A.11R.A26W.07	100.22	19.5408	10426	0.372078	0.232493
LUSC	TCGA.66.2727.01A.01R.0980.07	58.2266	-13.7803	3580.23	0.322234	0.079837
LUSC	TCGA.66.2734.01A.01R.0980.07	39.6207	-24.7504	2182.39	0.232432	0.048666
LUSC	TCGA.66.2737.01A.01R.0980.07	47.2915	-30.447	3163.5	0.374339	0.0705443
LUSC	TCGA.66.2742.01A.01R.0980.07	47.3208	-20.9603	2678.6	0.265623	0.0597312
LUSC	TCGA.66.2744.01A.01R.0980.07	4.82892	-19.8641	417.902	0.0453637	0.00931897
LUSC	TCGA.66.2753.01A.01R.0980.07	34.7621	-11.247	1334.9	0.149639	0.0297675
LUSC	TCGA.66.2754.01A.01R.0980.07	36.961	55.1778	4410.7	0.172176	0.098356
LUSC	TCGA.66.2755.01A.01R.0851.07	38.8894	-15.2642	1745.38	0.109713	0.038921
LUSC	TCGA.66.2756.01A.01R.0851.07	26.0075	56.4315	3860.9	0.192073	0.0860959
LUSC	TCGA.66.2757.01A.01R.0851.07	32.5609	19.17	1427.7	0.115866	0.0318369
LUSC	TCGA.66.2758.01A.02R.0851.07	51.0212	-5.04698	2628.63	0.234626	0.058617
LUSC	TCGA.66.2759.01A.01R.0851.07	75.9853	-24.0077	6350.14	0.43696	0.141604
LUSC	TCGA.66.2763.01A.01R.0851.07	49.3248	-11.4606	2564.29	0.218049	0.0571821
LUSC	TCGA.66.2765.01A.01R.0851.07	44.9571	-16.26	2285.53	0.187114	0.0509659
LUSC	TCGA.66.2766.01A.01R.0851.07	79.098	-3.41598	6268.16	0.365563	0.139776
LUSC	TCGA.66.2767.01A.01R.0851.07	21.8132	-35.589	1742.39	0.210906	0.0388543
LUSC	TCGA.66.2768.01A.01R.0851.07	67.4757	-12.8185	4717.28	0.278732	0.105193
LUSC	TCGA.66.2769.01A.02R.0851.07	17.0062	-22.5022	795.56	0.0738598	0.0177405
LUSC	TCGA.66.2770.01A.01R.0851.07	48.9662	-32.0583	3425.43	0.350063	0.076385
LUSC	TCGA.66.2771.01A.01R.0980.07	28.9115	-9.93099	934.498	0.067587	0.0208387
LUSC	TCGA.66.2773.01A.01R.1201.07	43.9633	-8.97598	2013.34	0.225073	0.0448963
LUSC	TCGA.66.2777.01A.01R.1201.07	33.8189	-27.4729	1898.48	0.222615	0.0423349
LUSC	TCGA.66.2778.01A.02R.0851.07	52.2344	3.58569	2741.29	0.134536	0.0611292
LUSC	TCGA.66.2780.01A.01R.0851.07	53.3805	-14.164	3050.1	0.282204	0.0680155
LUSC	TCGA.66.2781.01A.01R.0851.07	65.9938	-10.7705	4471.19	0.371786	0.0997049
LUSC	TCGA.66.2782.01A.01R.0851.07	45.1891	-8.24348	2110.01	0.219453	0.047052
LUSC	TCGA.66.2783.01A.01R.1201.07	58.8479	-24.9616	4086.16	0.323218	0.091119
LUSC	TCGA.66.2785.01A.01R.0851.07	20.924	21.0674	881.651	0.0615176	0.0196603
LUSC	TCGA.66.2786.01A.01R.0851.07	16.6265	-16.4427	546.804	0.0757346	0.0121934
LUSC	TCGA.66.2787.01A.01R.0980.07	63.3343	-22.8277	4532.33	0.315369	0.101068
LUSC	TCGA.66.2788.01A.01R.0980.07	42.6962	-37.5835	3235.49	0.331424	0.0721495
LUSC	TCGA.66.2789.01A.01R.0980.07	23.8875	-28.4414	1379.52	0.143377	0.0307626
LUSC	TCGA.66.2790.01A.01R.0980.07	28.9552	-22.4788	1343.7	0.120816	0.0299637
LUSC	TCGA.66.2791.01A.01R.0980.07	47.9882	-25.2352	2939.68	0.336955	0.0655531
LUSC	TCGA.66.2792.01A.01R.0980.07	83.8902	-28.9767	7877.21	0.533323	0.175657
LUSC	TCGA.66.2793.01A.01R.1201.07	62.0497	7.5985	3907.9	0.214611	0.0871439
LUSC	TCGA.66.2794.01A.01R.1201.07	58.8301	-18.6127	3807.41	0.266938	0.084903
LUSC	TCGA.66.2795.01A.02R.0980.07	56.7555	-15.8396	3472.07	0.293356	0.0774252
LUSC	TCGA.66.2800.01A.01R.1201.07	41.2572	-28.1151	2492.61	0.256091	0.0555838
LUSC	TCGA.68.7755.01A.11R.2125.07	90.5671	-21.574	8667.83	0.486144	0.193288
LUSC	TCGA.68.7756.01A.11R.2125.07	42.1334	-18.9385	2133.89	0.246255	0.0475845
LUSC	TCGA.68.7757.01B.11R.2296.07	36.4189	-15.9634	1581.17	0.131901	0.0352591
LUSC	TCGA.68.8250.01A.11R.2296.07	16.0715	-22.1071	747.016	0.0878614	0.016658
LUSC	TCGA.68.8251.01A.11R.2296.07	47.6208	-13.9187	2461.47	0.202873	0.0548894
LUSC	TCGA.68.A59I.01A.11R.A262.07	32.7009	-31.7085	2074.78	0.161355	0.0462664
LUSC	TCGA.68.A59J.01A.21R.A26W.07	42.5067	-21.4826	2268.32	0.21009	0.0505821
LUSC	TCGA.6A.AB49.01A.12R.A405.07	62.8301	41.6779	5684.67	0.249561	0.126765
LUSC	TCGA.70.6722.01A.11R.1820.07	20.9043	-15.1969	667.934	0.0624372	0.0148945
LUSC	TCGA.70.6723.01A.11R.1820.07	97.9384	-9.56045	9683.34	0.447727	0.215933
LUSC	TCGA.77.6842.01A.11R.1949.07	21.8368	-22.7637	995.029	0.0633019	0.0221886
LUSC	TCGA.77.6843.01A.11R.1949.07	68.7286	-17.1434	5017.51	0.285057	0.111888
LUSC	TCGA.77.6844.01A.11R.1949.07	56.3752	-22.9402	3704.41	0.27291	0.0826062
LUSC	TCGA.77.6845.01A.11R.1949.07	79.1917	-2.56602	6277.91	0.371853	0.139994
LUSC	TCGA.77.7138.01A.41R.2045.07	72.2888	2.05222	5229.88	0.292309	0.116623
LUSC	TCGA.77.7139.01A.11R.2045.07	86.0274	-11.2021	7526.2	0.400847	0.16783
LUSC	TCGA.77.7140.01A.41R.2045.07	100.737	-19.6093	10532.5	0.462762	0.234869
LUSC	TCGA.77.7141.01A.11R.2045.07	61.0973	-17.9514	4055.13	0.303627	0.0904269
LUSC	TCGA.77.7142.01A.11R.2045.07	37.3559	-34.1879	2564.27	0.210903	0.0571818
LUSC	TCGA.77.7335.01A.11R.2045.07	27.7708	-45.3101	2824.22	0.20585	0.0629785
LUSC	TCGA.77.7337.01A.21R.2045.07	65.7209	-36.3021	5637.07	0.370527	0.125703
LUSC	TCGA.77.7338.01A.11R.2045.07	51.6456	-47.4158	4915.52	0.429644	0.109613
LUSC	TCGA.77.7463.01A.11R.2045.07	78.4859	-20.0648	6562.64	0.362423	0.146343
LUSC	TCGA.77.7465.01A.11R.2045.07	47.2782	-10.8817	2353.64	0.172834	0.0524847
LUSC	TCGA.77.8007.01A.11R.2187.07	-0.0399342	21.811	475.722	0.0426526	0.0106083
LUSC	TCGA.77.8008.01A.21R.2187.07	31.5866	-44.7213	2997.7	0.228149	0.066847
LUSC	TCGA.77.8009.01A.11R.2187.07	86.7695	-15.0116	7754.29	0.385929	0.172916
LUSC	TCGA.77.8128.01A.11R.2247.07	86.7731	-23.3471	8074.65	0.466915	0.18006
LUSC	TCGA.77.8130.01A.11R.2247.07	47.7909	-32.4015	3333.83	0.185738	0.0743424
LUSC	TCGA.77.8131.01A.11R.2247.07	9.17316	-35.2178	1324.44	0.126744	0.0295343
LUSC	TCGA.77.8133.01A.12R.2247.07	56.353	-36.0661	4476.42	0.368439	0.0998216
LUSC	TCGA.77.8136.01A.11R.2247.07	39.9057	-21.2005	2041.93	0.215026	0.0455338
LUSC	TCGA.77.8138.01A.11R.2247.07	26.8232	-14.9436	942.797	0.0882682	0.0210238
LUSC	TCGA.77.8139.01A.11R.2247.07	68.8389	-11.9178	4880.83	0.316239	0.10884
LUSC	TCGA.77.8140.01A.11R.2247.07	57.6313	-2.52015	3327.72	0.22404	0.0742061
LUSC	TCGA.77.8143.01A.11R.2247.07	67.5801	8.23904	4634.95	0.235207	0.103357
LUSC	TCGA.77.8144.01A.11R.2247.07	93.2889	-2.11144	8707.28	0.396197	0.194167
LUSC	TCGA.77.8145.01A.11R.2247.07	60.7248	-33.5195	4811.06	0.346506	0.107284
LUSC	TCGA.77.8146.01A.11R.2247.07	25.216	-3.3714	647.212	0.0709791	0.0144324
LUSC	TCGA.77.8148.01A.11R.2247.07	75.8408	-14.2933	5956.12	0.401242	0.132818
LUSC	TCGA.77.8150.01A.11R.2247.07	72.3675	-23.6793	5797.77	0.394202	0.129287
LUSC	TCGA.77.8153.01A.11R.2403.07	103.028	-12.264	10765.3	0.554166	0.240059
LUSC	TCGA.77.8154.01A.11R.2247.07	77.9705	-8.8154	6157.11	0.379213	0.1373
LUSC	TCGA.77.8156.01A.11R.2247.07	49.5851	-19.9188	2855.44	0.266102	0.0636746
LUSC	TCGA.77.A5FZ.01A.31R.A27Q.07	-57.3907	-24.4655	3892.26	0.402449	0.0867951
LUSC	TCGA.77.A5G1.01A.11R.A27Q.07	25.321	-22.2615	1136.73	0.0906685	0.0253484
LUSC	TCGA.77.A5G3.01A.31R.A27Q.07	87.8541	-24.3782	8312.65	0.535948	0.185367
LUSC	TCGA.77.A5G6.01A.11R.A27Q.07	67.8722	-17.46	4911.49	0.332356	0.109523
LUSC	TCGA.77.A5G7.01B.11R.A27Q.07	81.1617	3.96233	6602.93	0.412124	0.147241
LUSC	TCGA.77.A5G8.01B.11R.A27Q.07	79.2981	-22.7166	6804.23	0.53691	0.15173
LUSC	TCGA.77.A5GA.01A.11R.A27Q.07	75.6729	-12.3548	5879.03	0.402832	0.131099
LUSC	TCGA.77.A5GB.01B.11R.A27Q.07	61.7333	-20.1412	4216.67	0.284014	0.0940293
LUSC	TCGA.77.A5GF.01A.21R.A27Q.07	76.8582	-20.4401	6324.98	0.454396	0.141043
LUSC	TCGA.77.A5GH.01A.11R.A27Q.07	25.628	-20.1456	1062.64	0.0752933	0.0236963
LUSC	TCGA.79.5596.01A.31R.1949.07	97.3225	-26.6231	10180.5	0.55981	0.227018
LUSC	TCGA.85.6175.01A.11R.1820.07	-5.35421	-47.6115	2295.52	0.212544	0.0511888
LUSC	TCGA.85.6560.01A.11R.1820.07	25.3788	3.06847	653.499	0.0345711	0.0145726
LUSC	TCGA.85.6561.01A.11R.1820.07	45.2735	-50.7845	4628.76	0.434667	0.103219
LUSC	TCGA.85.6798.01A.11R.1949.07	92.2444	-19.3665	8884.1	0.442381	0.19811
LUSC	TCGA.85.7696.01A.11R.2125.07	60.195	-17.2883	3922.33	0.341668	0.0874656
LUSC	TCGA.85.7697.01A.11R.2125.07	59.3417	-27.9867	4304.7	0.38024	0.0959923
LUSC	TCGA.85.7698.01A.11R.2125.07	60.7338	-36.934	5052.71	0.486045	0.112673
LUSC	TCGA.85.7699.01A.11R.2125.07	46.301	-22.117	2632.94	0.214968	0.058713
LUSC	TCGA.85.7710.01A.11R.2125.07	52.6351	-3.68528	2784.03	0.223999	0.0620822
LUSC	TCGA.85.7843.01A.11R.2125.07	68.392	-25.7625	5341.17	0.403925	0.119105
LUSC	TCGA.85.7844.01A.11R.2125.07	45.9137	-36.7923	3461.74	0.346738	0.0771947
LUSC	TCGA.85.7950.01A.11R.2187.07	38.6569	-28.2937	2294.89	0.1224	0.0511746
LUSC	TCGA.85.8048.01A.11R.2247.07	-2.21063	-26.6564	715.449	0.0959291	0.0159541
LUSC	TCGA.85.8049.01A.11R.2247.07	20.9776	-42.8081	2272.59	0.214637	0.0506774
LUSC	TCGA.85.8052.01A.11R.2247.07	60.4134	-20.3587	4064.25	0.366465	0.0906304
LUSC	TCGA.85.8070.01A.11R.2247.07	84.2883	22.2981	7601.72	0.33309	0.169514
LUSC	TCGA.85.8071.01A.11R.2247.07	85.9258	-16.2034	7645.79	0.38485	0.170497
LUSC	TCGA.85.8072.01A.31R.2247.07	39.2438	-11.3705	1669.36	0.160254	0.0372258
LUSC	TCGA.85.8276.01A.11R.2296.07	45.8525	-27.4971	2858.54	0.278228	0.0637438
LUSC	TCGA.85.8277.01A.11R.2296.07	75.4346	-10.6852	5804.55	0.408073	0.129438
LUSC	TCGA.85.8287.01A.11R.2296.07	20.2805	-32.4296	1462.98	0.145909	0.0326235
LUSC	TCGA.85.8288.01A.11R.2296.07	47.9584	-17.7043	2613.45	0.213807	0.0582784
LUSC	TCGA.85.8350.01A.11R.2296.07	30.4823	-31.3386	1911.28	0.199065	0.0426205
LUSC	TCGA.85.8351.01A.11R.2296.07	31.3637	-7.0454	1033.32	0.107353	0.0230424
LUSC	TCGA.85.8352.01A.31R.2326.07	60.5985	37.335	5066.09	0.199698	0.112971
LUSC	TCGA.85.8353.01A.21R.2296.07	34.8229	-32.8099	2289.12	0.267226	0.0510461
LUSC	TCGA.85.8354.01A.31R.2326.07	89.7001	-0.310246	8046.2	0.445847	0.179426
LUSC	TCGA.85.8355.01A.11R.2296.07	28.1035	-43.6886	2698.5	0.268469	0.0601751
LUSC	TCGA.85.8479.01A.11R.2326.07	82.5234	0.844696	6810.82	0.322222	0.151877
LUSC	TCGA.85.8481.01A.11R.2326.07	49.183	-15.6549	2664.05	0.187937	0.0594067
LUSC	TCGA.85.8580.01A.31R.2403.07	60.6738	-23.058	4212.99	0.360022	0.0939471
LUSC	TCGA.85.8582.01A.21R.2403.07	45.0945	-37.8657	3467.32	0.277101	0.0773192
LUSC	TCGA.85.8584.01A.11R.2403.07	-1.1585	38.8025	1506.98	0.131224	0.0336047
LUSC	TCGA.85.8664.01A.11R.2403.07	73.7215	11.1207	5558.53	0.266824	0.123952
LUSC	TCGA.85.8666.01A.11R.2403.07	72.3436	-27.5693	5993.66	0.454567	0.133655
LUSC	TCGA.85.A4CL.01A.41R.A26W.07	69.338	-6.72579	4852.99	0.309443	0.108219
LUSC	TCGA.85.A4CN.01A.11R.A24H.07	84.2098	-24.8203	7707.35	0.499986	0.171869
LUSC	TCGA.85.A4JB.01A.51R.A262.07	69.9469	-15.495	5132.67	0.325194	0.114456
LUSC	TCGA.85.A4JC.01A.11R.A24Z.07	54.0856	-19.385	3301.03	0.223114	0.073611
LUSC	TCGA.85.A4PA.01A.11R.A24Z.07	-28.8371	-8.19612	898.753	0.0422885	0.0200417
LUSC	TCGA.85.A4QQ.01A.41R.A262.07	76.2157	-5.97266	5844.51	0.2844	0.130329
LUSC	TCGA.85.A4QR.01A.11R.A24Z.07	91.302	12.9642	8504.13	0.356193	0.189637
LUSC	TCGA.85.A50M.01A.21R.A262.07	14.0116	-2.24807	201.379	0.015256	0.00449063
LUSC	TCGA.85.A50Z.01A.21R.A262.07	56.8522	2.56155	3238.73	0.196539	0.0722219
LUSC	TCGA.85.A510.01A.11R.A26W.07	6.52918	30.731	987.022	0.0618581	0.02201
LUSC	TCGA.85.A511.01A.21R.A262.07	59.6791	-26.854	4282.73	0.469848	0.0955024
LUSC	TCGA.85.A512.01A.11R.A26W.07	81.871	-16.1212	6962.76	0.411237	0.155266
LUSC	TCGA.85.A513.01A.12R.A26W.07	-47.3356	13.1994	2414.89	0.215024	0.0538506
LUSC	TCGA.85.A53L.01A.21R.A26W.07	65.818	-2.39286	4337.73	0.312328	0.0967289
LUSC	TCGA.85.A5B5.01A.21R.A26W.07	80.475	-11.1077	6599.6	0.379349	0.147167
LUSC	TCGA.90.6837.01A.11R.1949.07	43.7339	-23.8136	2479.74	0.203247	0.0552968
LUSC	TCGA.90.7766.01A.21R.2125.07	44.3544	-13.8807	2159.99	0.162024	0.0481665
LUSC	TCGA.90.7767.01A.11R.2125.07	45.4027	-21.6341	2529.44	0.145071	0.056405
LUSC	TCGA.90.7769.01A.11R.2125.07	104.658	-13.5562	11137.1	0.517562	0.24835
LUSC	TCGA.90.7964.01A.21R.2187.07	20.6435	-4.26433	444.339	0.0534627	0.0099085
LUSC	TCGA.90.A4ED.01A.31R.A24Z.07	32.4709	-14.0742	1252.44	0.0566648	0.0279287
LUSC	TCGA.90.A4EE.01A.11R.A24Z.07	19.1636	-4.66397	388.998	0.0339817	0.00867443
LUSC	TCGA.90.A59Q.01A.11R.A26W.07	16.7914	11.0643	404.369	0.0335909	0.0090172
LUSC	TCGA.92.7340.01A.21R.2045.07	38.9551	-29.3772	2380.52	0.231458	0.0530841
LUSC	TCGA.92.7341.01A.31R.2045.07	87.1153	-29.442	8455.91	0.54446	0.188562
LUSC	TCGA.92.8063.01A.11R.2247.07	55.7169	-1.83789	3107.75	0.255395	0.069301
LUSC	TCGA.92.8064.01A.11R.2247.07	54.3512	-30.7842	3901.71	0.301974	0.087006
LUSC	TCGA.92.8065.01A.11R.2247.07	42.5731	-9.02999	1894.01	0.136156	0.0422354
LUSC	TCGA.94.7033.01A.11R.1949.07	66.4823	11.3318	4548.3	0.260907	0.101424
LUSC	TCGA.94.7557.01A.11R.2125.07	49.13	2.00474	2417.77	0.213124	0.053915
LUSC	TCGA.94.7943.01A.11R.2187.07	27.4933	9.2008	840.538	0.0726084	0.0187435
LUSC	TCGA.94.8035.01A.11R.2247.07	74.1415	-11.6503	5632.69	0.437144	0.125606
LUSC	TCGA.94.8490.01A.11R.2326.07	103.882	-13.1552	10964.4	0.51698	0.244501
LUSC	TCGA.94.8491.01A.11R.2326.07	40.2699	-2.24299	1626.7	0.142801	0.0362744
LUSC	TCGA.94.A4VJ.01A.11R.A24Z.07	61.0206	-12.2542	3873.67	0.265557	0.0863806
LUSC	TCGA.94.A5I4.01A.11R.A26W.07	72.3263	-15.0358	5457.18	0.382023	0.121692
LUSC	TCGA.94.A5I6.01A.21R.A27Q.07	87.8124	-20.9157	8148.48	0.529878	0.181706
LUSC	TCGA.96.7544.01A.11R.2045.07	48.5683	-44.4603	4335.6	0.286551	0.0966813
LUSC	TCGA.96.7545.01A.21R.2045.07	15.6505	-53.0576	3060.05	0.312707	0.0682373
LUSC	TCGA.96.8169.01A.11R.2296.07	24.8846	-16.1591	880.36	0.113526	0.0196315
LUSC	TCGA.96.8170.01A.11R.2296.07	22.4062	-29.7313	1385.99	0.136079	0.0309067
LUSC	TCGA.96.A4JK.01A.11R.A24Z.07	78.2673	-18.075	6452.48	0.417023	0.143887
LUSC	TCGA.96.A4JL.01A.11R.A24Z.07	8.59273	-15.7093	320.617	0.0232448	0.00714957
LUSC	TCGA.98.7454.01A.11R.2045.07	-19.3886	-22.8628	898.624	0.0939624	0.0200388
LUSC	TCGA.98.8020.01A.11R.2247.07	44.2049	-32.402	3003.96	0.208047	0.0669866
LUSC	TCGA.98.8021.01A.11R.2247.07	42.0366	-34.1139	2930.83	0.28648	0.0653558
LUSC	TCGA.98.8022.01A.11R.2247.07	9.27639	-17.4196	389.493	0.0425508	0.00868547
LUSC	TCGA.98.8023.01A.11R.2247.07	35.0955	-14.6244	1445.57	0.136157	0.0322354
LUSC	TCGA.98.A538.01A.11R.A262.07	76.2585	-13.2406	5990.68	0.387337	0.133589
LUSC	TCGA.98.A539.01A.31R.A262.07	53.0466	-24.9217	3435.04	0.288479	0.0765993
LUSC	TCGA.98.A53A.01A.11R.A262.07	76.7472	-13.8631	6082.31	0.366373	0.135632
LUSC	TCGA.98.A53B.01A.11R.A262.07	31.82	-16.6255	1288.92	0.127555	0.0287422
LUSC	TCGA.98.A53C.01A.11R.A262.07	-62.9649	-41.7796	5710.11	0.556709	0.127332
LUSC	TCGA.98.A53D.01A.32R.A262.07	-54.1809	-28.6412	3755.89	0.337486	0.0837541
LUSC	TCGA.98.A53H.01A.12R.A262.07	-30.7722	-44.926	2965.27	0.26245	0.0661238
LUSC	TCGA.98.A53I.01A.31R.A262.07	58.5874	-18.5885	3778.01	0.282277	0.0842475
LUSC	TCGA.98.A53J.01A.11R.A26W.07	83.5101	-21.5798	7439.62	0.378037	0.165899
LUSC	TCGA.J1.A4AH.01A.31R.A24H.07	83.4347	-16.1552	7222.34	0.442682	0.161054
LUSC	TCGA.L3.A4E7.01A.11R.A24Z.07	28.281	-16.4	1068.77	0.114467	0.023833
LUSC	TCGA.L3.A524.01A.11R.A262.07	78.9316	-6.17131	6268.29	0.359878	0.139779
LUSC	TCGA.LA.A446.01A.21R.A24Z.07	69.9864	-19.185	5266.16	0.403733	0.117432
LUSC	TCGA.LA.A7SW.01A.11R.A405.07	71.856	4.94306	5187.71	0.244795	0.115683
LUSC	TCGA.MF.A522.01A.11R.A262.07	102.358	5.98186	10513	0.475576	0.234433
LUSC	TCGA.NC.A5HD.01A.11R.A26W.07	86.3644	6.61518	7502.58	0.410735	0.167303
LUSC	TCGA.NC.A5HE.01A.11R.A26W.07	34.4539	0.947796	1187.97	0.0967039	0.026491
LUSC	TCGA.NC.A5HF.01A.11R.A26W.07	69.584	-9.05656	4923.95	0.2915	0.109801
LUSC	TCGA.NC.A5HG.01A.11R.A26W.07	95.3404	17.4988	9396.01	0.372583	0.209525
LUSC	TCGA.NC.A5HH.01A.11R.A26W.07	73.7612	9.38005	5528.7	0.252984	0.123287
LUSC	TCGA.NC.A5HI.01A.11R.A26W.07	82.5421	2.93895	6821.83	0.36651	0.152123
LUSC	TCGA.NC.A5HJ.01A.11R.A26W.07	-36.5694	-14.0358	1534.33	0.170404	0.0342146
LUSC	TCGA.NC.A5HK.01A.11R.A26W.07	52.2331	32.265	3769.33	0.186829	0.0840539
LUSC	TCGA.NC.A5HL.01A.11R.A26W.07	60.1977	-7.45537	3679.35	0.228668	0.0820473
LUSC	TCGA.NC.A5HM.01A.12R.A26W.07	68.4943	14.3201	4896.54	0.368613	0.10919
LUSC	TCGA.NC.A5HN.01A.11R.A26W.07	104.916	-5.49767	11037.5	0.469084	0.24613
LUSC	TCGA.NC.A5HO.01A.11R.A26W.07	82.7326	0.241645	6844.74	0.363027	0.152634
LUSC	TCGA.NC.A5HP.01A.11R.A26W.07	63.793	-19.7677	4460.31	0.366294	0.0994623
LUSC	TCGA.NC.A5HQ.01A.11R.A26W.07	60.4759	-18.6518	4005.23	0.291382	0.0893142
LUSC	TCGA.NC.A5HR.01A.21R.A26W.07	74.159	12.4352	5654.19	0.330406	0.126085
LUSC	TCGA.NC.A5HT.01A.11R.A26W.07	61.4495	6.27577	3815.43	0.189814	0.0850819
LUSC	TCGA.NK.A5CR.01A.11R.A26W.07	93.2223	-13.5389	8873.7	0.443322	0.197878
LUSC	TCGA.NK.A5CT.01A.31R.A26W.07	44.4403	22.1883	2467.26	0.134392	0.0550185
LUSC	TCGA.NK.A5CX.01A.11R.A26W.07	45.0125	-21.5928	2492.37	0.24886	0.0555784
LUSC	TCGA.NK.A5D1.01A.11R.A26W.07	37.121	16.7408	1658.22	0.0933539	0.0369774
LUSC	TCGA.NK.A7XE.01A.12R.A405.07	74.9934	18.0542	5949.97	0.32323	0.132681
LUSC	TCGA.O2.A52N.01A.11R.A26W.07	54.1984	-13.9396	3131.78	0.213452	0.0698369
LUSC	TCGA.O2.A52Q.01A.11R.A26W.07	17.854	36.591	1657.67	0.117262	0.036965
LUSC	TCGA.O2.A52S.01A.11R.A262.07	76.5927	-3.0564	5875.78	0.325352	0.131027
LUSC	TCGA.O2.A52V.01A.31R.A262.07	68.963	-29.6487	5634.93	0.484943	0.125656
LUSC	TCGA.O2.A52W.01A.11R.A26W.07	69.1951	-11.9966	4931.88	0.296856	0.109978
LUSC	TCGA.O2.A5IB.01A.11R.A27Q.07	50.321	26.0492	3210.77	0.136827	0.0715982
LUSC	TCGA.XC.AA0X.01A.32R.A405.07	27.1549	-43.2081	2604.33	0.264066	0.058075
Normal	TCGA.38.4625.11A.01R.1758.07	-95.3076	-46.1517	11213.5	0.661118	0.250055
Normal	TCGA.38.4626.11A.01R.1758.07	-87.063	-39.1591	9113.41	0.556959	0.203224
Normal	TCGA.38.4627.11A.01R.1758.07	-83.6362	-43.6969	8904.43	0.516525	0.198564
Normal	TCGA.38.4632.11A.01R.1755.07	-80.2244	-30.5336	7368.26	0.475522	0.164308
Normal	TCGA.44.2655.11A.01R.1758.07	-92.4029	-59.9124	12127.8	0.749324	0.270443
Normal	TCGA.44.2657.11A.01R.1758.07	-84.7221	-38.1467	8633	0.676635	0.192511
Normal	TCGA.44.2661.11A.01R.1758.07	-90.0836	-52.7369	10896.2	0.779864	0.24298
Normal	TCGA.44.2662.11A.01R.1758.07	-100.614	-62.6565	14049.1	0.725097	0.313286
Normal	TCGA.44.2665.11A.01R.1758.07	-92.7731	-47.0428	10819.9	0.739175	0.241277
Normal	TCGA.44.2668.11A.01R.1758.07	-84.3931	-41.1171	8812.8	0.615309	0.19652
Normal	TCGA.44.3396.11A.01R.1758.07	-97.4991	-65.4535	13790.2	0.865503	0.307514
Normal	TCGA.44.3398.11B.01R.1758.07	-91.9479	-61.0791	12185.1	0.79911	0.27172
Normal	TCGA.44.5645.11A.01R.1628.07	-95.4736	-54.2555	12058.9	0.734782	0.268906
Normal	TCGA.44.6144.11A.01R.1755.07	-91.3619	-47.6266	10615.3	0.682415	0.236715
Normal	TCGA.44.6145.11A.01R.1858.07	-96.3532	-50.7285	11857.3	0.764836	0.264411
Normal	TCGA.44.6146.11A.01R.1858.07	-94.7994	-59.7086	12552.1	0.752814	0.279903
Normal	TCGA.44.6147.11A.01R.1858.07	-88.1579	-61.4815	11551.8	0.625416	0.257598
Normal	TCGA.44.6148.11A.01R.1858.07	-94.6177	-62.3022	12834.1	0.701445	0.286192
Normal	TCGA.44.6776.11A.01R.1858.07	-97.5024	-53.5087	12369.9	0.721572	0.275842
Normal	TCGA.44.6777.11A.01R.1858.07	-96.206	-52.6754	12030.3	0.82743	0.268268
Normal	TCGA.44.6778.11A.01R.1858.07	-94.7733	-63.0783	12960.8	0.749353	0.289019
Normal	TCGA.49.4490.11A.01R.1858.07	-80.256	-46.2395	8579.11	0.469619	0.191309
Normal	TCGA.49.4512.11A.01R.1858.07	-84.5555	-30.5165	8080.89	0.465991	0.180199
Normal	TCGA.49.6742.11A.01R.1858.07	-89.7341	-38.3558	9523.38	0.63433	0.212366
Normal	TCGA.49.6743.11A.01R.1858.07	-90.9814	-51.1336	10892.3	0.667258	0.242891
Normal	TCGA.49.6744.11A.01R.1858.07	-97.9787	-62.0891	13454.9	0.761016	0.300036
Normal	TCGA.49.6745.11A.01R.1858.07	-89.655	-41.6227	9770.47	0.536507	0.217876
Normal	TCGA.49.6761.11A.01R.1949.07	-92.9351	-43.3837	10519.1	0.662197	0.234569
Normal	TCGA.50.5930.11A.01R.1755.07	-95.0609	-46.0887	11160.7	0.663317	0.248878
Normal	TCGA.50.5931.11A.01R.1858.07	-97.5435	-55.1377	12554.9	0.663373	0.279967
Normal	TCGA.50.5932.11A.01R.1755.07	-98.1077	-63.655	13677.1	0.783574	0.304991
Normal	TCGA.50.5933.11A.01R.1755.07	-98.4717	-64.5867	13868.1	0.710012	0.309251
Normal	TCGA.50.5935.11A.01R.1858.07	-94.4398	-60.4567	12573.9	0.786635	0.28039
Normal	TCGA.50.5936.11A.01R.1628.07	-98.6504	-58.8588	13196.3	0.767925	0.294269
Normal	TCGA.50.5939.11A.01R.1628.07	-99.0514	-67.978	14432.2	0.771322	0.321829
Normal	TCGA.50.6595.11A.01R.1858.07	-98.4635	-60.7796	13389.2	0.806134	0.298572
Normal	TCGA.55.6968.11A.01R.1949.07	-84.349	-30.6747	8055.68	0.657044	0.179637
Normal	TCGA.55.6969.11A.01R.1949.07	-90.0808	-39.9503	9710.57	0.761583	0.21654
Normal	TCGA.55.6970.11A.01R.1949.07	-94.3111	-56.7562	12115.8	0.788411	0.270176
Normal	TCGA.55.6971.11A.01R.1949.07	-92.5953	-44.5284	10556.7	0.709134	0.235407
Normal	TCGA.55.6972.11A.01R.1949.07	-95.4192	-53.9815	12018.8	0.761397	0.268013
Normal	TCGA.55.6975.11A.01R.1949.07	-91.17	-46.2571	10451.7	0.697291	0.233067
Normal	TCGA.55.6978.11A.01R.1949.07	-94.9257	-54.4178	11972.2	0.715699	0.266973
Normal	TCGA.55.6979.11A.01R.1949.07	-91.5286	-40.6504	10029.9	0.748839	0.223662
Normal	TCGA.55.6980.11A.01R.1949.07	-96.7119	-50.7639	11930.2	0.749146	0.266036
Normal	TCGA.55.6981.11A.01R.1949.07	-92.5015	-53.6827	11438.4	0.73227	0.255069
Normal	TCGA.55.6982.11A.01R.1949.07	-91.1833	-55.5892	11404.6	0.78216	0.254315
Normal	TCGA.55.6983.11A.01R.1949.07	-88.6839	-38.1828	9322.76	0.668922	0.207892
Normal	TCGA.55.6984.11A.01R.1949.07	-94.7375	-42.2825	10763	0.680595	0.240009
Normal	TCGA.55.6985.11A.01R.1949.07	-91.0706	-49.2443	10718.9	0.796691	0.239024
Normal	TCGA.55.6986.11A.01R.1949.07	-91.1181	-56.1363	11453.8	0.613313	0.255413
Normal	TCGA.73.4676.11A.01R.1755.07	-93.025	-46.9189	10855	0.606728	0.242061
Normal	TCGA.91.6828.11A.01R.1858.07	-96.18	-52.8563	12044.4	0.677808	0.268583
Normal	TCGA.91.6829.11A.01R.1858.07	-84.6247	-34.7105	8366.17	0.581209	0.186561
Normal	TCGA.91.6831.11A.02R.1858.07	-96.3983	-62.0046	13137.2	0.684374	0.292952
Normal	TCGA.91.6835.11A.01R.1858.07	-76.5433	-45.1378	7896.3	0.493346	0.176083
Normal	TCGA.91.6836.11A.01R.1858.07	-97.8077	-47.5803	11830.2	0.789482	0.263807
Normal	TCGA.91.6847.11A.01R.1949.07	-94.8992	-44.2067	10960.1	0.621968	0.244404
Normal	TCGA.91.6849.11A.01R.1949.07	-98.1722	-60.4118	13287.4	0.726059	0.296301
Normal	TCGA.22.4593.11A.01R.1820.07	-81.5779	-47.0266	8866.46	0.627443	0.197717
Normal	TCGA.22.4609.11A.01R.2125.07	-97.046	-57.0633	12674.1	0.769157	0.282626
Normal	TCGA.22.5471.11A.01R.1635.07	-96.6199	-55.0938	12370.7	0.776154	0.27586
Normal	TCGA.22.5472.11A.11R.1635.07	-84.3762	-62.8832	11073.6	0.80397	0.246936
Normal	TCGA.22.5478.11A.11R.1635.07	-97.3668	-61.4702	13258.9	0.799348	0.295665
Normal	TCGA.22.5481.11A.01R.1949.07	-94.3746	-47.7444	11186.1	0.816955	0.249443
Normal	TCGA.22.5482.11A.01R.1635.07	-93.3119	-69.9639	13602.1	0.839295	0.303318
Normal	TCGA.22.5483.11A.11R.1820.07	-84.3045	-44.0911	9051.28	0.66814	0.201838
Normal	TCGA.22.5489.11A.01R.1635.07	-87.6472	-53.7304	10569	0.747197	0.235682
Normal	TCGA.22.5491.11A.01R.1858.07	-94.7169	-48.2105	11295.6	0.696115	0.251884
Normal	TCGA.33.4587.11A.01R.2125.07	-85.0865	-40.0065	8840.23	0.568668	0.197132
Normal	TCGA.33.6737.11A.01R.1820.07	-91.7305	-70.7221	13416.1	0.766145	0.299171
Normal	TCGA.34.7107.11A.01R.1949.07	-77.0391	-60.7198	9621.92	0.662805	0.214563
Normal	TCGA.34.8454.11A.01R.2326.07	-88.1035	-60.4187	11412.6	0.760677	0.254495
Normal	TCGA.39.5040.11A.01R.2125.07	-88.3731	-43.4071	9693.98	0.546502	0.21617
Normal	TCGA.43.3394.11A.01R.1758.07	-92.4572	-65.1606	12794.2	0.778681	0.285304
Normal	TCGA.43.5670.11A.01R.2125.07	-89.2016	-61.04	11682.8	0.714116	0.26052
Normal	TCGA.43.6143.11A.01R.1820.07	-85.293	-48.4177	9619.17	0.698343	0.214502
Normal	TCGA.43.6647.11A.01R.1820.07	-99.0518	-64.0784	13917.3	0.821889	0.310348
Normal	TCGA.43.6771.11A.01R.1820.07	-90.5682	-57.946	11560.3	0.665839	0.257789
Normal	TCGA.43.6773.11A.01R.1949.07	-86.5589	-67.2323	12012.6	0.724417	0.267874
Normal	TCGA.43.7657.11A.01R.2125.07	-92.755	-58.9317	12076.4	0.8416	0.269297
Normal	TCGA.43.7658.11A.01R.2125.07	-96.0358	-48.5546	11580.4	0.718128	0.258237
Normal	TCGA.51.4079.11A.01R.1758.07	-90.1686	-56.4656	11318.7	0.705924	0.252401
Normal	TCGA.51.4080.11A.01R.1758.07	-90.9605	-56.8801	11509.2	0.814643	0.256648
Normal	TCGA.51.4081.11A.01R.1758.07	-82.2092	-52.661	9531.54	0.731086	0.212548
Normal	TCGA.56.7222.11A.01R.2045.07	-89.4521	-33.8851	9149.87	0.542684	0.204037
Normal	TCGA.56.7579.11A.01R.2045.07	-92.2963	-55.7935	11631.5	0.752401	0.259376
Normal	TCGA.56.7580.11A.01R.2045.07	-78.4614	-53.5634	9025.23	0.611706	0.201257
Normal	TCGA.56.7582.11A.01R.2045.07	-81.8327	-52.2244	9423.97	0.695049	0.210149
Normal	TCGA.56.7730.11A.01R.2125.07	-83.2733	-45.767	9029.07	0.58914	0.201343
Normal	TCGA.56.7731.11A.01R.2125.07	-89.6462	-52.5803	10801.1	0.602954	0.240859
Normal	TCGA.56.7823.11A.01R.2247.07	-86.8016	-52.246	10264.2	0.79427	0.228885
Normal	TCGA.56.8082.11A.01R.2247.07	-91.6679	-69.9735	13299.3	0.667738	0.296566
Normal	TCGA.56.8083.11A.01R.2247.07	-97.1147	-59.6822	12993.2	0.725538	0.289741
Normal	TCGA.56.8201.11A.01R.2247.07	-100.403	-55.9908	13215.7	0.790533	0.294702
Normal	TCGA.56.8309.11A.01R.2296.07	-91.3419	-51.7816	11024.7	0.647994	0.245844
Normal	TCGA.56.8623.11A.01R.A28V.07	-95.28	-51.7784	11759.3	0.78719	0.262225
Normal	TCGA.58.8386.11A.01R.2296.07	-89.0076	-41.2823	9626.59	0.751986	0.214667
Normal	TCGA.60.2709.11A.01R.1820.07	-89.913	-53.5224	10949	0.615862	0.244156
Normal	TCGA.77.7138.11A.01R.2045.07	-93.5201	-54.0293	11665.2	0.794258	0.260127
Normal	TCGA.77.7142.11A.01R.2045.07	-91.5031	-62.0613	12224.4	0.712563	0.272597
Normal	TCGA.77.7335.11A.01R.2045.07	-90.6209	-51.2053	10834.1	0.558156	0.241595
Normal	TCGA.77.7337.11A.01R.2045.07	-95.878	-60.6216	12867.6	0.781628	0.286939
Normal	TCGA.77.7338.11A.01R.2045.07	-93.7924	-58.2155	12186.1	0.700502	0.271742
Normal	TCGA.77.8007.11A.01R.2187.07	-74.9415	-29.6376	6494.62	0.595245	0.144826
Normal	TCGA.77.8008.11A.01R.2187.07	-76.1102	-50.5975	8352.87	0.660709	0.186264
Normal	TCGA.85.7710.11A.01R.2125.07	-75.4583	-39.036	7217.76	0.534777	0.160952
Normal	TCGA.90.6837.11A.01R.1949.07	-88.7271	-60.945	11586.8	0.665541	0.258379
Normal	TCGA.90.7767.11A.01R.2125.07	-91.6171	-56.8459	11625.2	0.781946	0.259234
Normal	TCGA.92.7340.11A.01R.2045.07	-99.7396	-70.1044	14862.6	0.770798	0.331427

## Sheet: Figure_1H
X	Patient	SampleType	Subtype	ALV	BM
TCGA.05.4244.01A.01R.1107.07	TCGA-05-4244	PrimaryTumour	LUAD	0.368849	0.130225
TCGA.05.4249.01A.01R.1107.07	TCGA-05-4249	PrimaryTumour	LUAD	0.418236	0.0660174
TCGA.05.4250.01A.01R.1107.07	TCGA-05-4250	PrimaryTumour	LUAD	0.326314	0.268511
TCGA.05.4382.01A.01R.1206.07	TCGA-05-4382	PrimaryTumour	LUAD	0.30353	0.189299
TCGA.05.4384.01A.01R.1755.07	TCGA-05-4384	PrimaryTumour	LUAD	0.442951	-0.0038195
TCGA.05.4389.01A.01R.1206.07	TCGA-05-4389	PrimaryTumour	LUAD	0.318027	0.220348
TCGA.05.4390.01A.02R.1755.07	TCGA-05-4390	PrimaryTumour	LUAD	0.322451	0.3166
TCGA.05.4395.01A.01R.1206.07	TCGA-05-4395	PrimaryTumour	LUAD	0.277096	0.193875
TCGA.05.4396.01A.21R.1858.07	TCGA-05-4396	PrimaryTumour	LUAD	0.34527	0.0830213
TCGA.05.4397.01A.01R.1206.07	TCGA-05-4397	PrimaryTumour	LUAD	0.161711	0.364783
TCGA.05.4398.01A.01R.1206.07	TCGA-05-4398	PrimaryTumour	LUAD	0.31666	0.231778
TCGA.05.4402.01A.01R.1206.07	TCGA-05-4402	PrimaryTumour	LUAD	0.387803	0.204612
TCGA.05.4403.01A.01R.1206.07	TCGA-05-4403	PrimaryTumour	LUAD	0.49138	0.0125346
TCGA.05.4405.01A.21R.1858.07	TCGA-05-4405	PrimaryTumour	LUAD	0.409397	0.100866
TCGA.05.4410.01A.21R.1858.07	TCGA-05-4410	PrimaryTumour	LUAD	0.361153	0.13487
TCGA.05.4415.01A.22R.1858.07	TCGA-05-4415	PrimaryTumour	LUAD	0.204431	0.357185
TCGA.05.4417.01A.22R.1858.07	TCGA-05-4417	PrimaryTumour	LUAD	0.381167	0.120336
TCGA.05.4418.01A.01R.1206.07	TCGA-05-4418	PrimaryTumour	LUAD	0.279232	0.167527
TCGA.05.4420.01A.01R.1206.07	TCGA-05-4420	PrimaryTumour	LUAD	0.27584	0.314239
TCGA.05.4422.01A.01R.1206.07	TCGA-05-4422	PrimaryTumour	LUAD	0.325394	0.147234
TCGA.05.4424.01A.22R.1858.07	TCGA-05-4424	PrimaryTumour	LUAD	0.403693	0.266702
TCGA.05.4425.01A.01R.1755.07	TCGA-05-4425	PrimaryTumour	LUAD	0.456398	0.146031
TCGA.05.4426.01A.01R.1206.07	TCGA-05-4426	PrimaryTumour	LUAD	0.375732	0.0972521
TCGA.05.4427.01A.21R.1858.07	TCGA-05-4427	PrimaryTumour	LUAD	0.340179	0.190444
TCGA.05.4430.01A.02R.1206.07	TCGA-05-4430	PrimaryTumour	LUAD	0.464255	0.156569
TCGA.05.4432.01A.01R.1206.07	TCGA-05-4432	PrimaryTumour	LUAD	0.3401	0.269933
TCGA.05.4433.01A.22R.1858.07	TCGA-05-4433	PrimaryTumour	LUAD	0.451866	0.126015
TCGA.05.4434.01A.01R.1206.07	TCGA-05-4434	PrimaryTumour	LUAD	0.40213	0.248254
TCGA.05.5420.01A.01R.1628.07	TCGA-05-5420	PrimaryTumour	LUAD	0.361267	0.130975
TCGA.05.5423.01A.01R.1628.07	TCGA-05-5423	PrimaryTumour	LUAD	0.469656	0.0155502
TCGA.05.5425.01A.02R.1628.07	TCGA-05-5425	PrimaryTumour	LUAD	0.393899	0.213074
TCGA.05.5428.01A.01R.1628.07	TCGA-05-5428	PrimaryTumour	LUAD	0.394222	0.185441
TCGA.05.5429.01A.01R.1628.07	TCGA-05-5429	PrimaryTumour	LUAD	0.288622	0.156669
TCGA.05.5715.01A.01R.1628.07	TCGA-05-5715	PrimaryTumour	LUAD	0.375262	0.146344
TCGA.18.3406.01A.01R.0980.07	TCGA-18-3406	PrimaryTumour	LUSC	0.32586	0.153014
TCGA.18.3407.01A.01R.0980.07	TCGA-18-3407	PrimaryTumour	LUSC	0.321959	0.230532
TCGA.18.3408.01A.01R.0980.07	TCGA-18-3408	PrimaryTumour	LUSC	0.305818	0.194367
TCGA.18.3409.01A.01R.0980.07	TCGA-18-3409	PrimaryTumour	LUSC	0.319773	0.207689
TCGA.18.3410.01A.01R.0980.07	TCGA-18-3410	PrimaryTumour	LUSC	0.150919	0.384334
TCGA.18.3411.01A.01R.0980.07	TCGA-18-3411	PrimaryTumour	LUSC	0.192658	0.342798
TCGA.18.3412.01A.01R.0980.07	TCGA-18-3412	PrimaryTumour	LUSC	0.282377	0.351601
TCGA.18.3414.01A.01R.0980.07	TCGA-18-3414	PrimaryTumour	LUSC	0.259992	0.318184
TCGA.18.3415.01A.01R.0980.07	TCGA-18-3415	PrimaryTumour	LUSC	0.209506	0.287867
TCGA.18.3416.01A.01R.0980.07	TCGA-18-3416	PrimaryTumour	LUSC	0.0924203	0.379327
TCGA.18.3417.01A.01R.1443.07	TCGA-18-3417	PrimaryTumour	LUSC	0.295159	0.334024
TCGA.18.3419.01A.01R.0980.07	TCGA-18-3419	PrimaryTumour	LUSC	0.157766	0.309243
TCGA.18.3421.01A.01R.0980.07	TCGA-18-3421	PrimaryTumour	LUSC	0.345636	0.353412
TCGA.18.4083.01A.01R.1100.07	TCGA-18-4083	PrimaryTumour	LUSC	0.123527	0.421211
TCGA.18.4086.01A.01R.1100.07	TCGA-18-4086	PrimaryTumour	LUSC	0.241677	0.388707
TCGA.18.4721.01A.01R.1443.07	TCGA-18-4721	PrimaryTumour	LUSC	0.220516	0.327277
TCGA.18.5592.01A.01R.1635.07	TCGA-18-5592	PrimaryTumour	LUSC	0.128383	0.374031
TCGA.18.5595.01A.01R.1635.07	TCGA-18-5595	PrimaryTumour	LUSC	0.270169	0.455946
TCGA.21.1070.01A.01R.0692.07	TCGA-21-1070	PrimaryTumour	LUSC	0.311492	0.337482
TCGA.21.1071.01A.01R.0692.07	TCGA-21-1071	PrimaryTumour	LUSC	0.207907	0.323447
TCGA.21.1072.01A.01R.0692.07	TCGA-21-1072	PrimaryTumour	LUSC	0.154404	0.361379
TCGA.21.1075.01A.01R.0692.07	TCGA-21-1075	PrimaryTumour	LUSC	0.177491	0.345187
TCGA.21.1076.01A.02R.0692.07	TCGA-21-1076	PrimaryTumour	LUSC	0.357714	0.26145
TCGA.21.1077.01A.01R.0692.07	TCGA-21-1077	PrimaryTumour	LUSC	0.311289	0.283318
TCGA.21.1078.01A.01R.0692.07	TCGA-21-1078	PrimaryTumour	LUSC	0.082535	0.0739743
TCGA.21.1079.01A.01R.0692.07	TCGA-21-1079	PrimaryTumour	LUSC	0.123564	0.229918
TCGA.21.1080.01A.01R.0692.07	TCGA-21-1080	PrimaryTumour	LUSC	0.198749	0.293113
TCGA.21.1081.01A.01R.0692.07	TCGA-21-1081	PrimaryTumour	LUSC	0.209438	0.424308
TCGA.21.1082.01A.01R.0692.07	TCGA-21-1082	PrimaryTumour	LUSC	0.263407	0.378309
TCGA.21.1083.01A.01R.0692.07	TCGA-21-1083	PrimaryTumour	LUSC	0.0829301	0.370686
TCGA.21.5782.01A.01R.1635.07	TCGA-21-5782	PrimaryTumour	LUSC	0.304446	0.39471
TCGA.21.5783.01A.41R.2187.07	TCGA-21-5783	PrimaryTumour	LUSC	0.124171	0.482346
TCGA.21.5784.01A.01R.1635.07	TCGA-21-5784	PrimaryTumour	LUSC	0.464621	0.172798
TCGA.21.5786.01A.01R.1635.07	TCGA-21-5786	PrimaryTumour	LUSC	0.148952	0.356803
TCGA.21.5787.01A.01R.1635.07	TCGA-21-5787	PrimaryTumour	LUSC	0.316878	0.290465
TCGA.21.A5DI.01A.31R.A26W.07	TCGA-21-A5DI	PrimaryTumour	LUSC	0.168239	0.328855
TCGA.22.0940.01A.01R.0692.07	TCGA-22-0940	PrimaryTumour	LUSC	0.316787	0.328233
TCGA.22.0944.01A.01R.0692.07	TCGA-22-0944	PrimaryTumour	LUSC	0.267856	0.373815
TCGA.22.1000.01A.01R.A32Z.07	TCGA-22-1000	PrimaryTumour	LUSC	0.450235	0.185002
TCGA.22.1002.01A.01R.0692.07	TCGA-22-1002	PrimaryTumour	LUSC	0.425005	0.268329
TCGA.22.1005.01A.01R.0692.07	TCGA-22-1005	PrimaryTumour	LUSC	0.406348	0.165378
TCGA.22.1011.01A.01R.0692.07	TCGA-22-1011	PrimaryTumour	LUSC	0.254436	0.281852
TCGA.22.1012.01A.01R.0692.07	TCGA-22-1012	PrimaryTumour	LUSC	0.256582	0.404277
TCGA.22.1016.01A.01R.0692.07	TCGA-22-1016	PrimaryTumour	LUSC	0.382697	0.301233
TCGA.22.1017.01A.01R.0692.07	TCGA-22-1017	PrimaryTumour	LUSC	0.449584	0.247735
TCGA.22.4591.01A.01R.1201.07	TCGA-22-4591	PrimaryTumour	LUSC	0.25707	0.361982
TCGA.22.4593.01A.21R.1820.07	TCGA-22-4593	PrimaryTumour	LUSC	0.117792	0.471216
TCGA.22.4593.11A.01R.1820.07	TCGA-22-4593	Normal	Normal	0.519888	-0.0278517
TCGA.22.4594.01A.01R.1201.07	TCGA-22-4594	PrimaryTumour	LUSC	0.247723	0.230634
TCGA.22.4595.01A.01R.1201.07	TCGA-22-4595	PrimaryTumour	LUSC	0.299354	0.394353
TCGA.22.4596.01A.01R.1201.07	TCGA-22-4596	PrimaryTumour	LUSC	0.417129	0.121079
TCGA.22.4599.01A.01R.1443.07	TCGA-22-4599	PrimaryTumour	LUSC	0.138913	0.417527
TCGA.22.4601.01A.01R.1443.07	TCGA-22-4601	PrimaryTumour	LUSC	0.313638	0.308743
TCGA.22.4604.01A.01R.1201.07	TCGA-22-4604	PrimaryTumour	LUSC	0.139226	0.299588
TCGA.22.4605.01A.21R.2125.07	TCGA-22-4605	PrimaryTumour	LUSC	0.419913	0.214036
TCGA.22.4607.01A.01R.1201.07	TCGA-22-4607	PrimaryTumour	LUSC	0.233548	0.334769
TCGA.22.4609.01A.21R.2125.07	TCGA-22-4609	PrimaryTumour	LUSC	0.399416	0.263713
TCGA.22.4609.11A.01R.2125.07	TCGA-22-4609	Normal	Normal	0.553634	-0.129995
TCGA.22.4613.01A.01R.1443.07	TCGA-22-4613	PrimaryTumour	LUSC	0.204116	0.384068
TCGA.22.5471.01A.01R.1635.07	TCGA-22-5471	PrimaryTumour	LUSC	0.172746	0.383478
TCGA.22.5471.11A.01R.1635.07	TCGA-22-5471	Normal	Normal	0.558991	-0.0984593
TCGA.22.5472.01A.01R.1635.07	TCGA-22-5472	PrimaryTumour	LUSC	0.449332	0.21938
TCGA.22.5472.11A.11R.1635.07	TCGA-22-5472	Normal	Normal	0.523522	0.0100502
TCGA.22.5473.01A.01R.1635.07	TCGA-22-5473	PrimaryTumour	LUSC	0.280993	0.3741
TCGA.22.5474.01A.01R.1635.07	TCGA-22-5474	PrimaryTumour	LUSC	0.195281	0.307532
TCGA.22.5477.01A.01R.1635.07	TCGA-22-5477	PrimaryTumour	LUSC	0.179162	0.381464
TCGA.22.5478.01A.01R.1635.07	TCGA-22-5478	PrimaryTumour	LUSC	0.311731	0.317476
TCGA.22.5478.11A.11R.1635.07	TCGA-22-5478	Normal	Normal	0.527704	-0.121386
TCGA.22.5479.01A.31R.1949.07	TCGA-22-5479	PrimaryTumour	LUSC	0.223241	0.419338
TCGA.22.5480.01A.01R.1635.07	TCGA-22-5480	PrimaryTumour	LUSC	0.234376	0.348522
TCGA.22.5481.01A.31R.1949.07	TCGA-22-5481	PrimaryTumour	LUSC	0.121355	0.452831
TCGA.22.5481.11A.01R.1949.07	TCGA-22-5481	Normal	Normal	0.567901	-0.0796531
TCGA.22.5482.01A.01R.1635.07	TCGA-22-5482	PrimaryTumour	LUSC	0.185847	0.315261
TCGA.22.5482.11A.01R.1635.07	TCGA-22-5482	Normal	Normal	0.561688	-0.0537054
TCGA.22.5483.01A.01R.1820.07	TCGA-22-5483	PrimaryTumour	LUSC	0.0964279	0.460607
TCGA.22.5483.11A.11R.1820.07	TCGA-22-5483	Normal	Normal	0.522218	0.0529513
TCGA.22.5485.01A.01R.1635.07	TCGA-22-5485	PrimaryTumour	LUSC	0.281048	0.393067
TCGA.22.5489.01A.01R.1635.07	TCGA-22-5489	PrimaryTumour	LUSC	0.285342	0.394532
TCGA.22.5489.11A.01R.1635.07	TCGA-22-5489	Normal	Normal	0.543409	-0.0243191
TCGA.22.5491.01A.01R.1635.07	TCGA-22-5491	PrimaryTumour	LUSC	0.202383	0.372916
TCGA.22.5491.11A.01R.1858.07	TCGA-22-5491	Normal	Normal	0.573978	-0.0801386
TCGA.22.5492.01A.01R.1635.07	TCGA-22-5492	PrimaryTumour	LUSC	0.345311	0.326937
TCGA.22.A5C4.01A.12R.A27Q.07	TCGA-22-A5C4	PrimaryTumour	LUSC	0.275091	0.336468
TCGA.33.4532.01A.01R.1201.07	TCGA-33-4532	PrimaryTumour	LUSC	0.282804	0.402985
TCGA.33.4533.01A.01R.1201.07	TCGA-33-4533	PrimaryTumour	LUSC	0.106946	0.435027
TCGA.33.4538.01A.01R.1201.07	TCGA-33-4538	PrimaryTumour	LUSC	0.189894	0.386077
TCGA.33.4547.01A.01R.1201.07	TCGA-33-4547	PrimaryTumour	LUSC	0.367113	0.30841
TCGA.33.4566.01A.01R.1443.07	TCGA-33-4566	PrimaryTumour	LUSC	0.225721	0.326552
TCGA.33.4582.01A.01R.1443.07	TCGA-33-4582	PrimaryTumour	LUSC	0.131661	0.403774
TCGA.33.4583.01A.01R.1443.07	TCGA-33-4583	PrimaryTumour	LUSC	0.218534	0.400789
TCGA.33.4586.01A.01R.1443.07	TCGA-33-4586	PrimaryTumour	LUSC	0.258569	0.336012
TCGA.33.4587.01A.11R.2125.07	TCGA-33-4587	PrimaryTumour	LUSC	0.0776742	0.4488
TCGA.33.4587.11A.01R.2125.07	TCGA-33-4587	Normal	Normal	0.561018	-0.0748009
TCGA.33.4589.01A.01R.1443.07	TCGA-33-4589	PrimaryTumour	LUSC	0.23253	0.27658
TCGA.33.6737.01A.11R.1820.07	TCGA-33-6737	PrimaryTumour	LUSC	0.371547	0.312121
TCGA.33.6737.11A.01R.1820.07	TCGA-33-6737	Normal	Normal	0.538363	-0.0592828
TCGA.33.6738.01A.11R.1949.07	TCGA-33-6738	PrimaryTumour	LUSC	0.25636	0.332709
TCGA.33.A4WN.01A.11R.A262.07	TCGA-33-A4WN	PrimaryTumour	LUSC	0.207763	0.344602
TCGA.33.A5GW.01A.11R.A27Q.07	TCGA-33-A5GW	PrimaryTumour	LUSC	0.289452	0.304076
TCGA.33.AAS8.01A.11R.A405.07	TCGA-33-AAS8	PrimaryTumour	LUSC	0.237593	0.337741
TCGA.33.AASB.01A.11R.A405.07	TCGA-33-AASB	PrimaryTumour	LUSC	0.264371	0.345797
TCGA.33.AASD.01A.11R.A405.07	TCGA-33-AASD	PrimaryTumour	LUSC	0.0852588	0.315387
TCGA.33.AASI.01A.22R.A405.07	TCGA-33-AASI	PrimaryTumour	LUSC	0.213452	0.367344
TCGA.33.AASJ.01A.11R.A405.07	TCGA-33-AASJ	PrimaryTumour	LUSC	0.107939	0.420953
TCGA.33.AASL.01A.11R.A405.07	TCGA-33-AASL	PrimaryTumour	LUSC	0.14318	0.324936
TCGA.34.2596.01A.01R.0851.07	TCGA-34-2596	PrimaryTumour	LUSC	0.194023	0.368665
TCGA.34.2600.01A.01R.0851.07	TCGA-34-2600	PrimaryTumour	LUSC	0.213394	0.281694
TCGA.34.2608.01A.02R.0851.07	TCGA-34-2608	PrimaryTumour	LUSC	0.418659	0.168383
TCGA.34.5231.01A.21R.1820.07	TCGA-34-5231	PrimaryTumour	LUSC	0.184472	0.449632
TCGA.34.5232.01A.21R.1820.07	TCGA-34-5232	PrimaryTumour	LUSC	0.291383	0.318904
TCGA.34.5234.01A.01R.1635.07	TCGA-34-5234	PrimaryTumour	LUSC	0.449725	0.0924698
TCGA.34.5236.01A.21R.1820.07	TCGA-34-5236	PrimaryTumour	LUSC	0.23457	0.348552
TCGA.34.5239.01A.21R.1820.07	TCGA-34-5239	PrimaryTumour	LUSC	0.220114	0.340859
TCGA.34.5240.01A.01R.1443.07	TCGA-34-5240	PrimaryTumour	LUSC	0.161491	0.347652
TCGA.34.5241.01A.01R.1443.07	TCGA-34-5241	PrimaryTumour	LUSC	0.37342	0.250897
TCGA.34.5927.01A.11R.1820.07	TCGA-34-5927	PrimaryTumour	LUSC	0.187527	0.419407
TCGA.34.5928.01A.11R.1820.07	TCGA-34-5928	PrimaryTumour	LUSC	0.24312	0.307664
TCGA.34.5929.01A.11R.1820.07	TCGA-34-5929	PrimaryTumour	LUSC	0.202579	0.403779
TCGA.34.7107.01A.11R.1949.07	TCGA-34-7107	PrimaryTumour	LUSC	0.21632	0.424123
TCGA.34.7107.11A.01R.1949.07	TCGA-34-7107	Normal	Normal	0.485296	-0.00409716
TCGA.34.8454.01A.11R.2326.07	TCGA-34-8454	PrimaryTumour	LUSC	0.299575	0.330924
TCGA.34.8454.11A.01R.2326.07	TCGA-34-8454	Normal	Normal	0.535481	-0.0690649
TCGA.34.8455.01A.11R.2326.07	TCGA-34-8455	PrimaryTumour	LUSC	0.321823	0.281511
TCGA.34.8456.01A.21R.2326.07	TCGA-34-8456	PrimaryTumour	LUSC	0.213675	0.327691
TCGA.34.A5IX.01A.12R.A27Q.07	TCGA-34-A5IX	PrimaryTumour	LUSC	0.259375	0.343667
TCGA.35.3615.01A.01R.0946.07	TCGA-35-3615	PrimaryTumour	LUAD	0.417707	0.00663014
TCGA.35.4122.01A.01R.1107.07	TCGA-35-4122	PrimaryTumour	LUAD	0.359699	0.244981
TCGA.35.4123.01A.01R.1107.07	TCGA-35-4123	PrimaryTumour	LUAD	0.325182	0.194243
TCGA.35.5375.01A.01R.1628.07	TCGA-35-5375	PrimaryTumour	LUAD	0.255912	0.295254
TCGA.37.3783.01A.01R.1201.07	TCGA-37-3783	PrimaryTumour	LUSC	0.171836	0.276297
TCGA.37.3789.01A.01R.0980.07	TCGA-37-3789	PrimaryTumour	LUSC	0.283893	0.310046
TCGA.37.3792.01A.01R.0980.07	TCGA-37-3792	PrimaryTumour	LUSC	0.25058	0.306994
TCGA.37.4129.01A.01R.1100.07	TCGA-37-4129	PrimaryTumour	LUSC	0.0377065	-0.0980796
TCGA.37.4130.01A.01R.1100.07	TCGA-37-4130	PrimaryTumour	LUSC	0.0992468	0.331956
TCGA.37.4132.01A.01R.1100.07	TCGA-37-4132	PrimaryTumour	LUSC	0.144897	0.366584
TCGA.37.4133.01A.01R.1100.07	TCGA-37-4133	PrimaryTumour	LUSC	0.229177	0.260181
TCGA.37.4135.01A.01R.1100.07	TCGA-37-4135	PrimaryTumour	LUSC	0.244285	0.378442
TCGA.37.4141.01A.02R.1100.07	TCGA-37-4141	PrimaryTumour	LUSC	0.145172	0.36571
TCGA.37.5819.01A.01R.1635.07	TCGA-37-5819	PrimaryTumour	LUSC	0.191563	0.407243
TCGA.37.A5EL.01A.11R.A26W.07	TCGA-37-A5EL	PrimaryTumour	LUSC	0.186194	0.345104
TCGA.37.A5EM.01A.21R.A27Q.07	TCGA-37-A5EM	PrimaryTumour	LUSC	0.217236	0.418225
TCGA.37.A5EN.01A.21R.A26W.07	TCGA-37-A5EN	PrimaryTumour	LUSC	0.155132	0.370555
TCGA.38.4625.01A.01R.1206.07	TCGA-38-4625	PrimaryTumour	LUAD	0.327071	0.312376
TCGA.38.4625.11A.01R.1758.07	TCGA-38-4625	Normal	Normal	0.561939	-0.128803
TCGA.38.4626.01A.01R.1206.07	TCGA-38-4626	PrimaryTumour	LUAD	0.480976	0.0274722
TCGA.38.4626.11A.01R.1758.07	TCGA-38-4626	Normal	Normal	0.552673	-0.0994214
TCGA.38.4627.01A.01R.1206.07	TCGA-38-4627	PrimaryTumour	LUAD	0.39416	0.111208
TCGA.38.4627.11A.01R.1758.07	TCGA-38-4627	Normal	Normal	0.554399	-0.0339384
TCGA.38.4628.01A.01R.1206.07	TCGA-38-4628	PrimaryTumour	LUAD	0.344789	0.171872
TCGA.38.4629.01A.02R.1206.07	TCGA-38-4629	PrimaryTumour	LUAD	0.368144	0.280852
TCGA.38.4630.01A.01R.1206.07	TCGA-38-4630	PrimaryTumour	LUAD	0.0723137	0.472195
TCGA.38.4631.01A.01R.1755.07	TCGA-38-4631	PrimaryTumour	LUAD	0.152682	0.349929
TCGA.38.4632.01A.01R.1755.07	TCGA-38-4632	PrimaryTumour	LUAD	0.408252	0.259539
TCGA.38.4632.11A.01R.1755.07	TCGA-38-4632	Normal	Normal	0.497203	-0.0583344
TCGA.38.6178.01A.11R.1755.07	TCGA-38-6178	PrimaryTumour	LUAD	0.393564	0.176105
TCGA.38.7271.01A.11R.2039.07	TCGA-38-7271	PrimaryTumour	LUAD	0.428296	0.0888365
TCGA.38.A44F.01A.11R.A24H.07	TCGA-38-A44F	PrimaryTumour	LUAD	0.508642	0.00111434
TCGA.39.5011.01A.01R.1443.07	TCGA-39-5011	PrimaryTumour	LUSC	0.339687	0.283744
TCGA.39.5016.01A.01R.1443.07	TCGA-39-5016	PrimaryTumour	LUSC	0.141196	0.326907
TCGA.39.5019.01A.01R.1820.07	TCGA-39-5019	PrimaryTumour	LUSC	0.354755	0.346771
TCGA.39.5021.01A.01R.1443.07	TCGA-39-5021	PrimaryTumour	LUSC	0.21996	0.419982
TCGA.39.5022.01A.21R.1820.07	TCGA-39-5022	PrimaryTumour	LUSC	0.317054	0.305113
TCGA.39.5024.01A.21R.1820.07	TCGA-39-5024	PrimaryTumour	LUSC	0.318959	0.328518
TCGA.39.5027.01A.21R.1820.07	TCGA-39-5027	PrimaryTumour	LUSC	0.289725	0.417078
TCGA.39.5028.01A.01R.1443.07	TCGA-39-5028	PrimaryTumour	LUSC	0.406328	0.163314
TCGA.39.5029.01A.01R.1443.07	TCGA-39-5029	PrimaryTumour	LUSC	0.348559	0.300673
TCGA.39.5030.01A.01R.1443.07	TCGA-39-5030	PrimaryTumour	LUSC	0.244346	0.364296
TCGA.39.5031.01A.01R.1443.07	TCGA-39-5031	PrimaryTumour	LUSC	0.36656	0.356284
TCGA.39.5034.01A.01R.1443.07	TCGA-39-5034	PrimaryTumour	LUSC	0.188062	0.340858
TCGA.39.5035.01A.01R.1443.07	TCGA-39-5035	PrimaryTumour	LUSC	0.284437	0.314646
TCGA.39.5036.01A.01R.1443.07	TCGA-39-5036	PrimaryTumour	LUSC	0.329148	0.365464
TCGA.39.5037.01A.01R.1443.07	TCGA-39-5037	PrimaryTumour	LUSC	0.206357	0.421842
TCGA.39.5039.01A.01R.1443.07	TCGA-39-5039	PrimaryTumour	LUSC	0.477299	0.206977
TCGA.39.5040.01A.21R.2125.07	TCGA-39-5040	PrimaryTumour	LUSC	0.142665	0.361785
TCGA.39.5040.11A.01R.2125.07	TCGA-39-5040	Normal	Normal	0.567668	-0.141637
TCGA.43.2576.01A.01R.A32Z.07	TCGA-43-2576	PrimaryTumour	LUSC	0.296004	0.237674
TCGA.43.2578.01A.01R.0851.07	TCGA-43-2578	PrimaryTumour	LUSC	0.305398	0.439855
TCGA.43.2581.01A.01R.0851.07	TCGA-43-2581	PrimaryTumour	LUSC	0.313424	0.251659
TCGA.43.3394.01A.01R.0980.07	TCGA-43-3394	PrimaryTumour	LUSC	0.316742	0.335833
TCGA.43.3394.11A.01R.1758.07	TCGA-43-3394	Normal	Normal	0.572961	-0.0603852
TCGA.43.3920.01A.01R.0980.07	TCGA-43-3920	PrimaryTumour	LUSC	0.238991	0.266413
TCGA.43.5668.01A.01R.1635.07	TCGA-43-5668	PrimaryTumour	LUSC	0.273404	0.252739
TCGA.43.5670.01A.21R.2125.07	TCGA-43-5670	PrimaryTumour	LUSC	0.186903	0.360012
TCGA.43.5670.11A.01R.2125.07	TCGA-43-5670	Normal	Normal	0.5515	-0.073695
TCGA.43.6143.01A.11R.1820.07	TCGA-43-6143	PrimaryTumour	LUSC	0.0980588	0.433988
TCGA.43.6143.11A.01R.1820.07	TCGA-43-6143	Normal	Normal	0.505742	-0.026387
TCGA.43.6647.01A.11R.1820.07	TCGA-43-6647	PrimaryTumour	LUSC	0.228095	0.225355
TCGA.43.6647.11A.01R.1820.07	TCGA-43-6647	Normal	Normal	0.563279	-0.0932443
TCGA.43.6770.01A.11R.1820.07	TCGA-43-6770	PrimaryTumour	LUSC	0.255645	0.394287
TCGA.43.6771.01A.11R.1820.07	TCGA-43-6771	PrimaryTumour	LUSC	0.18032	0.216277
TCGA.43.6771.11A.01R.1820.07	TCGA-43-6771	Normal	Normal	0.534315	-0.0846443
TCGA.43.6773.01A.41R.1949.07	TCGA-43-6773	PrimaryTumour	LUSC	0.336956	0.286154
TCGA.43.6773.11A.01R.1949.07	TCGA-43-6773	Normal	Normal	0.498876	-0.0307032
TCGA.43.7656.01A.11R.2125.07	TCGA-43-7656	PrimaryTumour	LUSC	0.0871492	0.38558
TCGA.43.7657.01A.31R.2125.07	TCGA-43-7657	PrimaryTumour	LUSC	0.161355	0.319851
TCGA.43.7657.11A.01R.2125.07	TCGA-43-7657	Normal	Normal	0.55829	-0.0268361
TCGA.43.7658.01A.11R.2125.07	TCGA-43-7658	PrimaryTumour	LUSC	0.114159	0.459897
TCGA.43.7658.11A.01R.2125.07	TCGA-43-7658	Normal	Normal	0.58505	-0.098281
TCGA.43.8115.01A.11R.2247.07	TCGA-43-8115	PrimaryTumour	LUSC	0.197678	0.344753
TCGA.43.8116.01A.11R.2247.07	TCGA-43-8116	PrimaryTumour	LUSC	0.174103	0.392898
TCGA.43.8118.01A.11R.2403.07	TCGA-43-8118	PrimaryTumour	LUSC	0.341029	0.374002
TCGA.43.A474.01A.11R.A24H.07	TCGA-43-A474	PrimaryTumour	LUSC	0.106155	0.38291
TCGA.43.A475.01A.11R.A24H.07	TCGA-43-A475	PrimaryTumour	LUSC	0.198205	0.324173
TCGA.43.A56U.01A.11R.A26W.07	TCGA-43-A56U	PrimaryTumour	LUSC	0.312432	0.207637
TCGA.43.A56V.01A.11R.A26W.07	TCGA-43-A56V	PrimaryTumour	LUSC	0.280959	0.372407
TCGA.44.2655.01A.01R.0946.07	TCGA-44-2655	PrimaryTumour	LUAD	0.47663	0.0146067
TCGA.44.2655.11A.01R.1758.07	TCGA-44-2655	Normal	Normal	0.558376	-0.0401894
TCGA.44.2656.01A.02R.0946.07	TCGA-44-2656	PrimaryTumour	LUAD	0.423376	0.137853
TCGA.44.2657.01A.01R.1107.07	TCGA-44-2657	PrimaryTumour	LUAD	0.424245	0.12158
TCGA.44.2657.11A.01R.1758.07	TCGA-44-2657	Normal	Normal	0.533853	0.0831253
TCGA.44.2659.01A.01R.0946.07	TCGA-44-2659	PrimaryTumour	LUAD	0.368228	0.0515214
TCGA.44.2661.01A.01R.1107.07	TCGA-44-2661	PrimaryTumour	LUAD	0.445795	0.00984679
TCGA.44.2661.11A.01R.1758.07	TCGA-44-2661	Normal	Normal	0.554065	-0.0206083
TCGA.44.2662.01A.01R.0946.07	TCGA-44-2662	PrimaryTumour	LUAD	0.246948	0.252132
TCGA.44.2662.11A.01R.1758.07	TCGA-44-2662	Normal	Normal	0.568653	-0.0597928
TCGA.44.2665.01A.01R.0946.07	TCGA-44-2665	PrimaryTumour	LUAD	0.310579	0.0771256
TCGA.44.2665.11A.01R.1758.07	TCGA-44-2665	Normal	Normal	0.562722	-0.050732
TCGA.44.2666.01A.01R.0946.07	TCGA-44-2666	PrimaryTumour	LUAD	0.455078	0.1152
TCGA.44.2668.01A.01R.0946.07	TCGA-44-2668	PrimaryTumour	LUAD	0.266578	0.283225
TCGA.44.2668.11A.01R.1758.07	TCGA-44-2668	Normal	Normal	0.540937	-0.0181872
TCGA.44.3396.01A.01R.1206.07	TCGA-44-3396	PrimaryTumour	LUAD	0.303014	0.200726
TCGA.44.3396.11A.01R.1758.07	TCGA-44-3396	Normal	Normal	0.555894	-0.0649353
TCGA.44.3398.01A.01R.1107.07	TCGA-44-3398	PrimaryTumour	LUAD	0.46786	0.00256016
TCGA.44.3398.11B.01R.1758.07	TCGA-44-3398	Normal	Normal	0.544436	-0.041455
TCGA.44.3918.01A.01R.1107.07	TCGA-44-3918	PrimaryTumour	LUAD	0.371115	0.097805
TCGA.44.3919.01A.02R.1107.07	TCGA-44-3919	PrimaryTumour	LUAD	0.411277	0.181679
TCGA.44.4112.01A.01R.1107.07	TCGA-44-4112	PrimaryTumour	LUAD	0.371732	0.15959
TCGA.44.5643.01A.01R.1628.07	TCGA-44-5643	PrimaryTumour	LUAD	0.247127	0.332528
TCGA.44.5644.01A.21R.2039.07	TCGA-44-5644	PrimaryTumour	LUAD	0.203645	0.251364
TCGA.44.5645.01A.01R.1628.07	TCGA-44-5645	PrimaryTumour	LUAD	0.422665	0.00762662
TCGA.44.5645.11A.01R.1628.07	TCGA-44-5645	Normal	Normal	0.55834	-0.0714083
TCGA.44.6144.11A.01R.1755.07	TCGA-44-6144	Normal	Normal	0.537755	-0.0710289
TCGA.44.6145.01A.11R.1755.07	TCGA-44-6145	PrimaryTumour	LUAD	0.370853	0.147434
TCGA.44.6145.11A.01R.1858.07	TCGA-44-6145	Normal	Normal	0.580749	-0.100289
TCGA.44.6146.01A.11R.1755.07	TCGA-44-6146	PrimaryTumour	LUAD	0.465895	-0.0111517
TCGA.44.6146.11A.01R.1858.07	TCGA-44-6146	Normal	Normal	0.533553	-0.0984771
TCGA.44.6147.01A.11R.1755.07	TCGA-44-6147	PrimaryTumour	LUAD	0.447492	0.052543
TCGA.44.6147.11A.01R.1858.07	TCGA-44-6147	Normal	Normal	0.560165	-0.0279124
TCGA.44.6148.01A.11R.1755.07	TCGA-44-6148	PrimaryTumour	LUAD	0.444388	-0.00123206
TCGA.44.6148.11A.01R.1858.07	TCGA-44-6148	Normal	Normal	0.554432	-0.095852
TCGA.44.6774.01A.21R.1858.07	TCGA-44-6774	PrimaryTumour	LUAD	0.330808	0.202834
TCGA.44.6775.01A.11R.1858.07	TCGA-44-6775	PrimaryTumour	LUAD	0.322001	0.231236
TCGA.44.6776.01A.11R.1858.07	TCGA-44-6776	PrimaryTumour	LUAD	0.473693	0.000591968
TCGA.44.6776.11A.01R.1858.07	TCGA-44-6776	Normal	Normal	0.586052	-0.119532
TCGA.44.6777.01A.11R.1858.07	TCGA-44-6777	PrimaryTumour	LUAD	0.36386	0.0898733
TCGA.44.6777.11A.01R.1858.07	TCGA-44-6777	Normal	Normal	0.562117	-0.0482143
TCGA.44.6778.01A.11R.1858.07	TCGA-44-6778	PrimaryTumour	LUAD	0.373505	0.280203
TCGA.44.6778.11A.01R.1858.07	TCGA-44-6778	Normal	Normal	0.534888	-0.109831
TCGA.44.6779.01A.11R.1858.07	TCGA-44-6779	PrimaryTumour	LUAD	0.256129	0.24046
TCGA.44.7659.01A.11R.2066.07	TCGA-44-7659	PrimaryTumour	LUAD	0.50108	-0.0183638
TCGA.44.7660.01A.11R.2066.07	TCGA-44-7660	PrimaryTumour	LUAD	0.174133	0.411258
TCGA.44.7661.01A.11R.2066.07	TCGA-44-7661	PrimaryTumour	LUAD	0.406819	0.261946
TCGA.44.7662.01A.11R.2066.07	TCGA-44-7662	PrimaryTumour	LUAD	0.267844	0.34107
TCGA.44.7667.01A.31R.2066.07	TCGA-44-7667	PrimaryTumour	LUAD	0.100207	0.492508
TCGA.44.7669.01A.21R.2066.07	TCGA-44-7669	PrimaryTumour	LUAD	0.281595	0.442746
TCGA.44.7670.01A.11R.2066.07	TCGA-44-7670	PrimaryTumour	LUAD	0.295929	0.434332
TCGA.44.7671.01A.11R.2066.07	TCGA-44-7671	PrimaryTumour	LUAD	0.444379	0.154021
TCGA.44.7672.01A.11R.2066.07	TCGA-44-7672	PrimaryTumour	LUAD	0.387515	0.204891
TCGA.44.8117.01A.11R.2241.07	TCGA-44-8117	PrimaryTumour	LUAD	0.357329	0.156201
TCGA.44.8119.01A.11R.2241.07	TCGA-44-8119	PrimaryTumour	LUAD	0.290551	0.25855
TCGA.44.8120.01A.11R.2241.07	TCGA-44-8120	PrimaryTumour	LUAD	0.418493	0.144868
TCGA.44.A479.01A.31R.A24H.07	TCGA-44-A479	PrimaryTumour	LUAD	0.256966	0.183327
TCGA.44.A47A.01A.21R.A24H.07	TCGA-44-A47A	PrimaryTumour	LUAD	0.34018	0.181396
TCGA.44.A47B.01A.11R.A24H.07	TCGA-44-A47B	PrimaryTumour	LUAD	0.391032	0.0715561
TCGA.44.A47G.01A.21R.A24H.07	TCGA-44-A47G	PrimaryTumour	LUAD	0.433854	0.127149
TCGA.44.A4SS.01A.11R.A24X.07	TCGA-44-A4SS	PrimaryTumour	LUAD	0.245279	0.143126
TCGA.44.A4SU.01A.11R.A24X.07	TCGA-44-A4SU	PrimaryTumour	LUAD	0.332117	0.121338
TCGA.46.3765.01A.01R.0980.07	TCGA-46-3765	PrimaryTumour	LUSC	0.28469	0.299849
TCGA.46.3766.01A.01R.0980.07	TCGA-46-3766	PrimaryTumour	LUSC	0.446303	0.100695
TCGA.46.3767.01A.01R.0980.07	TCGA-46-3767	PrimaryTumour	LUSC	0.400195	0.206625
TCGA.46.3768.01A.01R.0980.07	TCGA-46-3768	PrimaryTumour	LUSC	0.21123	0.383625
TCGA.46.3769.01A.01R.0980.07	TCGA-46-3769	PrimaryTumour	LUSC	0.205284	0.22179
TCGA.46.6025.01A.11R.1820.07	TCGA-46-6025	PrimaryTumour	LUSC	0.276218	0.337336
TCGA.46.6026.01A.11R.1820.07	TCGA-46-6026	PrimaryTumour	LUSC	0.179169	0.405078
TCGA.49.4486.01A.01R.1206.07	TCGA-49-4486	PrimaryTumour	LUAD	0.467571	0.0095844
TCGA.49.4487.01A.21R.1858.07	TCGA-49-4487	PrimaryTumour	LUAD	0.392104	0.359926
TCGA.49.4488.01A.01R.1755.07	TCGA-49-4488	PrimaryTumour	LUAD	0.371911	0.193777
TCGA.49.4490.01A.21R.1858.07	TCGA-49-4490	PrimaryTumour	LUAD	0.383265	0.130714
TCGA.49.4490.11A.01R.1858.07	TCGA-49-4490	Normal	Normal	0.556488	-0.0401314
TCGA.49.4494.01A.01R.1206.07	TCGA-49-4494	PrimaryTumour	LUAD	0.393078	0.290359
TCGA.49.4501.01A.01R.1206.07	TCGA-49-4501	PrimaryTumour	LUAD	0.449846	0.0559012
TCGA.49.4505.01A.01R.1206.07	TCGA-49-4505	PrimaryTumour	LUAD	0.438279	0.0318125
TCGA.49.4506.01A.01R.1206.07	TCGA-49-4506	PrimaryTumour	LUAD	0.251723	0.193231
TCGA.49.4507.01A.01R.1206.07	TCGA-49-4507	PrimaryTumour	LUAD	0.291783	0.290349
TCGA.49.4510.01A.01R.1206.07	TCGA-49-4510	PrimaryTumour	LUAD	0.487224	-0.0275128
TCGA.49.4512.01A.21R.1858.07	TCGA-49-4512	PrimaryTumour	LUAD	0.386103	0.117131
TCGA.49.4512.11A.01R.1858.07	TCGA-49-4512	Normal	Normal	0.554887	-0.069075
TCGA.49.4514.01A.21R.1858.07	TCGA-49-4514	PrimaryTumour	LUAD	0.373996	0.340127
TCGA.49.6742.01A.11R.1858.07	TCGA-49-6742	PrimaryTumour	LUAD	0.42546	0.278588
TCGA.49.6742.11A.01R.1858.07	TCGA-49-6742	Normal	Normal	0.58911	-0.0441392
TCGA.49.6743.01A.11R.1858.07	TCGA-49-6743	PrimaryTumour	LUAD	0.323003	0.291599
TCGA.49.6743.11A.01R.1858.07	TCGA-49-6743	Normal	Normal	0.556341	-0.0809389
TCGA.49.6744.01A.11R.1858.07	TCGA-49-6744	PrimaryTumour	LUAD	0.437605	0.0986605
TCGA.49.6744.11A.01R.1858.07	TCGA-49-6744	Normal	Normal	0.544089	-0.103702
TCGA.49.6745.01A.11R.1858.07	TCGA-49-6745	PrimaryTumour	LUAD	0.413766	0.229077
TCGA.49.6745.11A.01R.1858.07	TCGA-49-6745	Normal	Normal	0.590219	-0.0943246
TCGA.49.6761.01A.31R.1949.07	TCGA-49-6761	PrimaryTumour	LUAD	0.338065	0.232186
TCGA.49.6761.11A.01R.1949.07	TCGA-49-6761	Normal	Normal	0.549442	-0.085511
TCGA.49.6767.01A.11R.1858.07	TCGA-49-6767	PrimaryTumour	LUAD	0.216576	0.30092
TCGA.49.AAQV.01A.11R.A39D.07	TCGA-49-AAQV	PrimaryTumour	LUAD	0.318504	0.212055
TCGA.49.AAR0.01A.21R.A39D.07	TCGA-49-AAR0	PrimaryTumour	LUAD	0.458766	0.257347
TCGA.49.AAR2.01A.11R.A39D.07	TCGA-49-AAR2	PrimaryTumour	LUAD	0.293876	0.229929
TCGA.49.AAR3.01A.11R.A41B.07	TCGA-49-AAR3	PrimaryTumour	LUAD	0.239632	0.341625
TCGA.49.AAR4.01A.12R.A41B.07	TCGA-49-AAR4	PrimaryTumour	LUAD	0.324479	0.208749
TCGA.49.AAR9.01A.21R.A41B.07	TCGA-49-AAR9	PrimaryTumour	LUAD	0.136899	0.316843
TCGA.49.AARE.01A.11R.A41B.07	TCGA-49-AARE	PrimaryTumour	LUAD	0.315436	0.29222
TCGA.49.AARN.01A.21R.A41B.07	TCGA-49-AARN	PrimaryTumour	LUAD	0.437673	0.140936
TCGA.49.AARO.01A.12R.A41B.07	TCGA-49-AARO	PrimaryTumour	LUAD	0.410821	0.167452
TCGA.49.AARQ.01A.11R.A41B.07	TCGA-49-AARQ	PrimaryTumour	LUAD	0.245682	0.305362
TCGA.49.AARR.01A.11R.A41B.07	TCGA-49-AARR	PrimaryTumour	LUAD	0.519417	-0.0107049
TCGA.4B.A93V.01A.11R.A39D.07	TCGA-4B-A93V	PrimaryTumour	LUAD	0.256613	0.246043
TCGA.50.5044.01A.21R.1858.07	TCGA-50-5044	PrimaryTumour	LUAD	0.418863	0.253758
TCGA.50.5045.01A.01R.1628.07	TCGA-50-5045	PrimaryTumour	LUAD	0.426621	0.135858
TCGA.50.5049.01A.01R.1628.07	TCGA-50-5049	PrimaryTumour	LUAD	0.378101	0.172332
TCGA.50.5051.01A.21R.1858.07	TCGA-50-5051	PrimaryTumour	LUAD	0.393268	0.26254
TCGA.50.5055.01A.01R.1628.07	TCGA-50-5055	PrimaryTumour	LUAD	0.430614	0.121199
TCGA.50.5066.01A.01R.1628.07	TCGA-50-5066	PrimaryTumour	LUAD	0.344155	0.246385
TCGA.50.5066.02A.11R.2090.07	TCGA-50-5066	SecondaryTumour	LUAD	0.300013	0.32988
TCGA.50.5068.01A.01R.1628.07	TCGA-50-5068	PrimaryTumour	LUAD	0.391695	0.0582801
TCGA.50.5072.01A.21R.1858.07	TCGA-50-5072	PrimaryTumour	LUAD	0.38609	0.425401
TCGA.50.5930.01A.11R.1755.07	TCGA-50-5930	PrimaryTumour	LUAD	0.405405	0.176521
TCGA.50.5930.11A.01R.1755.07	TCGA-50-5930	Normal	Normal	0.532578	-0.120632
TCGA.50.5931.01A.11R.1755.07	TCGA-50-5931	PrimaryTumour	LUAD	0.110345	0.38815
TCGA.50.5931.11A.01R.1858.07	TCGA-50-5931	Normal	Normal	0.571072	-0.102953
TCGA.50.5932.01A.11R.1755.07	TCGA-50-5932	PrimaryTumour	LUAD	0.35906	0.0754576
TCGA.50.5932.11A.01R.1755.07	TCGA-50-5932	Normal	Normal	0.562862	-0.082599
TCGA.50.5933.01A.11R.1755.07	TCGA-50-5933	PrimaryTumour	LUAD	0.342702	0.229575
TCGA.50.5933.11A.01R.1755.07	TCGA-50-5933	Normal	Normal	0.562046	-0.118389
TCGA.50.5935.01A.11R.1755.07	TCGA-50-5935	PrimaryTumour	LUAD	0.434863	0.0471114
TCGA.50.5935.11A.01R.1858.07	TCGA-50-5935	Normal	Normal	0.576439	-0.0496304
TCGA.50.5936.01A.11R.1628.07	TCGA-50-5936	PrimaryTumour	LUAD	0.339455	0.220687
TCGA.50.5936.11A.01R.1628.07	TCGA-50-5936	Normal	Normal	0.555467	-0.0988737
TCGA.50.5939.01A.11R.1628.07	TCGA-50-5939	PrimaryTumour	LUAD	0.423436	0.225844
TCGA.50.5939.11A.01R.1628.07	TCGA-50-5939	Normal	Normal	0.550266	-0.0905903
TCGA.50.5941.01A.11R.1755.07	TCGA-50-5941	PrimaryTumour	LUAD	0.398624	0.189509
TCGA.50.5942.01A.21R.1755.07	TCGA-50-5942	PrimaryTumour	LUAD	0.491166	-0.00273002
TCGA.50.5944.01A.11R.1755.07	TCGA-50-5944	PrimaryTumour	LUAD	0.439288	0.122866
TCGA.50.5946.01A.11R.1755.07	TCGA-50-5946	PrimaryTumour	LUAD	0.224011	0.373669
TCGA.50.5946.02A.11R.2090.07	TCGA-50-5946	SecondaryTumour	LUAD	0.331535	0.356231
TCGA.50.6590.01A.12R.1858.07	TCGA-50-6590	PrimaryTumour	LUAD	0.203798	0.348853
TCGA.50.6591.01A.11R.1755.07	TCGA-50-6591	PrimaryTumour	LUAD	-0.0387901	0.520711
TCGA.50.6592.01A.11R.1755.07	TCGA-50-6592	PrimaryTumour	LUAD	0.270602	0.274105
TCGA.50.6593.01A.11R.1755.07	TCGA-50-6593	PrimaryTumour	LUAD	0.452218	0.230201
TCGA.50.6594.01A.11R.1755.07	TCGA-50-6594	PrimaryTumour	LUAD	0.21017	0.228712
TCGA.50.6595.01A.12R.1858.07	TCGA-50-6595	PrimaryTumour	LUAD	0.300431	0.315623
TCGA.50.6595.11A.01R.1858.07	TCGA-50-6595	Normal	Normal	0.560011	-0.116296
TCGA.50.6597.01A.11R.1858.07	TCGA-50-6597	PrimaryTumour	LUAD	0.364337	0.103146
TCGA.50.6673.01A.11R.1949.07	TCGA-50-6673	PrimaryTumour	LUAD	0.385109	0.194149
TCGA.50.7109.01A.11R.2039.07	TCGA-50-7109	PrimaryTumour	LUAD	0.354085	0.198014
TCGA.50.8457.01A.11R.2326.07	TCGA-50-8457	PrimaryTumour	LUAD	0.44929	-0.000463867
TCGA.50.8459.01A.11R.2326.07	TCGA-50-8459	PrimaryTumour	LUAD	0.390559	0.0604031
TCGA.50.8460.01A.11R.2326.07	TCGA-50-8460	PrimaryTumour	LUAD	0.459465	0.102417
TCGA.51.4079.01A.01R.1100.07	TCGA-51-4079	PrimaryTumour	LUSC	0.374713	0.352946
TCGA.51.4079.11A.01R.1758.07	TCGA-51-4079	Normal	Normal	0.563169	-0.0813004
TCGA.51.4080.01A.01R.1100.07	TCGA-51-4080	PrimaryTumour	LUSC	0.143363	0.353733
TCGA.51.4080.11A.01R.1758.07	TCGA-51-4080	Normal	Normal	0.535249	-0.0356928
TCGA.51.4081.01A.01R.1100.07	TCGA-51-4081	PrimaryTumour	LUSC	0.0989908	0.377315
TCGA.51.4081.11A.01R.1758.07	TCGA-51-4081	Normal	Normal	0.480133	-0.0642786
TCGA.51.6867.01A.11R.2045.07	TCGA-51-6867	PrimaryTumour	LUSC	0.186309	0.324238
TCGA.52.7622.01A.11R.2125.07	TCGA-52-7622	PrimaryTumour	LUSC	0.412031	0.280924
TCGA.52.7809.01A.21R.2125.07	TCGA-52-7809	PrimaryTumour	LUSC	0.282025	0.450355
TCGA.52.7810.01A.11R.2125.07	TCGA-52-7810	PrimaryTumour	LUSC	0.155975	0.337512
TCGA.52.7811.01A.11R.2125.07	TCGA-52-7811	PrimaryTumour	LUSC	0.410257	0.326862
TCGA.52.7812.01A.11R.2125.07	TCGA-52-7812	PrimaryTumour	LUSC	0.319886	0.401068
TCGA.53.7624.01A.11R.2066.07	TCGA-53-7624	PrimaryTumour	LUAD	0.124236	0.382671
TCGA.53.7626.01A.12R.2066.07	TCGA-53-7626	PrimaryTumour	LUAD	0.482767	0.089139
TCGA.53.7813.01A.11R.2170.07	TCGA-53-7813	PrimaryTumour	LUAD	0.312796	0.230015
TCGA.53.A4EZ.01A.12R.A24X.07	TCGA-53-A4EZ	PrimaryTumour	LUAD	0.255634	0.304654
TCGA.55.1592.01A.01R.0946.07	TCGA-55-1592	PrimaryTumour	LUAD	0.421521	0.191811
TCGA.55.1594.01A.01R.0946.07	TCGA-55-1594	PrimaryTumour	LUAD	0.200946	0.349195
TCGA.55.1595.01A.01R.0946.07	TCGA-55-1595	PrimaryTumour	LUAD	0.344882	0.178739
TCGA.55.1596.01A.01R.0946.07	TCGA-55-1596	PrimaryTumour	LUAD	0.2057	0.33226
TCGA.55.5899.01A.11R.1628.07	TCGA-55-5899	PrimaryTumour	LUAD	0.113491	0.350203
TCGA.55.6543.01A.11R.1755.07	TCGA-55-6543	PrimaryTumour	LUAD	0.434014	0.0114332
TCGA.55.6642.01A.11R.1858.07	TCGA-55-6642	PrimaryTumour	LUAD	0.34308	0.168265
TCGA.55.6712.01A.11R.1858.07	TCGA-55-6712	PrimaryTumour	LUAD	0.381493	0.19895
TCGA.55.6968.01A.11R.1949.07	TCGA-55-6968	PrimaryTumour	LUAD	0.116472	0.451465
TCGA.55.6968.11A.01R.1949.07	TCGA-55-6968	Normal	Normal	0.525056	-0.0387891
TCGA.55.6969.01A.11R.1949.07	TCGA-55-6969	PrimaryTumour	LUAD	0.187582	0.292358
TCGA.55.6969.11A.01R.1949.07	TCGA-55-6969	Normal	Normal	0.551111	-0.0703798
TCGA.55.6970.01A.11R.1949.07	TCGA-55-6970	PrimaryTumour	LUAD	0.375811	0.164847
TCGA.55.6970.11A.01R.1949.07	TCGA-55-6970	Normal	Normal	0.527542	-0.100004
TCGA.55.6971.01A.11R.1949.07	TCGA-55-6971	PrimaryTumour	LUAD	0.38666	0.191197
TCGA.55.6971.11A.01R.1949.07	TCGA-55-6971	Normal	Normal	0.53776	-0.12327
TCGA.55.6972.01A.11R.1949.07	TCGA-55-6972	PrimaryTumour	LUAD	0.317177	0.047584
TCGA.55.6972.11A.01R.1949.07	TCGA-55-6972	Normal	Normal	0.565432	-0.100115
TCGA.55.6975.01A.11R.1949.07	TCGA-55-6975	PrimaryTumour	LUAD	0.234149	0.371194
TCGA.55.6975.11A.01R.1949.07	TCGA-55-6975	Normal	Normal	0.527666	-0.0771518
TCGA.55.6978.01A.11R.1949.07	TCGA-55-6978	PrimaryTumour	LUAD	0.294957	0.293063
TCGA.55.6978.11A.01R.1949.07	TCGA-55-6978	Normal	Normal	0.563054	-0.113274
TCGA.55.6979.01A.11R.1949.07	TCGA-55-6979	PrimaryTumour	LUAD	0.356994	0.234802
TCGA.55.6979.11A.01R.1949.07	TCGA-55-6979	Normal	Normal	0.536461	-0.0823373
TCGA.55.6980.01A.11R.1949.07	TCGA-55-6980	PrimaryTumour	LUAD	0.411759	0.0460614
TCGA.55.6980.11A.01R.1949.07	TCGA-55-6980	Normal	Normal	0.556511	-0.100403
TCGA.55.6981.01A.11R.1949.07	TCGA-55-6981	PrimaryTumour	LUAD	0.305077	0.205379
TCGA.55.6981.11A.01R.1949.07	TCGA-55-6981	Normal	Normal	0.525081	-0.0786377
TCGA.55.6982.01A.11R.1949.07	TCGA-55-6982	PrimaryTumour	LUAD	0.396094	0.20461
TCGA.55.6982.11A.01R.1949.07	TCGA-55-6982	Normal	Normal	0.555779	-0.0944617
TCGA.55.6983.01A.11R.1949.07	TCGA-55-6983	PrimaryTumour	LUAD	0.433731	0.135635
TCGA.55.6983.11A.01R.1949.07	TCGA-55-6983	Normal	Normal	0.562177	-0.0780325
TCGA.55.6984.01A.11R.1949.07	TCGA-55-6984	PrimaryTumour	LUAD	0.386316	0.158864
TCGA.55.6984.11A.01R.1949.07	TCGA-55-6984	Normal	Normal	0.597809	-0.123186
TCGA.55.6985.01A.11R.1949.07	TCGA-55-6985	PrimaryTumour	LUAD	0.430924	0.211527
TCGA.55.6985.11A.01R.1949.07	TCGA-55-6985	Normal	Normal	0.542283	-0.0835743
TCGA.55.6986.01A.11R.1949.07	TCGA-55-6986	PrimaryTumour	LUAD	0.416263	0.100486
TCGA.55.6986.11A.01R.1949.07	TCGA-55-6986	Normal	Normal	0.569889	-0.0988192
TCGA.55.6987.01A.11R.1949.07	TCGA-55-6987	PrimaryTumour	LUAD	0.363458	0.192252
TCGA.55.7227.01A.11R.2039.07	TCGA-55-7227	PrimaryTumour	LUAD	0.426715	0.11357
TCGA.55.7281.01A.11R.2039.07	TCGA-55-7281	PrimaryTumour	LUAD	0.453016	0.104412
TCGA.55.7283.01A.11R.2039.07	TCGA-55-7283	PrimaryTumour	LUAD	0.435933	0.15504
TCGA.55.7284.01B.11R.2241.07	TCGA-55-7284	PrimaryTumour	LUAD	0.496837	-0.0186795
TCGA.55.7570.01A.11R.2039.07	TCGA-55-7570	PrimaryTumour	LUAD	0.201289	0.425111
TCGA.55.7573.01A.11R.2039.07	TCGA-55-7573	PrimaryTumour	LUAD	0.464002	0.0162336
TCGA.55.7574.01A.11R.2039.07	TCGA-55-7574	PrimaryTumour	LUAD	0.417996	0.0978939
TCGA.55.7576.01A.11R.2066.07	TCGA-55-7576	PrimaryTumour	LUAD	0.367518	0.19701
TCGA.55.7724.01A.11R.2170.07	TCGA-55-7724	PrimaryTumour	LUAD	0.445707	0.159626
TCGA.55.7725.01A.11R.2170.07	TCGA-55-7725	PrimaryTumour	LUAD	0.460868	-0.0167096
TCGA.55.7726.01A.11R.2170.07	TCGA-55-7726	PrimaryTumour	LUAD	0.281543	0.271743
TCGA.55.7727.01A.11R.2170.07	TCGA-55-7727	PrimaryTumour	LUAD	0.388607	0.171324
TCGA.55.7728.01A.11R.2187.07	TCGA-55-7728	PrimaryTumour	LUAD	0.442939	0.0392731
TCGA.55.7815.01A.11R.2170.07	TCGA-55-7815	PrimaryTumour	LUAD	0.279806	0.0991786
TCGA.55.7816.01A.11R.2170.07	TCGA-55-7816	PrimaryTumour	LUAD	0.341967	0.0461071
TCGA.55.7903.01A.11R.2170.07	TCGA-55-7903	PrimaryTumour	LUAD	0.35592	0.192386
TCGA.55.7907.01A.11R.2170.07	TCGA-55-7907	PrimaryTumour	LUAD	0.388833	0.193045
TCGA.55.7910.01A.11R.2170.07	TCGA-55-7910	PrimaryTumour	LUAD	0.321752	0.266705
TCGA.55.7911.01A.11R.2170.07	TCGA-55-7911	PrimaryTumour	LUAD	0.387363	0.192073
TCGA.55.7913.01B.11R.2241.07	TCGA-55-7913	PrimaryTumour	LUAD	0.228993	0.275529
TCGA.55.7914.01A.11R.2170.07	TCGA-55-7914	PrimaryTumour	LUAD	0.351362	0.113382
TCGA.55.7994.01A.11R.2187.07	TCGA-55-7994	PrimaryTumour	LUAD	0.395656	0.21304
TCGA.55.7995.01A.11R.2187.07	TCGA-55-7995	PrimaryTumour	LUAD	0.304568	0.254441
TCGA.55.8085.01A.11R.2241.07	TCGA-55-8085	PrimaryTumour	LUAD	0.323669	0.296264
TCGA.55.8087.01A.11R.2241.07	TCGA-55-8087	PrimaryTumour	LUAD	0.38924	-0.0407405
TCGA.55.8089.01A.11R.2241.07	TCGA-55-8089	PrimaryTumour	LUAD	0.365889	0.231377
TCGA.55.8090.01A.11R.2241.07	TCGA-55-8090	PrimaryTumour	LUAD	0.426369	0.172106
TCGA.55.8091.01A.11R.2241.07	TCGA-55-8091	PrimaryTumour	LUAD	0.386078	0.0795508
TCGA.55.8092.01A.11R.2241.07	TCGA-55-8092	PrimaryTumour	LUAD	0.228998	0.125029
TCGA.55.8094.01A.11R.2241.07	TCGA-55-8094	PrimaryTumour	LUAD	0.295054	0.254458
TCGA.55.8096.01A.11R.2241.07	TCGA-55-8096	PrimaryTumour	LUAD	0.312534	0.143312
TCGA.55.8097.01A.11R.2241.07	TCGA-55-8097	PrimaryTumour	LUAD	0.479046	0.0199687
TCGA.55.8203.01A.11R.2241.07	TCGA-55-8203	PrimaryTumour	LUAD	0.36554	0.179143
TCGA.55.8204.01A.11R.2241.07	TCGA-55-8204	PrimaryTumour	LUAD	0.348358	0.242153
TCGA.55.8205.01A.11R.2241.07	TCGA-55-8205	PrimaryTumour	LUAD	0.323853	0.263663
TCGA.55.8206.01A.11R.2241.07	TCGA-55-8206	PrimaryTumour	LUAD	0.446131	0.00139938
TCGA.55.8207.01A.11R.2241.07	TCGA-55-8207	PrimaryTumour	LUAD	0.48736	0.0113358
TCGA.55.8208.01A.11R.2241.07	TCGA-55-8208	PrimaryTumour	LUAD	0.405608	0.208308
TCGA.55.8299.01A.11R.2287.07	TCGA-55-8299	PrimaryTumour	LUAD	0.42901	0.181153
TCGA.55.8301.01A.11R.2287.07	TCGA-55-8301	PrimaryTumour	LUAD	0.355097	0.246109
TCGA.55.8302.01A.11R.2326.07	TCGA-55-8302	PrimaryTumour	LUAD	0.36374	0.237998
TCGA.55.8505.01A.11R.2403.07	TCGA-55-8505	PrimaryTumour	LUAD	0.280189	0.25107
TCGA.55.8506.01A.11R.2403.07	TCGA-55-8506	PrimaryTumour	LUAD	0.41412	0.177132
TCGA.55.8507.01A.11R.2403.07	TCGA-55-8507	PrimaryTumour	LUAD	0.391783	0.264626
TCGA.55.8508.01A.11R.2403.07	TCGA-55-8508	PrimaryTumour	LUAD	0.291143	0.20615
TCGA.55.8510.01A.11R.2403.07	TCGA-55-8510	PrimaryTumour	LUAD	0.440433	0.218834
TCGA.55.8511.01A.11R.2403.07	TCGA-55-8511	PrimaryTumour	LUAD	0.356329	0.233216
TCGA.55.8512.01A.11R.2403.07	TCGA-55-8512	PrimaryTumour	LUAD	0.497461	0.00267522
TCGA.55.8513.01A.11R.2403.07	TCGA-55-8513	PrimaryTumour	LUAD	0.519373	-0.0274682
TCGA.55.8514.01A.11R.2403.07	TCGA-55-8514	PrimaryTumour	LUAD	0.419796	0.0230738
TCGA.55.8614.01A.11R.2403.07	TCGA-55-8614	PrimaryTumour	LUAD	0.426844	0.264219
TCGA.55.8615.01A.11R.2403.07	TCGA-55-8615	PrimaryTumour	LUAD	0.31579	0.161219
TCGA.55.8616.01A.11R.2403.07	TCGA-55-8616	PrimaryTumour	LUAD	0.40986	0.102386
TCGA.55.8619.01A.11R.2403.07	TCGA-55-8619	PrimaryTumour	LUAD	0.486727	0.0391821
TCGA.55.8620.01A.11R.2403.07	TCGA-55-8620	PrimaryTumour	LUAD	0.181578	0.371921
TCGA.55.8621.01A.11R.2403.07	TCGA-55-8621	PrimaryTumour	LUAD	0.506562	0.0880314
TCGA.55.A48X.01A.11R.A24H.07	TCGA-55-A48X	PrimaryTumour	LUAD	0.446068	0.119867
TCGA.55.A48Y.01A.11R.A24H.07	TCGA-55-A48Y	PrimaryTumour	LUAD	0.307673	0.243975
TCGA.55.A48Z.01A.12R.A24X.07	TCGA-55-A48Z	PrimaryTumour	LUAD	0.276902	0.239278
TCGA.55.A490.01A.11R.A466.07	TCGA-55-A490	PrimaryTumour	LUAD	0.262641	0.251948
TCGA.55.A491.01A.11R.A24H.07	TCGA-55-A491	PrimaryTumour	LUAD	0.254533	0.206269
TCGA.55.A492.01A.11R.A24H.07	TCGA-55-A492	PrimaryTumour	LUAD	0.444047	-0.00824454
TCGA.55.A493.01A.11R.A24H.07	TCGA-55-A493	PrimaryTumour	LUAD	0.233015	0.345926
TCGA.55.A494.01A.11R.A24X.07	TCGA-55-A494	PrimaryTumour	LUAD	0.232357	0.195059
TCGA.55.A4DF.01A.11R.A24H.07	TCGA-55-A4DF	PrimaryTumour	LUAD	0.281786	0.330445
TCGA.55.A4DG.01A.11R.A24H.07	TCGA-55-A4DG	PrimaryTumour	LUAD	0.456063	0.028898
TCGA.55.A57B.01A.12R.A39D.07	TCGA-55-A57B	PrimaryTumour	LUAD	0.410744	0.0680304
TCGA.56.1622.01A.01R.0692.07	TCGA-56-1622	PrimaryTumour	LUSC	0.291285	0.336278
TCGA.56.5897.01A.11R.1635.07	TCGA-56-5897	PrimaryTumour	LUSC	0.245942	0.287605
TCGA.56.5898.01A.11R.1635.07	TCGA-56-5898	PrimaryTumour	LUSC	0.436805	0.229972
TCGA.56.6545.01A.11R.1820.07	TCGA-56-6545	PrimaryTumour	LUSC	0.322139	0.301748
TCGA.56.6546.01A.11R.1820.07	TCGA-56-6546	PrimaryTumour	LUSC	0.301177	0.387947
TCGA.56.7221.01A.11R.2045.07	TCGA-56-7221	PrimaryTumour	LUSC	0.288813	0.34026
TCGA.56.7222.01A.11R.2045.07	TCGA-56-7222	PrimaryTumour	LUSC	0.361096	0.402408
TCGA.56.7222.11A.01R.2045.07	TCGA-56-7222	Normal	Normal	0.527732	-0.186342
TCGA.56.7223.01A.11R.2045.07	TCGA-56-7223	PrimaryTumour	LUSC	0.0570595	0.388652
TCGA.56.7579.01A.11R.2045.07	TCGA-56-7579	PrimaryTumour	LUSC	0.181816	0.355842
TCGA.56.7579.11A.01R.2045.07	TCGA-56-7579	Normal	Normal	0.551359	-0.102836
TCGA.56.7580.01A.11R.2045.07	TCGA-56-7580	PrimaryTumour	LUSC	0.12358	0.393533
TCGA.56.7580.11A.01R.2045.07	TCGA-56-7580	Normal	Normal	0.50253	-0.0161233
TCGA.56.7582.01A.11R.2045.07	TCGA-56-7582	PrimaryTumour	LUSC	0.142816	0.344926
TCGA.56.7582.11A.01R.2045.07	TCGA-56-7582	Normal	Normal	0.515001	-0.0392735
TCGA.56.7730.01A.11R.2125.07	TCGA-56-7730	PrimaryTumour	LUSC	0.2733	0.398267
TCGA.56.7730.11A.01R.2125.07	TCGA-56-7730	Normal	Normal	0.585157	-0.0678849
TCGA.56.7731.01A.11R.2125.07	TCGA-56-7731	PrimaryTumour	LUSC	0.490036	0.218881
TCGA.56.7731.11A.01R.2125.07	TCGA-56-7731	Normal	Normal	0.582953	-0.0762178
TCGA.56.7822.01A.11R.2125.07	TCGA-56-7822	PrimaryTumour	LUSC	0.383221	0.160484
TCGA.56.7823.01B.11R.2247.07	TCGA-56-7823	PrimaryTumour	LUSC	0.0787302	0.434166
TCGA.56.7823.11A.01R.2247.07	TCGA-56-7823	Normal	Normal	0.532763	-0.0164554
TCGA.56.8082.01A.11R.2247.07	TCGA-56-8082	PrimaryTumour	LUSC	0.269266	0.351084
TCGA.56.8082.11A.01R.2247.07	TCGA-56-8082	Normal	Normal	0.579939	-0.102274
TCGA.56.8083.01A.11R.2247.07	TCGA-56-8083	PrimaryTumour	LUSC	0.126831	0.465274
TCGA.56.8083.11A.01R.2247.07	TCGA-56-8083	Normal	Normal	0.552999	-0.109826
TCGA.56.8201.01A.11R.2247.07	TCGA-56-8201	PrimaryTumour	LUSC	0.15926	0.303115
TCGA.56.8201.11A.01R.2247.07	TCGA-56-8201	Normal	Normal	0.574218	-0.104469
TCGA.56.8304.01A.11R.2326.07	TCGA-56-8304	PrimaryTumour	LUSC	0.253237	0.366443
TCGA.56.8305.01A.11R.2296.07	TCGA-56-8305	PrimaryTumour	LUSC	0.240736	0.329092
TCGA.56.8307.01A.11R.2296.07	TCGA-56-8307	PrimaryTumour	LUSC	0.0372095	0.387039
TCGA.56.8308.01A.11R.2296.07	TCGA-56-8308	PrimaryTumour	LUSC	0.287156	0.256696
TCGA.56.8309.01A.11R.2296.07	TCGA-56-8309	PrimaryTumour	LUSC	0.33812	0.203302
TCGA.56.8309.11A.01R.2296.07	TCGA-56-8309	Normal	Normal	0.559018	-0.0619875
TCGA.56.8503.01A.11R.2403.07	TCGA-56-8503	PrimaryTumour	LUSC	0.242331	0.359449
TCGA.56.8504.01A.11R.2403.07	TCGA-56-8504	PrimaryTumour	LUSC	0.236731	0.411532
TCGA.56.8622.01A.11R.2403.07	TCGA-56-8622	PrimaryTumour	LUSC	0.400593	0.0669015
TCGA.56.8623.01A.11R.A28V.07	TCGA-56-8623	PrimaryTumour	LUSC	0.544333	-0.0864225
TCGA.56.8623.11A.01R.A28V.07	TCGA-56-8623	Normal	Normal	0.571889	-0.0713764
TCGA.56.8624.01A.11R.2403.07	TCGA-56-8624	PrimaryTumour	LUSC	0.414669	0.14734
TCGA.56.8625.01A.11R.2403.07	TCGA-56-8625	PrimaryTumour	LUSC	0.289922	0.33992
TCGA.56.8626.01A.11R.2403.07	TCGA-56-8626	PrimaryTumour	LUSC	0.411391	0.188356
TCGA.56.8628.01A.11R.2403.07	TCGA-56-8628	PrimaryTumour	LUSC	0.408434	0.218874
TCGA.56.8629.01A.11R.2403.07	TCGA-56-8629	PrimaryTumour	LUSC	0.167996	0.303299
TCGA.56.A49D.01A.11R.A24H.07	TCGA-56-A49D	PrimaryTumour	LUSC	0.378581	0.374173
TCGA.56.A4BW.01A.11R.A24H.07	TCGA-56-A4BW	PrimaryTumour	LUSC	0.272444	0.353029
TCGA.56.A4BX.01A.11R.A24H.07	TCGA-56-A4BX	PrimaryTumour	LUSC	0.0509554	0.335281
TCGA.56.A4BY.01A.11R.A24H.07	TCGA-56-A4BY	PrimaryTumour	LUSC	0.246923	0.298905
TCGA.56.A4ZJ.01A.11R.A262.07	TCGA-56-A4ZJ	PrimaryTumour	LUSC	0.4782	0.137617
TCGA.56.A4ZK.01A.11R.A262.07	TCGA-56-A4ZK	PrimaryTumour	LUSC	0.191165	0.335155
TCGA.56.A5DR.01A.11R.A27Q.07	TCGA-56-A5DR	PrimaryTumour	LUSC	0.202429	0.386188
TCGA.56.A5DS.01A.11R.A27Q.07	TCGA-56-A5DS	PrimaryTumour	LUSC	0.266383	0.287015
TCGA.56.A62T.01A.11R.A405.07	TCGA-56-A62T	PrimaryTumour	LUSC	0.143532	0.359687
TCGA.58.8386.01A.11R.2296.07	TCGA-58-8386	PrimaryTumour	LUSC	0.390606	0.233887
TCGA.58.8386.11A.01R.2296.07	TCGA-58-8386	Normal	Normal	0.544845	-0.0736851
TCGA.58.8387.01A.11R.2296.07	TCGA-58-8387	PrimaryTumour	LUSC	0.149006	0.403315
TCGA.58.8388.01A.11R.2326.07	TCGA-58-8388	PrimaryTumour	LUSC	0.311638	0.397178
TCGA.58.8390.01A.11R.2326.07	TCGA-58-8390	PrimaryTumour	LUSC	0.152699	0.38583
TCGA.58.8391.01A.11R.2326.07	TCGA-58-8391	PrimaryTumour	LUSC	0.255981	0.383185
TCGA.58.8392.01A.11R.2326.07	TCGA-58-8392	PrimaryTumour	LUSC	0.2383	0.378515
TCGA.58.8393.01A.11R.2326.07	TCGA-58-8393	PrimaryTumour	LUSC	0.319653	0.261903
TCGA.58.A46J.01A.11R.A24H.07	TCGA-58-A46J	PrimaryTumour	LUSC	0.314437	0.394338
TCGA.58.A46K.01A.11R.A24H.07	TCGA-58-A46K	PrimaryTumour	LUSC	0.114725	0.339243
TCGA.58.A46L.01A.11R.A24H.07	TCGA-58-A46L	PrimaryTumour	LUSC	0.118411	0.326168
TCGA.58.A46M.01A.11R.A24H.07	TCGA-58-A46M	PrimaryTumour	LUSC	0.0994963	0.387318
TCGA.58.A46N.01A.11R.A24H.07	TCGA-58-A46N	PrimaryTumour	LUSC	0.0715336	0.394145
TCGA.60.2695.01A.01R.0851.07	TCGA-60-2695	PrimaryTumour	LUSC	0.293019	0.470784
TCGA.60.2696.01A.01R.0851.07	TCGA-60-2696	PrimaryTumour	LUSC	0.403759	0.267019
TCGA.60.2697.01A.11R.2125.07	TCGA-60-2697	PrimaryTumour	LUSC	0.436061	0.171297
TCGA.60.2698.01A.01R.0851.07	TCGA-60-2698	PrimaryTumour	LUSC	0.404547	0.331029
TCGA.60.2703.01A.11R.2045.07	TCGA-60-2703	PrimaryTumour	LUSC	0.184771	0.397326
TCGA.60.2704.01A.11R.2045.07	TCGA-60-2704	PrimaryTumour	LUSC	0.38045	0.233063
TCGA.60.2706.01A.01R.0851.07	TCGA-60-2706	PrimaryTumour	LUSC	0.268518	0.354313
TCGA.60.2707.01A.01R.0851.07	TCGA-60-2707	PrimaryTumour	LUSC	0.391866	0.252912
TCGA.60.2708.01A.01R.0851.07	TCGA-60-2708	PrimaryTumour	LUSC	0.240254	0.320988
TCGA.60.2709.01A.21R.1820.07	TCGA-60-2709	PrimaryTumour	LUSC	0.333523	0.309271
TCGA.60.2709.11A.01R.1820.07	TCGA-60-2709	Normal	Normal	0.564691	-0.143203
TCGA.60.2710.01A.01R.0851.07	TCGA-60-2710	PrimaryTumour	LUSC	0.367755	0.392895
TCGA.60.2711.01A.01R.0851.07	TCGA-60-2711	PrimaryTumour	LUSC	0.200161	0.36723
TCGA.60.2712.01A.01R.0851.07	TCGA-60-2712	PrimaryTumour	LUSC	0.276866	0.28697
TCGA.60.2713.01A.01R.0851.07	TCGA-60-2713	PrimaryTumour	LUSC	0.169316	0.292114
TCGA.60.2714.01A.01R.0851.07	TCGA-60-2714	PrimaryTumour	LUSC	0.334651	0.272825
TCGA.60.2715.01A.01R.0851.07	TCGA-60-2715	PrimaryTumour	LUSC	0.436684	0.22364
TCGA.60.2716.01A.01R.0851.07	TCGA-60-2716	PrimaryTumour	LUSC	0.171489	0.270843
TCGA.60.2719.01A.01R.0851.07	TCGA-60-2719	PrimaryTumour	LUSC	0.254669	0.360712
TCGA.60.2720.01A.01R.0851.07	TCGA-60-2720	PrimaryTumour	LUSC	0.392374	0.335198
TCGA.60.2721.01A.01R.0851.07	TCGA-60-2721	PrimaryTumour	LUSC	0.156025	0.271918
TCGA.60.2722.01A.01R.0851.07	TCGA-60-2722	PrimaryTumour	LUSC	0.153953	0.327462
TCGA.60.2723.01A.01R.0851.07	TCGA-60-2723	PrimaryTumour	LUSC	0.266597	0.387895
TCGA.60.2724.01A.01R.0851.07	TCGA-60-2724	PrimaryTumour	LUSC	0.194706	0.32531
TCGA.60.2725.01A.01R.1201.07	TCGA-60-2725	PrimaryTumour	LUSC	0.402626	0.31608
TCGA.60.2726.01A.01R.0851.07	TCGA-60-2726	PrimaryTumour	LUSC	0.238486	0.379177
TCGA.62.8394.01A.11R.2326.07	TCGA-62-8394	PrimaryTumour	LUAD	0.384317	0.347974
TCGA.62.8395.01A.11R.2326.07	TCGA-62-8395	PrimaryTumour	LUAD	0.383473	0.0745771
TCGA.62.8397.01A.11R.2326.07	TCGA-62-8397	PrimaryTumour	LUAD	0.437091	0.0354538
TCGA.62.8398.01A.11R.2326.07	TCGA-62-8398	PrimaryTumour	LUAD	0.311738	0.255234
TCGA.62.8399.01A.21R.2326.07	TCGA-62-8399	PrimaryTumour	LUAD	0.391653	0.292125
TCGA.62.8402.01A.11R.2326.07	TCGA-62-8402	PrimaryTumour	LUAD	0.180126	0.283516
TCGA.62.A46O.01A.11R.A24H.07	TCGA-62-A46O	PrimaryTumour	LUAD	0.127475	0.318446
TCGA.62.A46P.01A.11R.A24H.07	TCGA-62-A46P	PrimaryTumour	LUAD	0.431832	0.0700498
TCGA.62.A46R.01A.11R.A24H.07	TCGA-62-A46R	PrimaryTumour	LUAD	0.369424	0.0980228
TCGA.62.A46S.01A.11R.A24H.07	TCGA-62-A46S	PrimaryTumour	LUAD	0.410336	0.0251703
TCGA.62.A46U.01A.11R.A24H.07	TCGA-62-A46U	PrimaryTumour	LUAD	0.303033	0.172402
TCGA.62.A46V.01A.11R.A24H.07	TCGA-62-A46V	PrimaryTumour	LUAD	0.360673	0.0993105
TCGA.62.A46Y.01A.11R.A24H.07	TCGA-62-A46Y	PrimaryTumour	LUAD	0.430851	0.102082
TCGA.62.A470.01A.11R.A24H.07	TCGA-62-A470	PrimaryTumour	LUAD	0.39691	0.148697
TCGA.62.A471.01A.12R.A24H.07	TCGA-62-A471	PrimaryTumour	LUAD	0.264695	0.319455
TCGA.62.A472.01A.11R.A24H.07	TCGA-62-A472	PrimaryTumour	LUAD	0.392159	0.170807
TCGA.63.5128.01A.01R.1443.07	TCGA-63-5128	PrimaryTumour	LUSC	0.229563	0.348821
TCGA.63.5131.01A.01R.1443.07	TCGA-63-5131	PrimaryTumour	LUSC	0.247505	0.304113
TCGA.63.6202.01A.11R.1820.07	TCGA-63-6202	PrimaryTumour	LUSC	0.296131	0.329982
TCGA.63.7020.01A.11R.1949.07	TCGA-63-7020	PrimaryTumour	LUSC	0.382415	0.312722
TCGA.63.7021.01A.11R.1949.07	TCGA-63-7021	PrimaryTumour	LUSC	0.294676	0.28281
TCGA.63.7022.01A.11R.1949.07	TCGA-63-7022	PrimaryTumour	LUSC	0.265418	0.25206
TCGA.63.7023.01A.11R.1949.07	TCGA-63-7023	PrimaryTumour	LUSC	0.10493	0.452955
TCGA.63.A5M9.01A.11R.A26W.07	TCGA-63-A5M9	PrimaryTumour	LUSC	0.173958	0.432893
TCGA.63.A5MB.01A.11R.A26W.07	TCGA-63-A5MB	PrimaryTumour	LUSC	0.248214	0.363119
TCGA.63.A5MG.01A.12R.A27Q.07	TCGA-63-A5MG	PrimaryTumour	LUSC	0.370878	0.22031
TCGA.63.A5MH.01A.12R.A27Q.07	TCGA-63-A5MH	PrimaryTumour	LUSC	0.0631315	0.442135
TCGA.63.A5MI.01A.12R.A27Q.07	TCGA-63-A5MI	PrimaryTumour	LUSC	0.214542	0.425456
TCGA.63.A5MJ.01A.11R.A27Q.07	TCGA-63-A5MJ	PrimaryTumour	LUSC	0.0745958	0.408167
TCGA.63.A5ML.01A.31R.A27Q.07	TCGA-63-A5ML	PrimaryTumour	LUSC	0.240905	0.367279
TCGA.63.A5MM.01A.11R.A26W.07	TCGA-63-A5MM	PrimaryTumour	LUSC	0.255784	0.238582
TCGA.63.A5MN.01A.22R.A27Q.07	TCGA-63-A5MN	PrimaryTumour	LUSC	0.34458	0.137982
TCGA.63.A5MP.01A.11R.A26W.07	TCGA-63-A5MP	PrimaryTumour	LUSC	0.308268	0.331959
TCGA.63.A5MR.01A.31R.A27Q.07	TCGA-63-A5MR	PrimaryTumour	LUSC	0.244748	0.324377
TCGA.63.A5MS.01A.11R.A26W.07	TCGA-63-A5MS	PrimaryTumour	LUSC	0.388145	0.257156
TCGA.63.A5MT.01A.21R.A26W.07	TCGA-63-A5MT	PrimaryTumour	LUSC	0.265398	0.287821
TCGA.63.A5MU.01A.11R.A26W.07	TCGA-63-A5MU	PrimaryTumour	LUSC	0.0617428	0.362464
TCGA.63.A5MV.01A.21R.A26W.07	TCGA-63-A5MV	PrimaryTumour	LUSC	0.163791	0.22968
TCGA.63.A5MW.01A.11R.A26W.07	TCGA-63-A5MW	PrimaryTumour	LUSC	0.0460451	0.407452
TCGA.63.A5MY.01A.11R.A26W.07	TCGA-63-A5MY	PrimaryTumour	LUSC	0.00763918	0.345789
TCGA.64.1676.01A.01R.0946.07	TCGA-64-1676	PrimaryTumour	LUAD	0.379302	0.141707
TCGA.64.1677.01A.01R.0946.07	TCGA-64-1677	PrimaryTumour	LUAD	0.364251	0.24915
TCGA.64.1678.01A.01R.0946.07	TCGA-64-1678	PrimaryTumour	LUAD	0.246386	0.362503
TCGA.64.1679.01A.21R.2066.07	TCGA-64-1679	PrimaryTumour	LUAD	0.326828	0.223306
TCGA.64.1680.01A.02R.0946.07	TCGA-64-1680	PrimaryTumour	LUAD	0.475931	0.0319792
TCGA.64.1681.01A.11R.2066.07	TCGA-64-1681	PrimaryTumour	LUAD	0.502304	0.113033
TCGA.64.5774.01A.01R.1628.07	TCGA-64-5774	PrimaryTumour	LUAD	0.2187	0.33816
TCGA.64.5775.01A.01R.1628.07	TCGA-64-5775	PrimaryTumour	LUAD	0.0588534	0.266974
TCGA.64.5778.01A.01R.1628.07	TCGA-64-5778	PrimaryTumour	LUAD	0.421613	0.144155
TCGA.64.5779.01A.01R.1628.07	TCGA-64-5779	PrimaryTumour	LUAD	0.227283	0.281774
TCGA.64.5781.01A.01R.1628.07	TCGA-64-5781	PrimaryTumour	LUAD	0.266583	0.18952
TCGA.64.5815.01A.01R.1628.07	TCGA-64-5815	PrimaryTumour	LUAD	0.411324	0.142899
TCGA.66.2727.01A.01R.0980.07	TCGA-66-2727	PrimaryTumour	LUSC	0.286431	0.376373
TCGA.66.2734.01A.01R.0980.07	TCGA-66-2734	PrimaryTumour	LUSC	0.319862	0.274547
TCGA.66.2737.01A.01R.0980.07	TCGA-66-2737	PrimaryTumour	LUSC	0.274885	0.326961
TCGA.66.2742.01A.01R.0980.07	TCGA-66-2742	PrimaryTumour	LUSC	0.271822	0.269098
TCGA.66.2744.01A.01R.0980.07	TCGA-66-2744	PrimaryTumour	LUSC	0.368478	0.386682
TCGA.66.2753.01A.01R.0980.07	TCGA-66-2753	PrimaryTumour	LUSC	0.313208	0.324544
TCGA.66.2754.01A.01R.0980.07	TCGA-66-2754	PrimaryTumour	LUSC	0.117222	0.447193
TCGA.66.2755.01A.01R.0851.07	TCGA-66-2755	PrimaryTumour	LUSC	0.112998	0.372953
TCGA.66.2756.01A.01R.0851.07	TCGA-66-2756	PrimaryTumour	LUSC	0.132436	0.317634
TCGA.66.2757.01A.01R.0851.07	TCGA-66-2757	PrimaryTumour	LUSC	0.213807	0.420174
TCGA.66.2758.01A.02R.0851.07	TCGA-66-2758	PrimaryTumour	LUSC	0.225456	0.345858
TCGA.66.2759.01A.01R.0851.07	TCGA-66-2759	PrimaryTumour	LUSC	0.222273	0.337048
TCGA.66.2763.01A.01R.0851.07	TCGA-66-2763	PrimaryTumour	LUSC	0.333949	0.313342
TCGA.66.2765.01A.01R.0851.07	TCGA-66-2765	PrimaryTumour	LUSC	0.35616	0.322293
TCGA.66.2766.01A.01R.0851.07	TCGA-66-2766	PrimaryTumour	LUSC	0.185248	0.331086
TCGA.66.2767.01A.01R.0851.07	TCGA-66-2767	PrimaryTumour	LUSC	0.401539	0.306563
TCGA.66.2768.01A.01R.0851.07	TCGA-66-2768	PrimaryTumour	LUSC	0.216571	0.341409
TCGA.66.2769.01A.02R.0851.07	TCGA-66-2769	PrimaryTumour	LUSC	0.349007	0.306381
TCGA.66.2770.01A.01R.0851.07	TCGA-66-2770	PrimaryTumour	LUSC	0.288886	0.320948
TCGA.66.2771.01A.01R.0980.07	TCGA-66-2771	PrimaryTumour	LUSC	0.382399	0.304549
TCGA.66.2773.01A.01R.1201.07	TCGA-66-2773	PrimaryTumour	LUSC	0.249361	0.320197
TCGA.66.2777.01A.01R.1201.07	TCGA-66-2777	PrimaryTumour	LUSC	0.373373	0.300055
TCGA.66.2778.01A.02R.0851.07	TCGA-66-2778	PrimaryTumour	LUSC	0.372741	0.248477
TCGA.66.2780.01A.01R.0851.07	TCGA-66-2780	PrimaryTumour	LUSC	0.255654	0.269801
TCGA.66.2781.01A.01R.0851.07	TCGA-66-2781	PrimaryTumour	LUSC	0.207427	0.351871
TCGA.66.2782.01A.01R.0851.07	TCGA-66-2782	PrimaryTumour	LUSC	0.255191	0.288068
TCGA.66.2783.01A.01R.1201.07	TCGA-66-2783	PrimaryTumour	LUSC	0.318405	0.356644
TCGA.66.2785.01A.01R.0851.07	TCGA-66-2785	PrimaryTumour	LUSC	0.269042	0.246782
TCGA.66.2786.01A.01R.0851.07	TCGA-66-2786	PrimaryTumour	LUSC	0.390965	0.332336
TCGA.66.2787.01A.01R.0980.07	TCGA-66-2787	PrimaryTumour	LUSC	0.158006	0.363108
TCGA.66.2788.01A.01R.0980.07	TCGA-66-2788	PrimaryTumour	LUSC	0.309783	0.306476
TCGA.66.2789.01A.01R.0980.07	TCGA-66-2789	PrimaryTumour	LUSC	0.384903	0.266519
TCGA.66.2790.01A.01R.0980.07	TCGA-66-2790	PrimaryTumour	LUSC	0.303552	0.408776
TCGA.66.2791.01A.01R.0980.07	TCGA-66-2791	PrimaryTumour	LUSC	0.296359	0.318231
TCGA.66.2792.01A.01R.0980.07	TCGA-66-2792	PrimaryTumour	LUSC	0.166099	0.418006
TCGA.66.2793.01A.01R.1201.07	TCGA-66-2793	PrimaryTumour	LUSC	0.126444	0.37463
TCGA.66.2794.01A.01R.1201.07	TCGA-66-2794	PrimaryTumour	LUSC	0.244674	0.412193
TCGA.66.2795.01A.02R.0980.07	TCGA-66-2795	PrimaryTumour	LUSC	0.247836	0.287773
TCGA.66.2800.01A.01R.1201.07	TCGA-66-2800	PrimaryTumour	LUSC	0.36509	0.322313
TCGA.67.3770.01A.01R.0946.07	TCGA-67-3770	PrimaryTumour	LUAD	0.480291	0.0302894
TCGA.67.3771.01A.01R.0946.07	TCGA-67-3771	PrimaryTumour	LUAD	0.336353	0.15224
TCGA.67.3772.01A.01R.0946.07	TCGA-67-3772	PrimaryTumour	LUAD	0.444635	0.0498131
TCGA.67.3773.01A.01R.0946.07	TCGA-67-3773	PrimaryTumour	LUAD	0.511161	-0.0285092
TCGA.67.3774.01A.01R.0946.07	TCGA-67-3774	PrimaryTumour	LUAD	0.467309	0.0663004
TCGA.67.4679.01B.01R.1755.07	TCGA-67-4679	PrimaryTumour	LUAD	0.5344	-0.0122813
TCGA.67.6215.01A.11R.1755.07	TCGA-67-6215	PrimaryTumour	LUAD	0.365949	0.114107
TCGA.67.6216.01A.11R.1755.07	TCGA-67-6216	PrimaryTumour	LUAD	0.420466	0.113388
TCGA.67.6217.01A.11R.1755.07	TCGA-67-6217	PrimaryTumour	LUAD	0.474597	0.000891
TCGA.68.7755.01A.11R.2125.07	TCGA-68-7755	PrimaryTumour	LUSC	0.120082	0.375167
TCGA.68.7756.01A.11R.2125.07	TCGA-68-7756	PrimaryTumour	LUSC	0.390493	0.305713
TCGA.68.7757.01B.11R.2296.07	TCGA-68-7757	PrimaryTumour	LUSC	0.317442	0.160503
TCGA.68.8250.01A.11R.2296.07	TCGA-68-8250	PrimaryTumour	LUSC	0.384288	0.322879
TCGA.68.8251.01A.11R.2296.07	TCGA-68-8251	PrimaryTumour	LUSC	0.144375	0.415138
TCGA.68.A59I.01A.11R.A262.07	TCGA-68-A59I	PrimaryTumour	LUSC	0.300985	0.238086
TCGA.68.A59J.01A.21R.A26W.07	TCGA-68-A59J	PrimaryTumour	LUSC	0.371496	0.29879
TCGA.69.7760.01A.11R.2170.07	TCGA-69-7760	PrimaryTumour	LUAD	0.281941	0.197244
TCGA.69.7761.01A.11R.2170.07	TCGA-69-7761	PrimaryTumour	LUAD	0.230869	0.126131
TCGA.69.7763.01A.11R.2170.07	TCGA-69-7763	PrimaryTumour	LUAD	0.478711	0.0331729
TCGA.69.7764.01A.11R.2170.07	TCGA-69-7764	PrimaryTumour	LUAD	0.434976	0.112081
TCGA.69.7765.01A.11R.2170.07	TCGA-69-7765	PrimaryTumour	LUAD	0.40922	0.0942152
TCGA.69.7973.01A.11R.2187.07	TCGA-69-7973	PrimaryTumour	LUAD	0.359806	0.335904
TCGA.69.7974.01A.11R.2187.07	TCGA-69-7974	PrimaryTumour	LUAD	0.430231	0.214707
TCGA.69.7978.01A.11R.2187.07	TCGA-69-7978	PrimaryTumour	LUAD	0.326539	0.148851
TCGA.69.7979.01A.11R.2187.07	TCGA-69-7979	PrimaryTumour	LUAD	0.310276	0.289104
TCGA.69.7980.01A.11R.2187.07	TCGA-69-7980	PrimaryTumour	LUAD	0.385225	0.204304
TCGA.69.8253.01A.11R.2287.07	TCGA-69-8253	PrimaryTumour	LUAD	0.486373	0.0397395
TCGA.69.8254.01A.11R.2287.07	TCGA-69-8254	PrimaryTumour	LUAD	0.494438	0.0445737
TCGA.69.8255.01A.11R.2287.07	TCGA-69-8255	PrimaryTumour	LUAD	0.241894	0.345768
TCGA.69.8453.01A.12R.2326.07	TCGA-69-8453	PrimaryTumour	LUAD	0.521481	0.122896
TCGA.69.A59K.01A.11R.A262.07	TCGA-69-A59K	PrimaryTumour	LUAD	0.323209	0.170069
TCGA.6A.AB49.01A.12R.A405.07	TCGA-6A-AB49	PrimaryTumour	LUSC	0.116122	0.314765
TCGA.70.6722.01A.11R.1820.07	TCGA-70-6722	PrimaryTumour	LUSC	0.332239	0.36507
TCGA.70.6723.01A.11R.1820.07	TCGA-70-6723	PrimaryTumour	LUSC	0.0617284	0.393032
TCGA.71.6725.01A.11R.1858.07	TCGA-71-6725	PrimaryTumour	LUAD	0.394195	0.0620764
TCGA.71.8520.01A.11R.2403.07	TCGA-71-8520	PrimaryTumour	LUAD	0.312863	0.230987
TCGA.73.4658.01A.01R.1755.07	TCGA-73-4658	PrimaryTumour	LUAD	0.445989	0.11537
TCGA.73.4659.01A.01R.1206.07	TCGA-73-4659	PrimaryTumour	LUAD	0.389936	0.245208
TCGA.73.4662.01A.01R.1206.07	TCGA-73-4662	PrimaryTumour	LUAD	0.364333	0.0618617
TCGA.73.4666.01A.01R.1206.07	TCGA-73-4666	PrimaryTumour	LUAD	0.33787	0.334632
TCGA.73.4668.01A.01R.1206.07	TCGA-73-4668	PrimaryTumour	LUAD	0.390542	0.216209
TCGA.73.4670.01A.01R.1206.07	TCGA-73-4670	PrimaryTumour	LUAD	0.278569	0.277081
TCGA.73.4675.01A.01R.1206.07	TCGA-73-4675	PrimaryTumour	LUAD	0.351825	0.0864454
TCGA.73.4676.01A.01R.1755.07	TCGA-73-4676	PrimaryTumour	LUAD	0.389468	0.313751
TCGA.73.4676.11A.01R.1755.07	TCGA-73-4676	Normal	Normal	0.577983	-0.0591721
TCGA.73.4677.01A.01R.1206.07	TCGA-73-4677	PrimaryTumour	LUAD	0.488377	-0.00271931
TCGA.73.7498.01A.12R.2187.07	TCGA-73-7498	PrimaryTumour	LUAD	0.458923	-0.00325314
TCGA.73.7499.01A.11R.2187.07	TCGA-73-7499	PrimaryTumour	LUAD	0.341754	0.287949
TCGA.73.A9RS.01A.11R.A41B.07	TCGA-73-A9RS	PrimaryTumour	LUAD	0.229547	0.252368
TCGA.75.5122.01A.01R.1755.07	TCGA-75-5122	PrimaryTumour	LUAD	0.304326	0.19058
TCGA.75.5125.01A.01R.1755.07	TCGA-75-5125	PrimaryTumour	LUAD	0.294677	0.266484
TCGA.75.5126.01A.01R.1755.07	TCGA-75-5126	PrimaryTumour	LUAD	0.401769	0.20854
TCGA.75.5146.01A.01R.1628.07	TCGA-75-5146	PrimaryTumour	LUAD	0.44978	-0.00421638
TCGA.75.5147.01A.01R.1628.07	TCGA-75-5147	PrimaryTumour	LUAD	0.339487	0.244917
TCGA.75.6203.01A.11R.1755.07	TCGA-75-6203	PrimaryTumour	LUAD	0.51802	0.0104907
TCGA.75.6205.01A.11R.1755.07	TCGA-75-6205	PrimaryTumour	LUAD	0.322013	0.190095
TCGA.75.6206.01A.11R.1755.07	TCGA-75-6206	PrimaryTumour	LUAD	0.424158	0.0186185
TCGA.75.6207.01A.11R.1755.07	TCGA-75-6207	PrimaryTumour	LUAD	0.302042	0.213779
TCGA.75.6211.01A.11R.1755.07	TCGA-75-6211	PrimaryTumour	LUAD	0.223713	0.322098
TCGA.75.6212.01A.11R.1755.07	TCGA-75-6212	PrimaryTumour	LUAD	0.441179	0.0948148
TCGA.75.6214.01A.41R.1949.07	TCGA-75-6214	PrimaryTumour	LUAD	0.29077	0.27565
TCGA.75.7025.01A.12R.1949.07	TCGA-75-7025	PrimaryTumour	LUAD	0.476878	-0.0117684
TCGA.75.7027.01A.11R.1949.07	TCGA-75-7027	PrimaryTumour	LUAD	0.244753	0.338908
TCGA.75.7030.01A.11R.1949.07	TCGA-75-7030	PrimaryTumour	LUAD	0.544302	0.0232303
TCGA.75.7031.01A.11R.1949.07	TCGA-75-7031	PrimaryTumour	LUAD	0.340848	0.229605
TCGA.77.6842.01A.11R.1949.07	TCGA-77-6842	PrimaryTumour	LUSC	0.153082	0.343091
TCGA.77.6843.01A.11R.1949.07	TCGA-77-6843	PrimaryTumour	LUSC	0.153793	0.259994
TCGA.77.6844.01A.11R.1949.07	TCGA-77-6844	PrimaryTumour	LUSC	0.230553	0.36093
TCGA.77.6845.01A.11R.1949.07	TCGA-77-6845	PrimaryTumour	LUSC	0.202169	0.401416
TCGA.77.7138.01A.41R.2045.07	TCGA-77-7138	PrimaryTumour	LUSC	0.164632	0.317855
TCGA.77.7138.11A.01R.2045.07	TCGA-77-7138	Normal	Normal	0.556175	-0.106057
TCGA.77.7139.01A.11R.2045.07	TCGA-77-7139	PrimaryTumour	LUSC	0.109074	0.387649
TCGA.77.7140.01A.41R.2045.07	TCGA-77-7140	PrimaryTumour	LUSC	0.134928	0.429122
TCGA.77.7141.01A.11R.2045.07	TCGA-77-7141	PrimaryTumour	LUSC	0.170963	0.315107
TCGA.77.7142.01A.11R.2045.07	TCGA-77-7142	PrimaryTumour	LUSC	0.348256	0.348905
TCGA.77.7142.11A.01R.2045.07	TCGA-77-7142	Normal	Normal	0.539932	-0.104635
TCGA.77.7335.01A.11R.2045.07	TCGA-77-7335	PrimaryTumour	LUSC	0.254241	0.244369
TCGA.77.7335.11A.01R.2045.07	TCGA-77-7335	Normal	Normal	0.533828	-0.10838
TCGA.77.7337.01A.21R.2045.07	TCGA-77-7337	PrimaryTumour	LUSC	0.219655	0.356033
TCGA.77.7337.11A.01R.2045.07	TCGA-77-7337	Normal	Normal	0.545989	-0.113475
TCGA.77.7338.01A.11R.2045.07	TCGA-77-7338	PrimaryTumour	LUSC	0.351655	0.243506
TCGA.77.7338.11A.01R.2045.07	TCGA-77-7338	Normal	Normal	0.568026	-0.122659
TCGA.77.7463.01A.11R.2045.07	TCGA-77-7463	PrimaryTumour	LUSC	0.289066	0.377445
TCGA.77.7465.01A.11R.2045.07	TCGA-77-7465	PrimaryTumour	LUSC	0.179061	0.393187
TCGA.77.8007.01A.11R.2187.07	TCGA-77-8007	PrimaryTumour	LUSC	0.285308	0.269511
TCGA.77.8007.11A.01R.2187.07	TCGA-77-8007	Normal	Normal	0.515989	0.0254684
TCGA.77.8008.01A.21R.2187.07	TCGA-77-8008	PrimaryTumour	LUSC	0.260126	0.102209
TCGA.77.8008.11A.01R.2187.07	TCGA-77-8008	Normal	Normal	0.525426	-0.0327949
TCGA.77.8009.01A.11R.2187.07	TCGA-77-8009	PrimaryTumour	LUSC	0.0892848	0.435297
TCGA.77.8128.01A.11R.2247.07	TCGA-77-8128	PrimaryTumour	LUSC	0.0916364	0.412804
TCGA.77.8130.01A.11R.2247.07	TCGA-77-8130	PrimaryTumour	LUSC	0.373557	0.208383
TCGA.77.8131.01A.11R.2247.07	TCGA-77-8131	PrimaryTumour	LUSC	0.411041	0.248506
TCGA.77.8133.01A.12R.2247.07	TCGA-77-8133	PrimaryTumour	LUSC	0.147347	0.358538
TCGA.77.8136.01A.11R.2247.07	TCGA-77-8136	PrimaryTumour	LUSC	0.245841	0.371819
TCGA.77.8138.01A.11R.2247.07	TCGA-77-8138	PrimaryTumour	LUSC	0.361084	0.294275
TCGA.77.8139.01A.11R.2247.07	TCGA-77-8139	PrimaryTumour	LUSC	0.12506	0.417641
TCGA.77.8140.01A.11R.2247.07	TCGA-77-8140	PrimaryTumour	LUSC	0.280189	0.290866
TCGA.77.8143.01A.11R.2247.07	TCGA-77-8143	PrimaryTumour	LUSC	0.297024	0.407792
TCGA.77.8144.01A.11R.2247.07	TCGA-77-8144	PrimaryTumour	LUSC	0.11748	0.407929
TCGA.77.8145.01A.11R.2247.07	TCGA-77-8145	PrimaryTumour	LUSC	0.290189	0.332691
TCGA.77.8146.01A.11R.2247.07	TCGA-77-8146	PrimaryTumour	LUSC	0.384499	0.308083
TCGA.77.8148.01A.11R.2247.07	TCGA-77-8148	PrimaryTumour	LUSC	0.139949	0.429592
TCGA.77.8150.01A.11R.2247.07	TCGA-77-8150	PrimaryTumour	LUSC	0.200993	0.383958
TCGA.77.8153.01A.11R.2403.07	TCGA-77-8153	PrimaryTumour	LUSC	0.111709	0.445237
TCGA.77.8154.01A.11R.2247.07	TCGA-77-8154	PrimaryTumour	LUSC	0.221691	0.352609
TCGA.77.8156.01A.11R.2247.07	TCGA-77-8156	PrimaryTumour	LUSC	0.171535	0.390223
TCGA.77.A5FZ.01A.31R.A27Q.07	TCGA-77-A5FZ	PrimaryTumour	LUSC	0.424066	0.0882366
TCGA.77.A5G1.01A.11R.A27Q.07	TCGA-77-A5G1	PrimaryTumour	LUSC	0.347811	0.186023
TCGA.77.A5G3.01A.31R.A27Q.07	TCGA-77-A5G3	PrimaryTumour	LUSC	0.135753	0.399737
TCGA.77.A5G6.01A.11R.A27Q.07	TCGA-77-A5G6	PrimaryTumour	LUSC	0.179894	0.426239
TCGA.77.A5G7.01B.11R.A27Q.07	TCGA-77-A5G7	PrimaryTumour	LUSC	0.170146	0.440129
TCGA.77.A5G8.01B.11R.A27Q.07	TCGA-77-A5G8	PrimaryTumour	LUSC	0.243851	0.341754
TCGA.77.A5GA.01A.11R.A27Q.07	TCGA-77-A5GA	PrimaryTumour	LUSC	0.245452	0.382061
TCGA.77.A5GB.01B.11R.A27Q.07	TCGA-77-A5GB	PrimaryTumour	LUSC	0.212942	0.339343
TCGA.77.A5GF.01A.21R.A27Q.07	TCGA-77-A5GF	PrimaryTumour	LUSC	0.115242	0.367689
TCGA.77.A5GH.01A.11R.A27Q.07	TCGA-77-A5GH	PrimaryTumour	LUSC	0.212053	0.290589
TCGA.78.7143.01A.11R.2039.07	TCGA-78-7143	PrimaryTumour	LUAD	0.38813	0.277003
TCGA.78.7145.01A.11R.2039.07	TCGA-78-7145	PrimaryTumour	LUAD	0.379895	0.244406
TCGA.78.7146.01A.11R.2039.07	TCGA-78-7146	PrimaryTumour	LUAD	0.227099	0.31361
TCGA.78.7147.01A.11R.2039.07	TCGA-78-7147	PrimaryTumour	LUAD	0.347113	0.277399
TCGA.78.7148.01A.11R.2039.07	TCGA-78-7148	PrimaryTumour	LUAD	0.393962	0.224967
TCGA.78.7149.01A.11R.2039.07	TCGA-78-7149	PrimaryTumour	LUAD	0.411247	0.0738643
TCGA.78.7150.01A.21R.2039.07	TCGA-78-7150	PrimaryTumour	LUAD	0.243359	0.329611
TCGA.78.7152.01A.11R.2039.07	TCGA-78-7152	PrimaryTumour	LUAD	0.429929	0.113292
TCGA.78.7153.01A.11R.2039.07	TCGA-78-7153	PrimaryTumour	LUAD	0.347803	0.181192
TCGA.78.7154.01A.11R.2039.07	TCGA-78-7154	PrimaryTumour	LUAD	0.35096	0.344282
TCGA.78.7155.01A.11R.2039.07	TCGA-78-7155	PrimaryTumour	LUAD	-0.0646894	0.510595
TCGA.78.7156.01A.11R.2039.07	TCGA-78-7156	PrimaryTumour	LUAD	0.377023	0.008548
TCGA.78.7158.01A.11R.2039.07	TCGA-78-7158	PrimaryTumour	LUAD	0.347215	0.117545
TCGA.78.7159.01A.11R.2039.07	TCGA-78-7159	PrimaryTumour	LUAD	0.321782	0.270274
TCGA.78.7160.01A.11R.2039.07	TCGA-78-7160	PrimaryTumour	LUAD	0.424713	0.16218
TCGA.78.7161.01A.11R.2039.07	TCGA-78-7161	PrimaryTumour	LUAD	0.333117	0.0595403
TCGA.78.7162.01A.21R.2066.07	TCGA-78-7162	PrimaryTumour	LUAD	0.492885	0.0983784
TCGA.78.7163.01A.12R.2066.07	TCGA-78-7163	PrimaryTumour	LUAD	0.254883	-0.037843
TCGA.78.7166.01A.12R.2066.07	TCGA-78-7166	PrimaryTumour	LUAD	0.305561	0.241083
TCGA.78.7167.01A.11R.2066.07	TCGA-78-7167	PrimaryTumour	LUAD	0.390848	-0.0172194
TCGA.78.7220.01A.11R.2039.07	TCGA-78-7220	PrimaryTumour	LUAD	0.275226	0.301959
TCGA.78.7535.01A.11R.2066.07	TCGA-78-7535	PrimaryTumour	LUAD	0.388786	0.277384
TCGA.78.7536.01A.11R.2066.07	TCGA-78-7536	PrimaryTumour	LUAD	0.127365	0.304827
TCGA.78.7537.01A.11R.2066.07	TCGA-78-7537	PrimaryTumour	LUAD	0.464369	0.0242545
TCGA.78.7539.01A.11R.2066.07	TCGA-78-7539	PrimaryTumour	LUAD	0.313846	0.0357536
TCGA.78.7540.01A.11R.2066.07	TCGA-78-7540	PrimaryTumour	LUAD	0.475318	0.0160349
TCGA.78.7542.01A.21R.2066.07	TCGA-78-7542	PrimaryTumour	LUAD	0.321476	0.326191
TCGA.78.7633.01A.11R.2066.07	TCGA-78-7633	PrimaryTumour	LUAD	0.406367	0.114459
TCGA.78.8640.01A.11R.2403.07	TCGA-78-8640	PrimaryTumour	LUAD	0.305904	0.314645
TCGA.78.8648.01A.11R.2403.07	TCGA-78-8648	PrimaryTumour	LUAD	0.399419	0.152144
TCGA.78.8655.01A.11R.2403.07	TCGA-78-8655	PrimaryTumour	LUAD	0.397378	0.0838255
TCGA.78.8660.01A.11R.2403.07	TCGA-78-8660	PrimaryTumour	LUAD	0.422652	0.293908
TCGA.78.8662.01A.11R.2403.07	TCGA-78-8662	PrimaryTumour	LUAD	0.323873	0.37297
TCGA.79.5596.01A.31R.1949.07	TCGA-79-5596	PrimaryTumour	LUSC	0.158267	0.370145
TCGA.80.5607.01A.31R.1949.07	TCGA-80-5607	PrimaryTumour	LUAD	0.464393	0.20169
TCGA.80.5608.01A.31R.1949.07	TCGA-80-5608	PrimaryTumour	LUAD	0.425321	0.247645
TCGA.80.5611.01A.01R.1628.07	TCGA-80-5611	PrimaryTumour	LUAD	0.185768	0.331483
TCGA.83.5908.01A.21R.2287.07	TCGA-83-5908	PrimaryTumour	LUAD	0.244961	0.33601
TCGA.85.6175.01A.11R.1820.07	TCGA-85-6175	PrimaryTumour	LUSC	0.39877	0.14698
TCGA.85.6560.01A.11R.1820.07	TCGA-85-6560	PrimaryTumour	LUSC	0.0681889	0.475177
TCGA.85.6561.01A.11R.1820.07	TCGA-85-6561	PrimaryTumour	LUSC	0.279317	0.334565
TCGA.85.6798.01A.11R.1949.07	TCGA-85-6798	PrimaryTumour	LUSC	0.136863	0.410159
TCGA.85.7696.01A.11R.2125.07	TCGA-85-7696	PrimaryTumour	LUSC	0.215013	0.326848
TCGA.85.7697.01A.11R.2125.07	TCGA-85-7697	PrimaryTumour	LUSC	0.277674	0.334346
TCGA.85.7698.01A.11R.2125.07	TCGA-85-7698	PrimaryTumour	LUSC	0.233769	0.357013
TCGA.85.7699.01A.11R.2125.07	TCGA-85-7699	PrimaryTumour	LUSC	0.123225	0.473688
TCGA.85.7710.01A.11R.2125.07	TCGA-85-7710	PrimaryTumour	LUSC	0.260377	0.294584
TCGA.85.7710.11A.01R.2125.07	TCGA-85-7710	Normal	Normal	0.452612	0.0326117
TCGA.85.7843.01A.11R.2125.07	TCGA-85-7843	PrimaryTumour	LUSC	0.193663	0.388577
TCGA.85.7844.01A.11R.2125.07	TCGA-85-7844	PrimaryTumour	LUSC	0.285065	0.344217
TCGA.85.7950.01A.11R.2187.07	TCGA-85-7950	PrimaryTumour	LUSC	0.204009	0.361966
TCGA.85.8048.01A.11R.2247.07	TCGA-85-8048	PrimaryTumour	LUSC	0.367711	0.273421
TCGA.85.8049.01A.11R.2247.07	TCGA-85-8049	PrimaryTumour	LUSC	0.271049	0.266088
TCGA.85.8052.01A.11R.2247.07	TCGA-85-8052	PrimaryTumour	LUSC	0.274083	0.376495
TCGA.85.8070.01A.11R.2247.07	TCGA-85-8070	PrimaryTumour	LUSC	0.0524113	0.287863
TCGA.85.8071.01A.11R.2247.07	TCGA-85-8071	PrimaryTumour	LUSC	0.136437	0.375589
TCGA.85.8072.01A.31R.2247.07	TCGA-85-8072	PrimaryTumour	LUSC	0.368505	0.393578
TCGA.85.8276.01A.11R.2296.07	TCGA-85-8276	PrimaryTumour	LUSC	0.235815	0.3682
TCGA.85.8277.01A.11R.2296.07	TCGA-85-8277	PrimaryTumour	LUSC	0.208403	0.409936
TCGA.85.8287.01A.11R.2296.07	TCGA-85-8287	PrimaryTumour	LUSC	0.203117	0.327048
TCGA.85.8288.01A.11R.2296.07	TCGA-85-8288	PrimaryTumour	LUSC	0.126462	0.417859
TCGA.85.8350.01A.11R.2296.07	TCGA-85-8350	PrimaryTumour	LUSC	0.367834	0.306313
TCGA.85.8351.01A.11R.2296.07	TCGA-85-8351	PrimaryTumour	LUSC	0.323851	0.329732
TCGA.85.8352.01A.31R.2326.07	TCGA-85-8352	PrimaryTumour	LUSC	-0.0251806	0.337223
TCGA.85.8353.01A.21R.2296.07	TCGA-85-8353	PrimaryTumour	LUSC	0.351543	0.324159
TCGA.85.8354.01A.31R.2326.07	TCGA-85-8354	PrimaryTumour	LUSC	0.177238	0.442651
TCGA.85.8355.01A.11R.2296.07	TCGA-85-8355	PrimaryTumour	LUSC	0.26593	0.24825
TCGA.85.8479.01A.11R.2326.07	TCGA-85-8479	PrimaryTumour	LUSC	0.196686	0.337364
TCGA.85.8481.01A.11R.2326.07	TCGA-85-8481	PrimaryTumour	LUSC	0.264984	0.256586
TCGA.85.8580.01A.31R.2403.07	TCGA-85-8580	PrimaryTumour	LUSC	0.340468	0.399667
TCGA.85.8582.01A.21R.2403.07	TCGA-85-8582	PrimaryTumour	LUSC	0.223696	0.311909
TCGA.85.8584.01A.11R.2403.07	TCGA-85-8584	PrimaryTumour	LUSC	0.320606	0.312235
TCGA.85.8664.01A.11R.2403.07	TCGA-85-8664	PrimaryTumour	LUSC	0.0656002	0.406939
TCGA.85.8666.01A.11R.2403.07	TCGA-85-8666	PrimaryTumour	LUSC	0.192122	0.406853
TCGA.85.A4CL.01A.41R.A26W.07	TCGA-85-A4CL	PrimaryTumour	LUSC	0.141575	0.306355
TCGA.85.A4CN.01A.11R.A24H.07	TCGA-85-A4CN	PrimaryTumour	LUSC	0.111424	0.411088
TCGA.85.A4JB.01A.51R.A262.07	TCGA-85-A4JB	PrimaryTumour	LUSC	0.134721	0.367992
TCGA.85.A4JC.01A.11R.A24Z.07	TCGA-85-A4JC	PrimaryTumour	LUSC	0.284234	0.290987
TCGA.85.A4PA.01A.11R.A24Z.07	TCGA-85-A4PA	PrimaryTumour	LUSC	0.255947	0.278934
TCGA.85.A4QQ.01A.41R.A262.07	TCGA-85-A4QQ	PrimaryTumour	LUSC	0.181958	0.272309
TCGA.85.A4QR.01A.11R.A24Z.07	TCGA-85-A4QR	PrimaryTumour	LUSC	0.140031	0.40382
TCGA.85.A50M.01A.21R.A262.07	TCGA-85-A50M	PrimaryTumour	LUSC	0.338372	0.260195
TCGA.85.A50Z.01A.21R.A262.07	TCGA-85-A50Z	PrimaryTumour	LUSC	0.268841	0.257917
TCGA.85.A510.01A.11R.A26W.07	TCGA-85-A510	PrimaryTumour	LUSC	0.261503	0.454098
TCGA.85.A511.01A.21R.A262.07	TCGA-85-A511	PrimaryTumour	LUSC	0.201713	0.382435
TCGA.85.A512.01A.11R.A26W.07	TCGA-85-A512	PrimaryTumour	LUSC	0.175883	0.374645
TCGA.85.A513.01A.12R.A26W.07	TCGA-85-A513	PrimaryTumour	LUSC	0.460147	0.142825
TCGA.85.A53L.01A.21R.A26W.07	TCGA-85-A53L	PrimaryTumour	LUSC	0.249402	0.364977
TCGA.85.A5B5.01A.21R.A26W.07	TCGA-85-A5B5	PrimaryTumour	LUSC	0.174539	0.341745
TCGA.86.6562.01A.11R.1755.07	TCGA-86-6562	PrimaryTumour	LUAD	0.375667	0.16709
TCGA.86.6851.01A.11R.1949.07	TCGA-86-6851	PrimaryTumour	LUAD	0.318997	0.136257
TCGA.86.7701.01A.11R.2170.07	TCGA-86-7701	PrimaryTumour	LUAD	0.341888	0.267421
TCGA.86.7711.01A.11R.2066.07	TCGA-86-7711	PrimaryTumour	LUAD	0.215679	0.255753
TCGA.86.7713.01A.11R.2066.07	TCGA-86-7713	PrimaryTumour	LUAD	0.257671	0.258837
TCGA.86.7714.01A.12R.2170.07	TCGA-86-7714	PrimaryTumour	LUAD	0.388462	0.0182289
TCGA.86.7953.01A.11R.2187.07	TCGA-86-7953	PrimaryTumour	LUAD	0.278446	0.270554
TCGA.86.7954.01A.11R.2187.07	TCGA-86-7954	PrimaryTumour	LUAD	0.306608	0.226028
TCGA.86.7955.01A.11R.2187.07	TCGA-86-7955	PrimaryTumour	LUAD	0.170626	0.280952
TCGA.86.8054.01A.11R.2241.07	TCGA-86-8054	PrimaryTumour	LUAD	0.221704	0.394719
TCGA.86.8055.01A.11R.2241.07	TCGA-86-8055	PrimaryTumour	LUAD	0.32655	0.1837
TCGA.86.8056.01A.11R.2241.07	TCGA-86-8056	PrimaryTumour	LUAD	0.409241	0.00622032
TCGA.86.8073.01A.11R.2241.07	TCGA-86-8073	PrimaryTumour	LUAD	0.386396	0.124361
TCGA.86.8074.01A.11R.2241.07	TCGA-86-8074	PrimaryTumour	LUAD	0.291572	0.271509
TCGA.86.8075.01A.11R.2241.07	TCGA-86-8075	PrimaryTumour	LUAD	0.324413	0.267969
TCGA.86.8076.01A.31R.2241.07	TCGA-86-8076	PrimaryTumour	LUAD	0.415727	0.0326417
TCGA.86.8278.01A.11R.2287.07	TCGA-86-8278	PrimaryTumour	LUAD	0.379456	0.127418
TCGA.86.8279.01A.11R.2287.07	TCGA-86-8279	PrimaryTumour	LUAD	0.356383	0.193328
TCGA.86.8280.01A.11R.2287.07	TCGA-86-8280	PrimaryTumour	LUAD	0.43525	0.118089
TCGA.86.8281.01A.11R.2287.07	TCGA-86-8281	PrimaryTumour	LUAD	0.424528	0.0133608
TCGA.86.8358.01A.11R.2326.07	TCGA-86-8358	PrimaryTumour	LUAD	0.10899	0.517397
TCGA.86.8359.01A.11R.2326.07	TCGA-86-8359	PrimaryTumour	LUAD	0.33128	0.119135
TCGA.86.8585.01A.11R.2403.07	TCGA-86-8585	PrimaryTumour	LUAD	0.322724	0.245916
TCGA.86.8668.01A.11R.2403.07	TCGA-86-8668	PrimaryTumour	LUAD	0.41186	0.0798189
TCGA.86.8669.01A.11R.2403.07	TCGA-86-8669	PrimaryTumour	LUAD	0.367849	0.0728812
TCGA.86.8671.01A.11R.2403.07	TCGA-86-8671	PrimaryTumour	LUAD	0.41471	0.0774008
TCGA.86.8672.01A.21R.2403.07	TCGA-86-8672	PrimaryTumour	LUAD	0.326145	0.257611
TCGA.86.8673.01A.11R.2403.07	TCGA-86-8673	PrimaryTumour	LUAD	0.312404	0.263524
TCGA.86.8674.01A.21R.2403.07	TCGA-86-8674	PrimaryTumour	LUAD	0.365924	0.178545
TCGA.86.A456.01A.11R.A24H.07	TCGA-86-A456	PrimaryTumour	LUAD	0.460496	0.0436858
TCGA.86.A4D0.01A.11R.A24H.07	TCGA-86-A4D0	PrimaryTumour	LUAD	0.171212	0.417874
TCGA.86.A4JF.01A.11R.A24X.07	TCGA-86-A4JF	PrimaryTumour	LUAD	0.389983	0.243525
TCGA.86.A4P7.01A.11R.A24X.07	TCGA-86-A4P7	PrimaryTumour	LUAD	0.465806	0.0830262
TCGA.86.A4P8.01A.11R.A24X.07	TCGA-86-A4P8	PrimaryTumour	LUAD	0.513929	-0.0896645
TCGA.90.6837.01A.11R.1949.07	TCGA-90-6837	PrimaryTumour	LUSC	0.227219	0.288958
TCGA.90.6837.11A.01R.1949.07	TCGA-90-6837	Normal	Normal	0.512053	0.0123554
TCGA.90.7766.01A.21R.2125.07	TCGA-90-7766	PrimaryTumour	LUSC	0.237533	0.305473
TCGA.90.7767.01A.11R.2125.07	TCGA-90-7767	PrimaryTumour	LUSC	0.0750662	0.442641
TCGA.90.7767.11A.01R.2125.07	TCGA-90-7767	Normal	Normal	0.56068	-0.0753647
TCGA.90.7769.01A.11R.2125.07	TCGA-90-7769	PrimaryTumour	LUSC	0.135764	0.353001
TCGA.90.7964.01A.21R.2187.07	TCGA-90-7964	PrimaryTumour	LUSC	0.337232	0.273713
TCGA.90.A4ED.01A.31R.A24Z.07	TCGA-90-A4ED	PrimaryTumour	LUSC	0.0668991	0.290116
TCGA.90.A4EE.01A.11R.A24Z.07	TCGA-90-A4EE	PrimaryTumour	LUSC	0.210541	0.346711
TCGA.90.A59Q.01A.11R.A26W.07	TCGA-90-A59Q	PrimaryTumour	LUSC	0.224682	0.217675
TCGA.91.6828.01A.11R.1858.07	TCGA-91-6828	PrimaryTumour	LUAD	0.386152	0.145753
TCGA.91.6828.11A.01R.1858.07	TCGA-91-6828	Normal	Normal	0.587449	-0.122618
TCGA.91.6829.01A.21R.1858.07	TCGA-91-6829	PrimaryTumour	LUAD	0.301035	0.313537
TCGA.91.6829.11A.01R.1858.07	TCGA-91-6829	Normal	Normal	0.510786	-0.0455913
TCGA.91.6830.01A.11R.1949.07	TCGA-91-6830	PrimaryTumour	LUAD	0.44764	0.141565
TCGA.91.6831.01A.11R.1858.07	TCGA-91-6831	PrimaryTumour	LUAD	0.181478	0.362917
TCGA.91.6831.11A.02R.1858.07	TCGA-91-6831	Normal	Normal	0.535989	-0.139938
TCGA.91.6835.01A.11R.1858.07	TCGA-91-6835	PrimaryTumour	LUAD	0.343153	0.208759
TCGA.91.6835.11A.01R.1858.07	TCGA-91-6835	Normal	Normal	0.548882	-0.0118453
TCGA.91.6836.01A.21R.1858.07	TCGA-91-6836	PrimaryTumour	LUAD	0.17216	0.397673
TCGA.91.6836.11A.01R.1858.07	TCGA-91-6836	Normal	Normal	0.538561	-0.140763
TCGA.91.6840.01A.11R.1949.07	TCGA-91-6840	PrimaryTumour	LUAD	0.339024	0.316447
TCGA.91.6847.01A.11R.1949.07	TCGA-91-6847	PrimaryTumour	LUAD	-0.00847357	0.407117
TCGA.91.6847.11A.01R.1949.07	TCGA-91-6847	Normal	Normal	0.582155	-0.122632
TCGA.91.6848.01A.11R.1949.07	TCGA-91-6848	PrimaryTumour	LUAD	0.104486	0.419304
TCGA.91.6849.01A.11R.1949.07	TCGA-91-6849	PrimaryTumour	LUAD	0.468095	-0.0224308
TCGA.91.6849.11A.01R.1949.07	TCGA-91-6849	Normal	Normal	0.586479	-0.106912
TCGA.91.7771.01A.11R.2170.07	TCGA-91-7771	PrimaryTumour	LUAD	0.420277	0.0406627
TCGA.91.8496.01A.11R.2403.07	TCGA-91-8496	PrimaryTumour	LUAD	0.513129	-0.0468854
TCGA.91.8497.01A.11R.2403.07	TCGA-91-8497	PrimaryTumour	LUAD	0.478514	0.00624831
TCGA.91.8499.01A.11R.2403.07	TCGA-91-8499	PrimaryTumour	LUAD	0.104993	0.395871
TCGA.91.A4BC.01A.11R.A24H.07	TCGA-91-A4BC	PrimaryTumour	LUAD	0.24692	0.308792
TCGA.91.A4BD.01A.11R.A24H.07	TCGA-91-A4BD	PrimaryTumour	LUAD	0.52949	-0.0175535
TCGA.92.7340.01A.21R.2045.07	TCGA-92-7340	PrimaryTumour	LUSC	0.29088	0.306149
TCGA.92.7340.11A.01R.2045.07	TCGA-92-7340	Normal	Normal	0.538456	-0.133612
TCGA.92.7341.01A.31R.2045.07	TCGA-92-7341	PrimaryTumour	LUSC	0.145521	0.401075
TCGA.92.8063.01A.11R.2247.07	TCGA-92-8063	PrimaryTumour	LUSC	0.230376	0.356307
TCGA.92.8064.01A.11R.2247.07	TCGA-92-8064	PrimaryTumour	LUSC	0.167628	0.352735
TCGA.92.8065.01A.11R.2247.07	TCGA-92-8065	PrimaryTumour	LUSC	0.150135	0.150611
TCGA.93.7347.01A.11R.2187.07	TCGA-93-7347	PrimaryTumour	LUAD	0.47689	0.0954032
TCGA.93.7348.01A.21R.2039.07	TCGA-93-7348	PrimaryTumour	LUAD	0.442005	0.0807235
TCGA.93.8067.01A.11R.2287.07	TCGA-93-8067	PrimaryTumour	LUAD	0.351497	0.290958
TCGA.93.A4JN.01A.11R.A24X.07	TCGA-93-A4JN	PrimaryTumour	LUAD	0.409327	0.307647
TCGA.93.A4JO.01A.21R.A24X.07	TCGA-93-A4JO	PrimaryTumour	LUAD	0.404461	0.154135
TCGA.93.A4JP.01A.11R.A24X.07	TCGA-93-A4JP	PrimaryTumour	LUAD	0.505181	0.123502
TCGA.93.A4JQ.01A.11R.A24X.07	TCGA-93-A4JQ	PrimaryTumour	LUAD	0.379502	0.182473
TCGA.94.7033.01A.11R.1949.07	TCGA-94-7033	PrimaryTumour	LUSC	0.319784	0.340486
TCGA.94.7557.01A.11R.2125.07	TCGA-94-7557	PrimaryTumour	LUSC	0.183323	0.370967
TCGA.94.7943.01A.11R.2187.07	TCGA-94-7943	PrimaryTumour	LUSC	0.273651	0.348123
TCGA.94.8035.01A.11R.2247.07	TCGA-94-8035	PrimaryTumour	LUSC	0.269917	0.388909
TCGA.94.8490.01A.11R.2326.07	TCGA-94-8490	PrimaryTumour	LUSC	0.119973	0.340838
TCGA.94.8491.01A.11R.2326.07	TCGA-94-8491	PrimaryTumour	LUSC	0.334858	0.252383
TCGA.94.A4VJ.01A.11R.A24Z.07	TCGA-94-A4VJ	PrimaryTumour	LUSC	0.210596	0.318157
TCGA.94.A5I4.01A.11R.A26W.07	TCGA-94-A5I4	PrimaryTumour	LUSC	0.310645	0.372313
TCGA.94.A5I6.01A.21R.A27Q.07	TCGA-94-A5I6	PrimaryTumour	LUSC	0.128017	0.383179
TCGA.95.7039.01A.11R.1949.07	TCGA-95-7039	PrimaryTumour	LUAD	0.414057	0.18774
TCGA.95.7043.01A.11R.1949.07	TCGA-95-7043	PrimaryTumour	LUAD	0.281667	0.237655
TCGA.95.7562.01A.11R.2241.07	TCGA-95-7562	PrimaryTumour	LUAD	0.281673	0.330367
TCGA.95.7567.01A.11R.2066.07	TCGA-95-7567	PrimaryTumour	LUAD	0.375534	0.202179
TCGA.95.7944.01A.11R.2187.07	TCGA-95-7944	PrimaryTumour	LUAD	0.201872	0.25665
TCGA.95.7947.01A.11R.2187.07	TCGA-95-7947	PrimaryTumour	LUAD	0.363947	0.219593
TCGA.95.7948.01A.11R.2187.07	TCGA-95-7948	PrimaryTumour	LUAD	0.31163	0.123814
TCGA.95.8039.01A.11R.2241.07	TCGA-95-8039	PrimaryTumour	LUAD	0.470576	0.133255
TCGA.95.8494.01A.11R.2326.07	TCGA-95-8494	PrimaryTumour	LUAD	0.330585	0.281213
TCGA.95.A4VK.01A.11R.A262.07	TCGA-95-A4VK	PrimaryTumour	LUAD	0.385152	0.140684
TCGA.95.A4VN.01A.11R.A262.07	TCGA-95-A4VN	PrimaryTumour	LUAD	0.394785	0.268841
TCGA.95.A4VP.01A.21R.A262.07	TCGA-95-A4VP	PrimaryTumour	LUAD	0.47738	0.174382
TCGA.96.7544.01A.11R.2045.07	TCGA-96-7544	PrimaryTumour	LUSC	0.216692	0.275866
TCGA.96.7545.01A.21R.2045.07	TCGA-96-7545	PrimaryTumour	LUSC	0.40417	0.216407
TCGA.96.8169.01A.11R.2296.07	TCGA-96-8169	PrimaryTumour	LUSC	0.335632	0.263694
TCGA.96.8170.01A.11R.2296.07	TCGA-96-8170	PrimaryTumour	LUSC	0.40878	0.311952
TCGA.96.A4JK.01A.11R.A24Z.07	TCGA-96-A4JK	PrimaryTumour	LUSC	0.114825	0.441781
TCGA.96.A4JL.01A.11R.A24Z.07	TCGA-96-A4JL	PrimaryTumour	LUSC	0.207005	0.348007
TCGA.97.7546.01A.11R.2039.07	TCGA-97-7546	PrimaryTumour	LUAD	0.495828	0.0708232
TCGA.97.7547.01A.11R.2039.07	TCGA-97-7547	PrimaryTumour	LUAD	0.376022	-0.00173785
TCGA.97.7552.01A.11R.2039.07	TCGA-97-7552	PrimaryTumour	LUAD	0.468708	0.0115623
TCGA.97.7553.01A.21R.2039.07	TCGA-97-7553	PrimaryTumour	LUAD	0.465259	0.183564
TCGA.97.7554.01A.11R.2039.07	TCGA-97-7554	PrimaryTumour	LUAD	0.385403	0.113145
TCGA.97.7937.01A.11R.2170.07	TCGA-97-7937	PrimaryTumour	LUAD	0.373337	0.15457
TCGA.97.7938.01A.11R.2170.07	TCGA-97-7938	PrimaryTumour	LUAD	0.523358	-0.00746485
TCGA.97.7941.01A.11R.2187.07	TCGA-97-7941	PrimaryTumour	LUAD	0.492407	0.0227157
TCGA.97.8171.01A.11R.2287.07	TCGA-97-8171	PrimaryTumour	LUAD	0.326179	0.141543
TCGA.97.8172.01A.11R.2287.07	TCGA-97-8172	PrimaryTumour	LUAD	0.404726	-0.00579544
TCGA.97.8174.01A.11R.2287.07	TCGA-97-8174	PrimaryTumour	LUAD	0.455529	-0.0111894
TCGA.97.8175.01A.11R.2287.07	TCGA-97-8175	PrimaryTumour	LUAD	0.362817	0.105218
TCGA.97.8176.01A.11R.2403.07	TCGA-97-8176	PrimaryTumour	LUAD	0.355441	0.355247
TCGA.97.8177.01A.11R.2287.07	TCGA-97-8177	PrimaryTumour	LUAD	0.445865	0.0580782
TCGA.97.8179.01A.11R.2287.07	TCGA-97-8179	PrimaryTumour	LUAD	0.376096	0.190164
TCGA.97.8547.01A.11R.2403.07	TCGA-97-8547	PrimaryTumour	LUAD	0.328929	0.158075
TCGA.97.8552.01A.11R.2403.07	TCGA-97-8552	PrimaryTumour	LUAD	0.512906	-0.0325852
TCGA.97.A4LX.01A.11R.A24X.07	TCGA-97-A4LX	PrimaryTumour	LUAD	0.377867	0.132172
TCGA.97.A4M0.01A.11R.A24X.07	TCGA-97-A4M0	PrimaryTumour	LUAD	0.420571	0.0473282
TCGA.97.A4M1.01A.11R.A24X.07	TCGA-97-A4M1	PrimaryTumour	LUAD	0.524559	-0.00853105
TCGA.97.A4M2.01A.12R.A24X.07	TCGA-97-A4M2	PrimaryTumour	LUAD	0.490197	-0.0214186
TCGA.97.A4M3.01A.11R.A24X.07	TCGA-97-A4M3	PrimaryTumour	LUAD	0.426322	0.0795704
TCGA.97.A4M5.01A.11R.A24X.07	TCGA-97-A4M5	PrimaryTumour	LUAD	0.483766	0.0740874
TCGA.97.A4M6.01A.11R.A24X.07	TCGA-97-A4M6	PrimaryTumour	LUAD	0.406461	0.0670774
TCGA.97.A4M7.01A.11R.A24X.07	TCGA-97-A4M7	PrimaryTumour	LUAD	0.428544	0.108978
TCGA.98.7454.01A.11R.2045.07	TCGA-98-7454	PrimaryTumour	LUSC	0.354123	0.222422
TCGA.98.8020.01A.11R.2247.07	TCGA-98-8020	PrimaryTumour	LUSC	0.364413	0.324746
TCGA.98.8021.01A.11R.2247.07	TCGA-98-8021	PrimaryTumour	LUSC	0.334265	0.316579
TCGA.98.8022.01A.11R.2247.07	TCGA-98-8022	PrimaryTumour	LUSC	0.377266	0.242537
TCGA.98.8023.01A.11R.2247.07	TCGA-98-8023	PrimaryTumour	LUSC	0.194642	0.36399
TCGA.98.A538.01A.11R.A262.07	TCGA-98-A538	PrimaryTumour	LUSC	0.157154	0.361122
TCGA.98.A539.01A.31R.A262.07	TCGA-98-A539	PrimaryTumour	LUSC	0.293149	0.289458
TCGA.98.A53A.01A.11R.A262.07	TCGA-98-A53A	PrimaryTumour	LUSC	0.0993973	0.441593
TCGA.98.A53B.01A.11R.A262.07	TCGA-98-A53B	PrimaryTumour	LUSC	0.304659	0.255639
TCGA.98.A53C.01A.11R.A262.07	TCGA-98-A53C	PrimaryTumour	LUSC	0.468228	0.0559016
TCGA.98.A53D.01A.32R.A262.07	TCGA-98-A53D	PrimaryTumour	LUSC	0.446647	0.0363675
TCGA.98.A53H.01A.12R.A262.07	TCGA-98-A53H	PrimaryTumour	LUSC	0.461354	0.164628
TCGA.98.A53I.01A.31R.A262.07	TCGA-98-A53I	PrimaryTumour	LUSC	0.121484	0.340479
TCGA.98.A53J.01A.11R.A26W.07	TCGA-98-A53J	PrimaryTumour	LUSC	0.197147	0.254085
TCGA.99.7458.01A.11R.2039.07	TCGA-99-7458	PrimaryTumour	LUAD	0.447304	0.0454896
TCGA.99.8025.01A.11R.2241.07	TCGA-99-8025	PrimaryTumour	LUAD	0.378655	0.16442
TCGA.99.8028.01A.11R.2241.07	TCGA-99-8028	PrimaryTumour	LUAD	0.4657	0.0851912
TCGA.99.8032.01A.11R.2241.07	TCGA-99-8032	PrimaryTumour	LUAD	0.359947	0.213403
TCGA.99.8033.01A.11R.2241.07	TCGA-99-8033	PrimaryTumour	LUAD	0.31118	0.275513
TCGA.99.AA5R.01A.11R.A39D.07	TCGA-99-AA5R	PrimaryTumour	LUAD	0.517557	-0.0192691
TCGA.J1.A4AH.01A.31R.A24H.07	TCGA-J1-A4AH	PrimaryTumour	LUSC	0.069222	0.3472
TCGA.J2.8192.01A.11R.2241.07	TCGA-J2-8192	PrimaryTumour	LUAD	0.372391	0.0455889
TCGA.J2.8194.01A.11R.2241.07	TCGA-J2-8194	PrimaryTumour	LUAD	0.378742	0.0371216
TCGA.J2.A4AD.01A.11R.A24H.07	TCGA-J2-A4AD	PrimaryTumour	LUAD	0.330339	0.213012
TCGA.J2.A4AE.01A.21R.A24H.07	TCGA-J2-A4AE	PrimaryTumour	LUAD	0.492573	0.115641
TCGA.J2.A4AG.01A.11R.A24H.07	TCGA-J2-A4AG	PrimaryTumour	LUAD	0.41601	0.0380957
TCGA.L3.A4E7.01A.11R.A24Z.07	TCGA-L3-A4E7	PrimaryTumour	LUSC	0.377047	0.24335
TCGA.L3.A524.01A.11R.A262.07	TCGA-L3-A524	PrimaryTumour	LUSC	0.138311	0.350209
TCGA.L4.A4E5.01A.11R.A24X.07	TCGA-L4-A4E5	PrimaryTumour	LUAD	0.315047	0.317017
TCGA.L4.A4E6.01A.11R.A24H.07	TCGA-L4-A4E6	PrimaryTumour	LUAD	0.479822	-0.0540485
TCGA.L9.A443.01A.12R.A24H.07	TCGA-L9-A443	PrimaryTumour	LUAD	0.409208	0.116887
TCGA.L9.A444.01A.21R.A24H.07	TCGA-L9-A444	PrimaryTumour	LUAD	0.37118	0.137226
TCGA.L9.A50W.01A.12R.A39D.07	TCGA-L9-A50W	PrimaryTumour	LUAD	0.438496	0.0415575
TCGA.L9.A5IP.01A.21R.A39D.07	TCGA-L9-A5IP	PrimaryTumour	LUAD	0.180502	0.207338
TCGA.L9.A743.01A.43R.A39D.07	TCGA-L9-A743	PrimaryTumour	LUAD	0.436058	0.174669
TCGA.L9.A7SV.01A.11R.A39D.07	TCGA-L9-A7SV	PrimaryTumour	LUAD	0.24107	0.226358
TCGA.L9.A8F4.01A.11R.A39D.07	TCGA-L9-A8F4	PrimaryTumour	LUAD	0.253005	0.276675
TCGA.LA.A446.01A.21R.A24Z.07	TCGA-LA-A446	PrimaryTumour	LUSC	0.273639	0.350817
TCGA.LA.A7SW.01A.11R.A405.07	TCGA-LA-A7SW	PrimaryTumour	LUSC	0.0442839	0.362654
TCGA.MF.A522.01A.11R.A262.07	TCGA-MF-A522	PrimaryTumour	LUSC	0.100578	0.362353
TCGA.MN.A4N1.01A.11R.A24X.07	TCGA-MN-A4N1	PrimaryTumour	LUAD	0.323148	0.30038
TCGA.MN.A4N4.01A.12R.A24X.07	TCGA-MN-A4N4	PrimaryTumour	LUAD	0.313823	0.166815
TCGA.MN.A4N5.01A.11R.A24X.07	TCGA-MN-A4N5	PrimaryTumour	LUAD	0.390843	0.184155
TCGA.MP.A4SV.01A.11R.A24X.07	TCGA-MP-A4SV	PrimaryTumour	LUAD	0.356015	0.245512
TCGA.MP.A4SW.01A.21R.A24X.07	TCGA-MP-A4SW	PrimaryTumour	LUAD	0.444775	0.160285
TCGA.MP.A4SY.01A.21R.A24X.07	TCGA-MP-A4SY	PrimaryTumour	LUAD	0.330541	0.17377
TCGA.MP.A4T4.01A.11R.A262.07	TCGA-MP-A4T4	PrimaryTumour	LUAD	0.374436	0.191825
TCGA.MP.A4T6.01A.32R.A262.07	TCGA-MP-A4T6	PrimaryTumour	LUAD	0.376741	0.01529
TCGA.MP.A4T7.01A.11R.A24X.07	TCGA-MP-A4T7	PrimaryTumour	LUAD	0.436375	0.159178
TCGA.MP.A4T8.01A.11R.A24X.07	TCGA-MP-A4T8	PrimaryTumour	LUAD	0.307331	0.240261
TCGA.MP.A4T9.01A.11R.A24X.07	TCGA-MP-A4T9	PrimaryTumour	LUAD	0.44763	0.159484
TCGA.MP.A4TA.01A.21R.A24X.07	TCGA-MP-A4TA	PrimaryTumour	LUAD	0.236926	0.320636
TCGA.MP.A4TC.01A.11R.A24X.07	TCGA-MP-A4TC	PrimaryTumour	LUAD	0.38858	0.24571
TCGA.MP.A4TD.01A.32R.A262.07	TCGA-MP-A4TD	PrimaryTumour	LUAD	0.328695	0.190612
TCGA.MP.A4TE.01A.22R.A466.07	TCGA-MP-A4TE	PrimaryTumour	LUAD	0.28836	0.25265
TCGA.MP.A4TF.01A.11R.A262.07	TCGA-MP-A4TF	PrimaryTumour	LUAD	0.262614	0.164143
TCGA.MP.A4TH.01A.31R.A262.07	TCGA-MP-A4TH	PrimaryTumour	LUAD	0.440341	-0.0254429
TCGA.MP.A4TI.01A.21R.A24X.07	TCGA-MP-A4TI	PrimaryTumour	LUAD	0.369586	0.273157
TCGA.MP.A4TJ.01A.51R.A262.07	TCGA-MP-A4TJ	PrimaryTumour	LUAD	0.427932	0.153486
TCGA.MP.A4TK.01A.11R.A24X.07	TCGA-MP-A4TK	PrimaryTumour	LUAD	0.36544	0.204423
TCGA.MP.A5C7.01A.11R.A262.07	TCGA-MP-A5C7	PrimaryTumour	LUAD	0.364669	0.101726
TCGA.NC.A5HD.01A.11R.A26W.07	TCGA-NC-A5HD	PrimaryTumour	LUSC	0.0369526	0.382588
TCGA.NC.A5HE.01A.11R.A26W.07	TCGA-NC-A5HE	PrimaryTumour	LUSC	0.165282	0.334641
TCGA.NC.A5HF.01A.11R.A26W.07	TCGA-NC-A5HF	PrimaryTumour	LUSC	0.29504	0.295519
TCGA.NC.A5HG.01A.11R.A26W.07	TCGA-NC-A5HG	PrimaryTumour	LUSC	0.0846757	0.360086
TCGA.NC.A5HH.01A.11R.A26W.07	TCGA-NC-A5HH	PrimaryTumour	LUSC	-0.0425494	0.467213
TCGA.NC.A5HI.01A.11R.A26W.07	TCGA-NC-A5HI	PrimaryTumour	LUSC	0.0934846	0.367969
TCGA.NC.A5HJ.01A.11R.A26W.07	TCGA-NC-A5HJ	PrimaryTumour	LUSC	0.448435	0.379727
TCGA.NC.A5HK.01A.11R.A26W.07	TCGA-NC-A5HK	PrimaryTumour	LUSC	0.174472	0.321583
TCGA.NC.A5HL.01A.11R.A26W.07	TCGA-NC-A5HL	PrimaryTumour	LUSC	0.185534	0.321551
TCGA.NC.A5HM.01A.12R.A26W.07	TCGA-NC-A5HM	PrimaryTumour	LUSC	0.254941	0.400691
TCGA.NC.A5HN.01A.11R.A26W.07	TCGA-NC-A5HN	PrimaryTumour	LUSC	0.0520735	0.373548
TCGA.NC.A5HO.01A.11R.A26W.07	TCGA-NC-A5HO	PrimaryTumour	LUSC	0.155269	0.303837
TCGA.NC.A5HP.01A.11R.A26W.07	TCGA-NC-A5HP	PrimaryTumour	LUSC	0.265489	0.289459
TCGA.NC.A5HQ.01A.11R.A26W.07	TCGA-NC-A5HQ	PrimaryTumour	LUSC	0.27968	0.317709
TCGA.NC.A5HR.01A.21R.A26W.07	TCGA-NC-A5HR	PrimaryTumour	LUSC	0.121848	0.376025
TCGA.NC.A5HT.01A.11R.A26W.07	TCGA-NC-A5HT	PrimaryTumour	LUSC	0.206132	0.333182
TCGA.NJ.A4YF.01A.12R.A262.07	TCGA-NJ-A4YF	PrimaryTumour	LUAD	0.197722	0.177819
TCGA.NJ.A4YG.01A.22R.A262.07	TCGA-NJ-A4YG	PrimaryTumour	LUAD	0.429155	0.0628718
TCGA.NJ.A4YI.01A.11R.A262.07	TCGA-NJ-A4YI	PrimaryTumour	LUAD	0.388714	0.0510301
TCGA.NJ.A4YP.01A.11R.A262.07	TCGA-NJ-A4YP	PrimaryTumour	LUAD	0.388763	0.178633
TCGA.NJ.A4YQ.01A.11R.A262.07	TCGA-NJ-A4YQ	PrimaryTumour	LUAD	0.324047	0.133061
TCGA.NJ.A55A.01A.11R.A262.07	TCGA-NJ-A55A	PrimaryTumour	LUAD	0.462875	0.0102129
TCGA.NJ.A55O.01A.11R.A262.07	TCGA-NJ-A55O	PrimaryTumour	LUAD	0.458281	0.0746851
TCGA.NJ.A55R.01A.11R.A262.07	TCGA-NJ-A55R	PrimaryTumour	LUAD	0.32661	0.138492
TCGA.NJ.A7XG.01A.12R.A39D.07	TCGA-NJ-A7XG	PrimaryTumour	LUAD	0.426491	-0.00602421
TCGA.NK.A5CR.01A.11R.A26W.07	TCGA-NK-A5CR	PrimaryTumour	LUSC	0.211566	0.346549
TCGA.NK.A5CT.01A.31R.A26W.07	TCGA-NK-A5CT	PrimaryTumour	LUSC	0.28358	0.28448
TCGA.NK.A5CX.01A.11R.A26W.07	TCGA-NK-A5CX	PrimaryTumour	LUSC	0.343972	0.265371
TCGA.NK.A5D1.01A.11R.A26W.07	TCGA-NK-A5D1	PrimaryTumour	LUSC	0.197126	0.54063
TCGA.NK.A7XE.01A.12R.A405.07	TCGA-NK-A7XE	PrimaryTumour	LUSC	0.169509	0.383809
TCGA.O1.A52J.01A.11R.A262.07	TCGA-O1-A52J	PrimaryTumour	LUAD	0.453592	0.0376602
TCGA.O2.A52N.01A.11R.A26W.07	TCGA-O2-A52N	PrimaryTumour	LUSC	0.306214	0.353342
TCGA.O2.A52Q.01A.11R.A26W.07	TCGA-O2-A52Q	PrimaryTumour	LUSC	0.220502	0.288668
TCGA.O2.A52S.01A.11R.A262.07	TCGA-O2-A52S	PrimaryTumour	LUSC	-0.019213	0.45029
TCGA.O2.A52V.01A.31R.A262.07	TCGA-O2-A52V	PrimaryTumour	LUSC	0.23722	0.328288
TCGA.O2.A52W.01A.11R.A26W.07	TCGA-O2-A52W	PrimaryTumour	LUSC	0.295455	0.404175
TCGA.O2.A5IB.01A.11R.A27Q.07	TCGA-O2-A5IB	PrimaryTumour	LUSC	0.054503	0.435819
TCGA.S2.AA1A.01A.12R.A39D.07	TCGA-S2-AA1A	PrimaryTumour	LUAD	0.386879	0.0164482
TCGA.XC.AA0X.01A.32R.A405.07	TCGA-XC-AA0X	PrimaryTumour	LUSC	0.420744	0.219254

## Sheet: Figure_1Ii
x	ymin	lower	middle	upper	ymax	n		comparison	method	stats
LUAD	0.152682	0.312404	0.375811	0.427932	0.544302	517		LUAD v LUSC	Wilcoxon test	p = 4.35e-63; p.adj = 1.3e-62
LUSC	-0.0425494	0.167996	0.243851	0.314437	0.490036	501		Normal v LUAD	Wilcoxon test	p = 1.17e-59; p.adj = 1.17e-59
Normal	0.497203	0.534978	0.554232	0.56314	0.597809	110		Normal v LUSC	Wilcoxon test	p = 1.75e-60; p.adj = 2.62e-60

## Sheet: Figure_1Iii
x	ymin	lower	middle	upper	ymax	n		comparison	method	stats
LUAD	-0.0896645	0.0838255	0.176521	0.25855	0.517397	517		LUAD v LUSC	Wilcoxon test	p = 5.71e-89; p.adj = 1.71e-88
LUSC	0.150611	0.288958	0.337336	0.382061	0.482346	501		Normal v LUAD	Wilcoxon test	p = 4.34e-58; p.adj = 4.34e-58
Normal	-0.186342	-0.103515	-0.0791454	-0.046247	0.0326117	110		Normal v LUSC	Wilcoxon test	p = 4.1e-60; p.adj = 6.15e-60

## Sheet: Figure_2A
strata	time	n.risk	pct.risk	n.event	cum.n.event	n.censor	cum.n.censor	strata_size	BM.y
BM.y=Low	0	896	100	0	0	3	3	896	Low
BM.y=Low	1	798	89	50	50	46	49	896	Low
BM.y=Low	2	622	69	53	103	123	172	896	Low
BM.y=Low	3	420	47	39	142	165	337	896	Low
BM.y=Low	4	309	34	27	169	84	421	896	Low
BM.y=Low	5	206	23	25	194	281	702	896	Low
BM.y=High	0	750	100	1	1	0	0	750	High
BM.y=High	1	606	81	111	112	33	33	750	High
BM.y=High	2	433	58	104	216	71	104	750	High
BM.y=High	3	291	39	65	281	77	181	750	High
BM.y=High	4	200	27	42	323	48	229	750	High
BM.y=High	5	154	21	12	335	186	415	750	High

## Sheet: Figure_2C
x	ymin	lower	middle	upper	ymax	n		comparison	method	stats
Advanced-stage	0.172993	0.287678	0.417201	0.616128	0.994966	21		Advanced-stage v Lymph Nodes	Wilcoxon test	p = 0.341; p.adj = 0.407
Brain	0.291226	0.361373	0.431144	0.557138	0.832448	29		Advanced-stage v Pleural Effusion	Wilcoxon test	p = 0.048; p.adj = 0.072
Control	0.0902049	0.228052	0.303578	0.338412	0.497767	64		Advanced-stage v Brain	Wilcoxon test	p = 0.38; p.adj = 0.407
Early-stage	0.167863	0.278423	0.334827	0.40657	0.592152	58		Control v Early-stage	Wilcoxon test	p = 0.003; p.adj = 0.006
Lymph Nodes	0.230052	0.326251	0.488632	0.772701	1.01522	22		Control v Advanced-stage	Wilcoxon test	p = 0.012; p.adj = 0.023
Pleural Effusion	0.36463	0.490446	0.639835	0.779682	1.04237	10		Control v Lymph Nodes	Wilcoxon test	p = 3.91e-05; p.adj = 0.000196
								Control v Pleural Effusion	Wilcoxon test	p = 5.9e-06; p.adj = 4.43e-05
								Control v Brain	Wilcoxon test	p = 5.97e-08; p.adj = 8.95e-07
								Early-stage v Advanced-stage	Wilcoxon test	p = 0.372; p.adj = 0.407
								Early-stage v Lymph Nodes	Wilcoxon test	p = 0.012; p.adj = 0.023
								Early-stage v Pleural Effusion	Wilcoxon test	p = 0.000234; p.adj = 0.000878
								Early-stage v Brain	Wilcoxon test	p = 0.000676; p.adj = 0.002
								Lymph Nodes v Pleural Effusion	Wilcoxon test	p = 0.163; p.adj = 0.222
								Lymph Nodes v Brain	Wilcoxon test	p = 0.77; p.adj = 0.77
								Pleural Effusion v Brain	Wilcoxon test	p = 0.024; p.adj = 0.04

[truncated: 57 more sheets: Figure_2E, Figure_3A, Figure_3B, Figure_3D, Figure_3Fi, Figure_3Fii, Figure_4A, Figure_4B, Figure_4C, Figure_4D, Figure_4E, Figure_4F, Figure_5d, Figure_5E, Figure_5g, Figure_5i, Figure_5k, Figure_5L, Figure_6A, Figure_6e …]
