# Supplementary material for: Developmental programmes drive cellular plasticity, disease progression and therapy resistance in lung adenocarcinoma
Source: Mol Oncol. 2026 May 27:10.1002/1878-0261.70263. Online ahead of print. doi: 10.1002/1878-0261.70263 (PMC13398952; doi:10.1002/1878-0261.70263)
Supplement: Supplementary file 7 — Table S5. Public Dataset download information. [file MOL2-9999-0-s007.xlsx]

## Sheet: Sheet1
Dataset type	Dataset identifier	Dataset/Publication title	Link	Notes
Bulk transcriptome	GSE103584	A radiogenomic dataset of non-small cell lung cancer	https://www.ncbi.nlm.nih.gov/geo/query/acc.cgi?acc=GSE103584	• Code used to download raw data into R: • RG_recount <- recount3::create_rse_manual( project = "SRP117020", project_home = "data_sources/sra", organism = "human", annotation = "gencode_v26", type = "gene")
Bulk transcriptome	GSE31552	Lung Cancer Transcriptomes Refined with Laser Capture Microdissection	https://www.ncbi.nlm.nih.gov/geo/query/acc.cgi?acc=GSE31552
Bulk transcriptome	GSE72094	Differential association of STK11 and TP53 with KRAS mutation-associated gene expression, proliferation and immune surveillance in lung adenocarcinoma	https://www.ncbi.nlm.nih.gov/geo/query/acc.cgi?acc=GSE72094
Bulk transcriptome	GSE31210	Identification of genes upregulated in ALK-positive and EGFR/KRAS/ALK-negative lung adenocarcinomas	https://www.ncbi.nlm.nih.gov/geo/query/acc.cgi?acc=GSE31210
Bulk transcriptome	GSE68465	Gene expression–based survival prediction in lung adenocarcinoma: a multi-site, blinded validation study	https://www.ncbi.nlm.nih.gov/geo/query/acc.cgi?acc=GSE68465
Bulk transcriptome	GSE157009	Multi-Institutional Prospective Validation of Prognostic mRNA Signatures in Early Stage Squamous Lung Cancer (Alliance)	https://www.ncbi.nlm.nih.gov/geo/query/acc.cgi?acc=GSE157009
Bulk transcriptome	GSE157010	Multi-Institutional Prospective Validation of Prognostic mRNA Signatures in Early Stage Squamous Lung Cancer (Alliance)	https://www.ncbi.nlm.nih.gov/geo/query/acc.cgi?acc=GSE157010
BM and ALV signatures	supplementary file sd01.xlsx	Lung epithelial branching program antagonizes alveolar differentiation	https://www.pnas.org/doi/10.1073/pnas.1311760110#supplementary-materials
Bulk transcriptome	GSE207422	Tumor microenvironment remodeling after neoadjuvant immunotherapy in non-small cell lung cancer revealed by single-cell RNA sequencing	https://www.ncbi.nlm.nih.gov/geo/query/acc.cgi?acc=GSE207422
Bulk transcriptome	GSE135222	DNA methylation loss promotes immune evasion of tumours with high mutation and copy number load	https://www.ncbi.nlm.nih.gov/geo/query/acc.cgi?acc=GSE135222	Jung et al. cohort
Bulk transcriptome	IMPACT study cohort	Lung adenocarcinoma, EGFR TKI resistance (NCCS/GIS, 2021), Integrative Profiling of T790M-Negative EGFR-Mutated NSCLC Reveals Pervasive Lineage Transition and Therapeutic Opportunities	https://src.gisapps.org/OncoSG/	Chua et al. cohort
scRNA-seq	Travaglini et al	A molecular cell atlas of the human lung from single-cell RNA sequencing	https://www.synapse.org/Synapse:syn21041850/wiki/600865
scRNA-seq	GSE131907	Single-cell RNA sequencing demonstrates the molecular and cellular reprogramming of metastatic lung adenocarcinoma	https://www.ncbi.nlm.nih.gov/geo/query/acc.cgi?acc=GSE131907	aka Kim et al
scRNA-seq	Maynard et al	“Therapy-Induced Evolution of Human Lung Cancer Revealed by Single-Cell RNA Sequencing	https://github.com/czbiohub-sf/scell_lung_adenocarcinoma	aka Czbiohub “S03_Main_Seurat_object_filtered_and_subset_annotated.RData” https://drive.google.com/file/d/1LAUNGsVOUH8pY6L-3cQF13TYpkgMWfNP/view?usp=drive_link; raw data: https://www.ebi.ac.uk/ena/browser/view/PRJNA591860
scRNA-seq	GSE127465	Single-Cell Transcriptomics of Human and Mouse Lung Cancers Reveals Conserved Myeloid Populations across Individuals and Species	https://www.ncbi.nlm.nih.gov/geo/query/acc.cgi?acc=GSE127465	aka Zillions et al
scRNA-seq	GSE153935	Single-cell analysis reveals prognostic fibroblast subpopulations linked to molecular and immunological subtypes of lung cancer	https://www.ncbi.nlm.nih.gov/geo/query/acc.cgi?acc=GSE153935	aka TLDS
scRNA-seq	GSE154989	Emergence of a high-plasticity cell state during lung cancer evolution	https://www.ncbi.nlm.nih.gov/geo/query/acc.cgi?acc=GSE154989
scRNA-seq	Deprez et al	A Single-Cell Atlas of the Human Healthy Airways	https://doi.org/10.1164/rccm.201911-2199oc	https://explore.data.humancellatlas.org/projects/ef1e3497-515e-4bbe-8d4c-10161854b699/project-matrices
